# Supplementary material for: A dual role for cGAS in shaping cellular and organismal responses to genomic instability
Source: Genes Dev. 2026 Jun 1;40(11-12):852–72. doi: 10.1101/gad.352760.125 (PMC13224860; doi:10.1101/gad.352760.125)
Supplement: Supplement 2 [file Supplemental_TableS1.xlsx]

## Sheet: summary
Sheet Name	Link	Details
ATM lifespan	Link	Lifepsan entries for atm cohort
BLM lifespan	Link	Lifepsan entries for blm cohort
Lifespan summaries	Link	Summary of reported animals in each experiment
Melanoma engraftment	Link	Summary of reported animals and menloma assament in the experiment
DE genes cGAS	Link	Differentially expressed genes in the cgasΔ10/Δ10 liver, using classic model
GO pathway neg cGAS	Link	GO pathway downregulated in cgasΔ10/Δ10 brain
GO pathway pos cGAS	Link	GO pathway upregulated in cgasΔ10/Δ10 brain
DE gene ATM	Link	Differentially expressed genes in the atmΔ4/Δ4 and atmΔ4/Δ4;cgasΔ10/Δ10 brain, using classic model
Linear model-ATM	Link	GO pathway using a linear model in the brain and liver of WT, atmΔ4/Δ4 and atmΔ4/Δ4;cgasΔ10/Δ10
atm;cgas fertility assessment	Link	Quantification of live eggs in breeding couples

## Sheet: BLM lifespan
Lifespan table BLM, figure 2, extended figure S2
fish and cohort number	Date of birth	Date of death	Sex	Genotype
g4.5.21#36	2021-04-11	2021-06-24	female	BLM-KO
g4.5.21#50	2021-04-11	2021-08-04	female	BLM-KO
g4.5.21#3	2021-04-11	2021-09-05	female	BLM-KO
g1.6.21#47	2021-05-02	2021-07-15	female	BLM-KO
g1.6.21#28	2021-05-02	2021-07-18	female	BLM-KO
g1.6.21#49	2021-05-02	2021-07-19	female	BLM-KO
g1.6.21#29	2021-05-02	2021-10-04	female	BLM-KO
g1.6.21#5	2021-05-02	2021-08-12	female	BLM-KO
g1.6.21#54	2021-05-02	2021-08-17	female	BLM-KO
g1.6.21#45	2021-05-02	2021-08-30	female	BLM-KO
g4.5.21#42	2021-04-11	2021-07-15	female	WT
g4.5.21#34	2021-04-11	2021-08-09	female	WT
g4.5.21#41	2021-04-11	2021-09-05	female	WT
g4.5.21#20	2021-04-11	2021-09-05	female	WT
g4.5.21#35	2021-04-11	2021-09-09	female	WT
21/04/2021#068	2021-04-21	2021-08-30	female	WT
21/04/2021#069	2021-04-21	2021-07-22	female	WT
g1.6.21#26	2021-05-02	2021-08-07	female	WT
g1.6.21#1	2021-05-02	2021-08-27	female	WT
g1.6.21#16	2021-05-02	2021-10-13	female	WT
10/05/2021#049	2021-05-10	2021-08-25	female	WT
10/05/2021#005	2021-05-10	2021-08-15	female	WT
10/05/2021#038	2021-05-10	2021-10-24	female	WT
10/05/2021#038	2021-05-10	2021-11-22	female	WT
10/05/2021#038	2021-05-10	2022-01-07	female	WT
10/05/2021#038	2021-05-10	2022-03-02	female	WT
10/05/2021#027	2021-05-10	2021-10-28	female	WT
14/06/2021#004	2021-06-14	2021-10-24	female	WT
14/06/2021#045	2021-06-14	2021-10-24	female	WT
14/06/2021#063	2021-06-14	2021-11-02	female	WT
14/06/2021#027	2021-06-14	2022-01-21	female	WT
g4.5.21#27	2021-04-11	2021-07-07	male	BLM-KO
g4.5.21#1	2021-04-11	2021-07-11	male	BLM-KO
g4.5.21#38	2021-04-11	2021-07-15	male	BLM-KO
g4.5.21#9	2021-04-11	2021-07-22	male	BLM-KO
g4.5.21#7	2021-04-11	2021-08-20	male	BLM-KO
g4.5.21#40	2021-04-11	2021-08-20	male	BLM-KO
g4.5.21#16	2021-04-11	2021-08-27	male	BLM-KO
g4.5.21#10	2021-04-11	2021-09-06	male	BLM-KO
g1.6.21#30	2021-05-02	2021-07-10	male	BLM-KO
g1.6.21#23	2021-05-02	2021-07-22	male	BLM-KO
g1.6.21#52	2021-05-02	2021-07-30	male	BLM-KO
g1.6.21#48	2021-05-02	2021-08-08	male	BLM-KO
g1.6.21#6	2021-05-02	2021-08-14	male	BLM-KO
g1.6.21#34	2021-05-02	2021-08-20	male	BLM-KO
g1.6.21#14	2021-05-02	2021-08-08	male	BLM-KO
g1.6.21#35	2021-05-02	2021-08-31	male	BLM-KO
g1.6.21#44	2021-05-02	2021-09-01	male	BLM-KO
g4.5.21#5	2021-04-11	2021-08-20	male	WT
g4.5.21#22	2021-04-11	2021-08-20	male	WT
g1.6.21#25	2021-05-02	2021-08-04	male	WT
g1.6.21#31	2021-05-02	2021-08-15	male	WT
g1.6.21#60	2021-05-02	2021-08-17	male	WT
10/05/2021#057	2021-05-10	2021-08-25	male	WT
10/05/2021#003	2021-05-10	2021-08-27	male	WT
10/05/2021#053	2021-05-10	2021-08-30	male	WT
10/05/2021#034	2021-05-10	2021-07-26	male	WT
10/05/2021#052	2021-05-10	2021-08-08	male	WT
10/05/2021#050	2021-05-10	2021-08-20	male	WT
10/05/2021#061	2021-05-10	2021-08-07	male	WT
10/05/2021#011	2021-05-10	2021-08-17	male	WT
10/05/2021#031	2021-05-10	2021-08-31	male	WT
10/05/2021#038	2021-05-10	2021-07-30	male	WT
10/05/2021#038	2021-05-10	2021-10-25	male	WT
14/06/2021#022	2021-06-14	2021-08-30	male	WT
14/06/2021#053	2021-06-14	2021-08-30	male	WT
14/06/2021#038	2021-06-14	2021-10-28	male	WT
14/06/2021#030	2021-06-14	2021-10-28	male	WT
14/06/2021#026	2021-06-14	2021-12-12	male	WT
14/06/2021#047	2021-06-14	2021-12-15	male	WT
14/06/2021#025	2021-06-14	2022-01-01	male	WT
29/11/2021#035	2021-11-29	2022-06-01	male	WT
g4.5.21#30	2021-04-11	2021-07-28	male	WT
g4.5.21#11	2021-04-11	2021-09-09	male	WT
g4.5.21#37	2021-04-11	2021-05-20		BLM-KO
g1.6.21#36	2021-05-02	2021-06-12		BLM-KO
20/12/2020	2020-12-20	2021-07-14		WT
g4.5.21#13	2021-04-11	2021-05-12		WT
g4.5.21#4	2021-04-11	2021-05-20		WT
g4.5.21#17	2021-04-11	2021-05-20		WT
11/04/2021#047	2021-04-11	2021-07-22		WT

## Sheet: ATM lifespan
Lifespan table ATM, extended figure S2
fish and cohort number	Date of birth	Date of death	Sex	Genotype
15/01/2023#1	2023-01-15	2023-04-10	female	ATM-KO
28/01/2023#3	2023-01-28	2023-03-09	female	ATM-KO
18/02/2023#5	2023-02-18	2023-04-17	female	ATM-KO
28/01/2023#8	2023-01-28	2023-07-01	female	ATM-KO
16/04/2023#8	2023-04-16	2023-07-23	female	ATM-KO
18/02/2023#9	2023-02-18	2023-05-05	female	ATM-KO
03/04/2023#9	2023-04-03	2023-07-04	female	ATM-KO
07/05/2023#9	2023-05-07	2023-07-09	female	ATM-KO
18/02/2023#10	2023-02-18	2023-06-02	female	ATM-KO
16/04/2023#13	2023-04-16	2023-09-10	female	ATM-KO
28/01/2023#14	2023-01-28	2023-03-30	female	ATM-KO
12/02/2023#14	2023-02-12	2023-07-12	female	ATM-KO
16/04/2023#15	2023-04-16	2023-05-23	female	ATM-KO
16/04/2023#18	2023-04-16	2023-07-23	female	ATM-KO
28/01/2023#19	2023-01-28	2023-03-20	female	ATM-KO
16/04/2023#19	2023-04-16	2023-05-24	female	ATM-KO
28/01/2023#21	2023-01-28	2023-09-10	female	ATM-KO
16/04/2023#21	2023-04-16	2023-06-19	female	ATM-KO
19/02/2023#22	2023-02-19	2023-05-29	female	ATM-KO
28/01/2023#23	2023-01-28	2023-08-25	female	ATM-KO
19/02/2023#27	2023-02-19	2023-04-13	female	ATM-KO
28/01/2023#29	2023-01-28	2023-05-29	female	ATM-KO
28/01/2023#37	2023-01-28	2023-05-15	female	ATM-KO
16/04/2023#1	2023-04-16	2023-08-13	female	WT
16/04/2023#2	2023-04-16	2023-09-22	female	WT
16/04/2023#3	2023-04-16	2023-07-19	female	WT
22/01/2023#4	2023-01-22	2023-10-07	female	WT
18/02/2023#4	2023-02-18	2023-08-23	female	WT
19/02/2023#4	2023-02-19	2023-07-01	female	WT
26/02/2023#4	2023-02-26	2023-07-06	female	WT
16/04/2023#5	2023-04-16	2023-07-09	female	WT
16/04/2023#6	2023-04-16	2023-06-05	female	WT
07/05/2023#6	2023-05-07	2023-07-23	female	WT
15/01/2023#7	2023-01-15	2023-03-25	female	WT
19/02/2023#7	2023-02-19	2023-03-26	female	WT
16/04/2023#7	2023-04-16	2023-10-10	female	WT
07/05/2023#7	2023-05-07	2023-07-16	female	WT
26/02/2023#9	2023-02-26	2023-06-12	female	WT
15/01/2023#10	2023-01-15	2023-03-27	female	WT
28/01/2023#10	2023-01-28	2023-07-12	female	WT
18/02/2023#11	2023-02-18	2023-03-29	female	WT
07/05/2023#11	2023-05-07	2023-07-30	female	WT
15/01/2023#12	2023-01-15	2023-04-28	female	WT
07/05/2023#12	2023-05-07	2023-07-29	female	WT
07/05/2023#14	2023-05-07	2023-07-23	female	WT
12/02/2023#15	2023-02-12	2023-03-20	female	WT
28/01/2023#16	2023-01-28	2023-09-14	female	WT
19/02/2023#17	2023-02-19	2023-06-08	female	WT
16/04/2023#17	2023-04-16	2023-08-06	female	WT
28/01/2023#18	2023-01-28	2023-09-01	female	WT
18/02/2023#18	2023-02-18	2023-09-26	female	WT
19/02/2023#19	2023-02-19	2024-03-17	female	WT
19/02/2023#21	2023-02-19	2023-09-22	female	WT
28/01/2023#22	2023-01-28	2024-01-22	female	WT
28/01/2023#24	2023-01-28	2023-06-01	female	WT
19/02/2023#26	2023-02-19	2023-07-14	female	WT
19/02/2023#32	2023-02-19	2023-08-18	female	WT
28/01/2023#41	2023-01-28	2023-05-19	female	WT
19/02/2023#43	2023-02-19	2023-03-19	female	WT
19/02/2023#44	2023-02-19	2023-07-02	female	WT
28/01/2023#2	2023-01-28	2023-12-24	male	ATM-KO
15/01/2023#4	2023-01-15	2023-03-24	male	ATM-KO
15/01/2023#5	2023-01-15	2023-04-16	male	ATM-KO
15/01/2023#6	2023-01-15	2023-02-28	male	ATM-KO
19/02/2023#6	2023-02-19	2023-09-07	male	ATM-KO
12/02/2023#7	2023-02-12	2023-03-20	male	ATM-KO
15/01/2023#8	2023-01-15	2023-05-14	male	ATM-KO
18/02/2023#8	2023-02-18	2023-07-23	male	ATM-KO
16/04/2023#11	2023-04-16	2024-01-21	male	ATM-KO
18/02/2023#12	2023-02-18	2024-01-07	male	ATM-KO
18/02/2023#15	2023-02-18	2024-04-13	male	ATM-KO
28/01/2023#17	2023-01-28	2023-06-12	male	ATM-KO
19/02/2023#18	2023-02-19	2023-06-25	male	ATM-KO
18/02/2023#19	2023-02-18	2023-05-15	male	ATM-KO
28/01/2023#42	2023-01-28	2023-03-09	male	ATM-KO
19/02/2023#42	2023-02-19	2024-03-14	male	ATM-KO
26/02/2023#1	2023-02-26	2023-08-27	male	WT
07/05/2023#2	2023-05-07	2023-06-21	male	WT
22/01/2023#3	2023-01-22	2023-09-24	male	WT
18/02/2023#3	2023-02-18	2023-05-24	male	WT
07/05/2023#5	2023-05-07	2023-07-10	male	WT
18/02/2023#6	2023-02-18	2023-09-07	male	WT
26/02/2023#7	2023-02-26	2023-06-16	male	WT
03/04/2023#8	2023-04-03	2023-06-14	male	WT
03/04/2023#10	2023-04-03	2023-08-30	male	WT
16/04/2023#10	2023-04-16	2023-05-23	male	WT
12/02/2023#11	2023-02-12	2023-04-02	male	WT
19/02/2023#11	2023-02-19	2023-06-19	male	WT
19/02/2023#12	2023-02-19	2023-09-10	male	WT
28/01/2023#13	2023-01-28	2023-08-10	male	WT
26/02/2023#15	2023-02-26	2023-07-24	male	WT
26/02/2023#17	2023-02-26	2023-06-28	male	WT
28/01/2023#25	2023-01-28	2023-07-17	male	WT
19/02/2023#30	2023-02-19	2023-12-05	male	WT
28/01/2023#40	2023-01-28	2023-07-27	male	WT
19/02/2023#40	2023-02-19	2023-04-25	male	WT

## Sheet: Lifespan summaries
Lifespan, censored, Figure 2, Extended Figure S2
Fish lifespan BLM, figure 2
Sex	Males and females
Genotype	WT	BLM mutants
Total	52	29
Censored*	1	1
Fish used in cohort**	51	28
Fish lifespan BLM, extended figure S2
Sex	Male		Female
Genotype	WT	BLM mutants	WT	BLM mutants
Total	26	17	21	10
Censored*	1	0	0	1
Fish used in cohort	25	17	21	9
Fish lifespan ATM extended figure S2
Sex	Male		Female
Genotype	WT	ATM mutants	WT	ATM mutants
Total	20	16	37	23
Censored*	0	0	0	0
Fish used in cohort	20	16	37	23
* Fish were censored due to escape from housing tanks
** A few fish were considered prior to gender documentation

## Sheet: Melanoma engraftment
Fish number	Genotype	Sex	Age at injection (weeks)	Age group	Survived first week	Survived to inspection	Age at inspection (weeks)	Grade of tumor		Tumor grades 0= no tumor 1=small tumor 2= large tumor 3=invasion or metastasis
1	atm-/-	M	12	old	V	X	---	dead
2	atm-/-	M	12	old	V	V	17	2
3	atm-/-	M	12	old	V	V	17	2
4	atm-/-	F	9	young	V	V	14	2
5	atm-/-	F	9	young	V	V	14	1
6	atm-/-	M	9	young	V	V	14	2
7	atm-/-	F	9	young	X	X	---	dead
8	atm-/-	M	9	young	X	X	---	dead
9	WT	M	17	old	X	X	---	dead
10	WT	M	17	old	V	V	22	1
11	WT	M	17	old	V	V	22	1
12	WT	F	12	old	V	V	17	0
13	WT	M	12	old	X	X	---	dead
14	WT	F	12	old	X	X	---	dead
15	WT	F	9	young	V	V	14	0
16	WT	F	9	young	V	V	14	0
17	WT	M	9	young	V	V	14	3
18	WT	F	9	young	V	V	14	0
19	WT	M	9	young	V	V	14	2
20	WT	M	9	young	V	V	14	3

## Sheet: DE genes cGAS
Gene	symbol	human	FC	pval	FDR
LOC107373584	chia (4 of 6)	CHIA	-10.5146	1.0166e-51	2.11454e-47
LOC107373588	chia (3 of 6)	CHIA	-12.8847	1.55955e-48	1.08129e-44
LOC107384773	zan (2 of 5)	ZAN	-8.79163	1.27678e-48	1.08129e-44
LOC107394955	apoe (2 of 2)	APOE	-8.93275	3.80752e-45	1.97991e-41
LOC107387911	muc13 (1 of 2)	MUC13	-10.31	2.17143e-43	9.03316e-40
LOC107391342	krt18 (1 of 6)	KRT18	-7.1691	3.76875e-38	1.3065e-34
tmprss15	tmprss15	TMPRSS15	-10.2743	1.15362e-34	3.42789e-31
plac8	plac8 (1 of 3)	PLAC8	-9.98447	2.80206e-34	7.28536e-31
lct	lct	LCT	-8.12498	3.23509e-34	7.47664e-31
malrd1	malrd1 (4 of 5)	MALRD1	-6.20311	3.84151e-34	7.99034e-31
LOC107380967	slc15a1 (1 of 2)	SLC15A1	-9.28251	1.02361e-33	1.93556e-30
LOC107395786	rbp2 (2 of 2)	RBP2	-6.69291	8.188e-33	1.41925e-29
fabp2	fabp2 (2 of 2)	FABP2	-5.24551	7.65729e-27	1.22517e-23
LOC107396202	anpep (6 of 7)	ANPEP	-5.63016	1.41684e-26	2.10502e-23
LOC107390484	chia (2 of 6)	CHIA	-8.99257	3.19863e-26	4.43543e-23
LOC107383743	cldn15 (3 of 3)	CLDN10	-7.97775	1.65885e-25	2.1565e-22
cdhr2	cdhr2 (2 of 2)	CDHR2	-7.21198	1.52717e-24	1.86854e-21
LOC107380514	si	SI	-3.9295	6.88276e-23	7.95341e-20
LOC107388745	itih4	AMBP	-6.41112	9.51177e-22	1.04129e-18
LOC107372719	leap2 (1 of 2)	LEAP2	-5.8495	2.09825e-21	2.18218e-18
LOC107388578	p4hb (1 of 3)	P4HB	-8.43547	3.43551e-21	3.40279e-18
LOC107387175	cdx1 (1 of 2)	CDX2	-7.71519	5.52539e-21	5.22401e-18
LOC107390482	chia (6 of 6)	CHIA	-8.23325	7.04738e-21	6.37328e-18
LOC107379393	klk15	KLK15	-7.60451	1.71897e-20	1.48978e-17
LOC107384504	tm4sf5 (4 of 4)	TM4SF5	-3.58125	2.45867e-20	2.04561e-17
LOC107389827	prf1 (4 of 5)	PRF1	-6.6467	5.15013e-20	4.1201e-17
LOC107376602	myadml2 (3 of 3)	MYADML2	-7.40347	1.31982e-19	1.01675e-16
LOC107393622	vwa7 (5 of 6)	VWA7	-8.54799	1.411e-19	1.04817e-16
aoc1	aoc1	AOC1	-6.3448	2.51504e-19	1.74376e-16
LOC107396508	atp8b2 (3 of 4)	ATP8B2	-6.09072	2.43509e-19	1.74376e-16
LOC107375897	gfpt2	GFPT2	-3.11527	3.35942e-19	2.25406e-16
LOC107387202	LOC107387202	NA	-5.10414	4.12824e-19	2.68336e-16
LOC107382474	LOC107382474	NA	-8.62498	4.58127e-19	2.88759e-16
csgr02h4orf33	csgr02h4orf33	C4orf33	-4.46176	5.44981e-19	3.334e-16
LOC107390485	chia (5 of 6)	CHIA	-6.33934	1.21017e-18	7.19188e-16
LOC107372841	btn2a1	BTN2A1	-9.06521	1.5756e-18	9.10348e-16
ace2	ace2	ACE2	-6.2471	9.01617e-18	5.06855e-15
LOC107377659	apob (1 of 4)	APOB	-10.8682	1.67886e-17	9.18954e-15
rho	rho (1 of 5)	RHO	-3.99037	4.4813e-17	2.39003e-14
LOC107384021	fcgbp (2 of 2)	FCGBP	-6.60075	2.6709e-16	1.38887e-13
LOC107397218	enpp7 (1 of 2)	ENPP7	-3.74881	3.00079e-16	1.52235e-13
casp3	casp3 (2 of 3)	CASP3	-7.46744	3.96331e-16	1.96278e-13
LOC107376603	myadm (1 of 4)	MYADM	-8.60877	6.71362e-16	3.24752e-13
asah2	asah2	ASAH2	-5.68778	7.28307e-16	3.4429e-13
LOC107376788	gimap4 (1 of 18)	GIMAP7	-7.17219	1.75554e-15	8.1145e-13
LOC107389362	tll2 (2 of 2)	TLL2	-4.42115	1.96772e-15	8.8975e-13
aqp8	aqp8	AQP8	-6.18958	4.0564e-15	1.79517e-12
LOC107386121	gimap8 (4 of 7)	GIMAP7	-4.91168	4.15467e-15	1.80036e-12
LOC107387676	retsat (3 of 3)	RETSAT	-9.09052	5.22054e-15	2.21606e-12
LOC107384887	guca2a (1 of 2)	GUCA2A	-4.58604	7.37036e-15	3.06607e-12
LOC107386182	il1b	IL1B	-5.62923	8.47008e-15	3.45446e-12
LOC107383765	malrd1 (1 of 5)	MAMDC4	-4.03078	9.31796e-15	3.72718e-12
LOC107375971	cuzd1 (1 of 2)	CUZD1	-3.42537	1.04589e-14	4.10462e-12
LOC107386542	mmp13 (2 of 2)	MMP13	-3.84623	1.23853e-14	4.77062e-12
LOC107388511	muc2 (1 of 13)	MUC5AC	-5.19141	2.51921e-14	9.52721e-12
LOC107386130	gimap4 (7 of 18)	GIMAP7	-5.60414	2.79636e-14	1.03865e-11
LOC107396232	LOC107396232	TRPA1	-4.86627	2.98729e-14	1.0901e-11
tmem120a	tmem120a (2 of 2)	TMEM120B	-6.70519	5.0686e-14	1.8177e-11
LOC107392206	ctsl (4 of 5)	CTSV	-6.51378	6.4111e-14	2.26019e-11
LOC107381858	has3 (2 of 2)	HAS3	-6.99055	7.79683e-14	2.7029e-11
cftr	cftr	CFTR	-4.00335	9.33532e-14	3.18319e-11
LOC107384886	guca2a (2 of 2)	GUCA2A	-7.15461	1.30878e-13	4.39076e-11
LOC107394958	apoa4 (1 of 4)	APOA4	-7.32533	4.11165e-13	1.3575e-10
myrfl	myrfl	MYRFL	-5.03152	1.03466e-12	3.36264e-10
cd36	cd36	CD36	-3.09081	1.47688e-12	4.72601e-10
LOC107393732	neurl3	NEURL3	-5.61618	2.11273e-12	6.65831e-10
LOC107384303	myo7a (4 of 8)	MYO7A	-3.81946	2.28223e-12	7.08513e-10
LOC107374060	slc10a1 (2 of 2)	SLC10A1	-4.72162	3.26584e-12	9.98963e-10
LOC107387146	klf5 (2 of 3)	KLF5	-4.75428	1.25402e-11	3.78024e-09
LOC107377288	usp12 (3 of 5)	USP12	-4.34794	1.2997e-11	3.86197e-09
LOC107385142	myh3 (1 of 7)	MYH2	-3.91454	1.58598e-11	4.64627e-09
LOC107374444	il4i1 (3 of 3)	IL4I1	-6.08485	2.44148e-11	7.05317e-09
LOC107379036	enpp7 (2 of 2)	ENPP7	-3.91322	2.88367e-11	8.21649e-09
LOC107379826	lgals4	LGALS4	-6.60971	4.23147e-11	1.18939e-08
LOC107379622	aqp10 (2 of 2)	AQP10	-6.08238	5.27121e-11	1.46188e-08
LOC107376910	cmas (1 of 2)	CMAS	-3.9529	6.59712e-11	1.80553e-08
LOC107394705	serpinb1 (2 of 4)	SERPINB1	-2.76576	6.8126e-11	1.84029e-08
gckr	gckr	GCKR	-4.49529	7.27592e-11	1.94024e-08
LOC107380806	gif	GIF	-8.72239	7.39791e-11	1.9478e-08
LOC107390926	LOC107390926	NA	-4.41067	7.73917e-11	2.01218e-08
LOC107397367	lgals2	LGALS2	-8.32914	8.83017e-11	2.2675e-08
LOC107391581	tmem238 (1 of 4)	TMEM238	-3.91062	1.76682e-10	4.4817e-08
LOC107378961	prrt1 (3 of 3)	IFITM3	-3.61234	2.59716e-10	6.50855e-08
LOC107374630	myl4 (2 of 2)	MYL4	2.12644	2.74554e-10	6.79849e-08
LOC107384188	myh7 (3 of 4)	MYH7	2.55459	3.66281e-10	8.9631e-08
LOC107384435	myh7 (4 of 4)	MYH6	4.39671	4.37144e-10	1.05728e-07
LOC107379399	apoa1 (1 of 2)	APOA4	-7.43515	5.36068e-10	1.28163e-07
LOC107391787	noto	TLX1	-7.10472	7.08375e-10	1.67434e-07
LOC107389926	srrm1 (3 of 6)	CD58	-3.01142	8.95001e-10	2.09169e-07
LOC107385950	LOC107385950	NA	-6.10188	1.0038e-09	2.3199e-07
LOC107376864	hydin (3 of 3)	NA	-6.06152	1.0962e-09	2.50559e-07
LOC107375644	cdx4	CDX4	-5.83926	1.1319e-09	2.55909e-07
LOC107373716	LOC107373716	NA	-4.5351	1.23159e-09	2.75452e-07
ankk1	ankk1	ANKK1	-2.83149	1.43782e-09	3.18157e-07
abcb11	abcb11 (1 of 2)	ABCB11	-3.21391	2.57642e-09	5.641e-07
LOC107386901	slc13a2	SLC13A2	-8.34748	2.76013e-09	5.98029e-07
LOC107374496	adgrg2 (1 of 5)	ADGRG4	-5.28151	4.77484e-09	1.02388e-06
cpo	cpo	CPO	-3.2814	6.14149e-09	1.3035e-06
LOC107390702	col8a1 (3 of 3)	COL8A1	-5.03821	6.73453e-09	1.41493e-06
LOC107392154	fut9 (2 of 2)	FUT9	-4.86897	8.18685e-09	1.70286e-06
LOC107384923	trim35 (8 of 11)	TRIM7	-6.7995	1.26659e-08	2.60843e-06
ca6	ca6	CA6	-2.05812	1.34167e-08	2.73596e-06
LOC107394302	areg	AREG	-3.25929	1.38905e-08	2.80508e-06
LOC107395273	casp3 (1 of 3)	CASP3	-3.88708	1.58994e-08	3.17987e-06
LOC107372600	apol3	APOL3	-4.57417	1.82914e-08	3.62344e-06
LOC107387641	acsl5	ACSL5	-5.95842	1.91891e-08	3.7654e-06
LOC107389976	slc15a1 (2 of 2)	SLC15A1	-5.00129	2.01274e-08	3.91262e-06
LOC107377394	trim39 (9 of 22)	TRIM39	-5.77683	2.04711e-08	3.94258e-06
LOC107372507	LOC107372507	NA	-4.90029	2.31802e-08	4.38317e-06
LOC107385117	opn1lw (4 of 5)	OPN1LW	-5.94271	2.30718e-08	4.38317e-06
LOC107381807	guca1b (3 of 3)	GUCA1B	-6.10454	2.64832e-08	4.96261e-06
LOC107374434	muc3b	MUC3A	-7.25133	3.15299e-08	5.85554e-06
LOC107386410	pcyt1b (2 of 2)	PCYT1B	-6.01533	3.92753e-08	7.22943e-06
erbb3	erbb3 (2 of 2)	ERBB3	-2.36718	5.24079e-08	9.56214e-06
LOC107374214	rarres3	RARRES3	-4.84194	6.314e-08	1.14201e-05
LOC107381719	rnf128	RNF128	-2.47758	6.47107e-08	1.16033e-05
LOC107385499	myl2 (1 of 2)	MYL2	2.87705	6.59461e-08	1.17238e-05
LOC107376059	mdh1 (2 of 2)	MDH1	3.65276	6.89871e-08	1.21604e-05
LOC107388889	tmem116 (2 of 2)	TMEM116	-3.80917	7.49281e-08	1.30967e-05
LOC107376848	ppm1k (1 of 2)	PPM1K	1.83841	8.49384e-08	1.47227e-05
LOC107382991	angptl5 (1 of 2)	ANGPTL5	-4.33264	8.58486e-08	1.47574e-05
LOC107383458	erf (2 of 4)	ERF	-5.08238	8.71249e-08	1.48541e-05
mogat2	mogat2 (1 of 2)	MOGAT2	-2.01708	8.79751e-08	1.48771e-05
LOC107385425	prkcd (1 of 2)	PRKCD	-2.16086	9.59687e-08	1.6098e-05
mamdc4	mamdc4	MAMDC4	-2.75237	9.75791e-08	1.62372e-05
pik3c2g	pik3c2g	PIK3C2G	-2.81753	1.52732e-07	2.52129e-05
LOC107379994	dhrs11 (2 of 3)	DHRS11	-2.34466	1.58861e-07	2.60182e-05
LOC107390762	perm1 (2 of 2)	PERM1	3.97165	1.92713e-07	3.13159e-05
parm1	parm1	PARM1	-3.4342	2.69247e-07	4.34135e-05
acod1	acod1	IRG1	-4.3814	2.91448e-07	4.66317e-05
fabp1	fabp1 (1 of 2)	FABP1	-7.39463	3.14584e-07	4.99492e-05
LOC107385327	soat2	SOAT2	-4.00838	3.45021e-07	5.43669e-05
alpk2	alpk2	ALPK2	2.42803	3.49626e-07	5.46784e-05
creb3l3	creb3l3 (1 of 3)	CREB3L3	-2.93464	4.75303e-07	7.37784e-05
LOC107382201	slc34a2 (2 of 4)	SLC34A2	-4.96398	4.91502e-07	7.57277e-05
LOC107376254	evpl (1 of 2)	EVPL	-3.51485	4.98023e-07	7.61682e-05
LOC107389249	anpep (2 of 7)	ANPEP	-2.05791	6.08663e-07	9.17405e-05
casp6	casp6	CASP6	-2.40273	6.07794e-07	9.17405e-05
LOC107373603	cxcl8 (2 of 2)	CXCL8	-4.61932	7.50476e-07	0.000112301
LOC107386066	ccl20 (1 of 4)	CCL20	-4.30597	7.87252e-07	0.000116963
LOC107378339	nr5a2 (3 of 3)	NR5A2	-3.49106	1.0344e-06	0.000152592
LOC107395776	ckmt2 (1 of 3)	CKMT2	2.86843	1.0517e-06	0.000154051
LOC107378438	kcna7 (1 of 2)	KCNA1	2.88471	1.42887e-06	0.000207836
LOC107386214	bcl2l13 (2 of 2)	BCL2L13	2.70889	1.4966e-06	0.000213281
LOC107386299	gimap8 (5 of 7)	GIMAP8	-4.05787	1.49087e-06	0.000213281
LOC107387652	scn4a (3 of 4)	SCN4A	3.23189	1.49707e-06	0.000213281
LOC107395668	LOC107395668	NA	-3.31423	1.54522e-06	0.000218644
slc39a4	slc39a4	SLC39A4	-2.3846	1.64315e-06	0.00023093
LOC107386825	irf1 (1 of 2)	IRF1	-2.90629	1.75248e-06	0.000244641
LOC107397151	cgnl1 (3 of 3)	CGNL1	-2.11151	1.81585e-06	0.000251797
LOC107385148	perm1 (1 of 2)	PERM1	2.36218	1.85526e-06	0.000255559
LOC107385531	krt8 (4 of 6)	KRT8	-4.30993	2.14167e-06	0.000293071
LOC107385037	pkp1 (1 of 2)	PKP1	-2.53608	2.39947e-06	0.000326203
asmt	asmt (1 of 3)	ASMT	-4.42018	2.7453e-06	0.000370793
xirp2	xirp2 (1 of 2)	XIRP2	3.46395	2.76329e-06	0.000370816
LOC107381011	sftpd (1 of 2)	SFTPD	-5.77698	2.80948e-06	0.000374598
LOC107377295	usp47 (2 of 4)	USP47	-4.00782	2.92923e-06	0.000388077
LOC107397225	ano9 (1 of 2)	ANO9	-2.66762	3.08494e-06	0.000406119
LOC107394972	anxa2 (1 of 3)	ANXA2	-2.90594	3.1064e-06	0.000406371
LOC107381687	LOC107381687	NA	3.29776	3.29854e-06	0.00042881
mical2	mical2 (2 of 4)	MICAL2	1.37951	3.65698e-06	0.000472455
foxq1	foxq1 (1 of 2)	FOXQ1	-3.67546	3.77549e-06	0.000484754
best4	best4	BEST4	-3.3334	3.96786e-06	0.000506328
LOC107395748	myl3	MYL4	3.47818	4.14214e-06	0.000525344
lxn	lxn	LXN	-1.24067	4.2732e-06	0.000538682
LOC107379522	hmcn1 (3 of 4)	HMCN2	-3.15073	4.85671e-06	0.000604908
LOC107383351	wipf3 (2 of 2)	WIPF3	2.14453	4.84868e-06	0.000604908
anks4b	anks4b	ANKS4B	-3.86839	4.9397e-06	0.000611582
nr0b2	nr0b2	NR0B2	-3.22725	5.0667e-06	0.000623594
LOC107396175	ptp4a3	PTP4A3	2.29799	5.21258e-06	0.000637774
pdx1	pdx1	PDX1	-4.11436	5.31997e-06	0.000647107
LOC107383904	mylk2	MYLK4	2.84352	5.59554e-06	0.00067667
LOC107376361	asrgl1 (3 of 3)	ASRGL1	-3.40346	5.84087e-06	0.000702254
pde1b	pde1b	PDE1B	2.12338	6.06263e-06	0.000724729
LOC107383108	LOC107383108	NA	-3.59264	6.34547e-06	0.000754204
LOC107394065	mpeg1 (1 of 2)	MPEG1	-2.5246	6.56802e-06	0.000771835
LOC107379128	ms4a12 (2 of 2)	TMEM176B	-1.8104	6.54223e-06	0.000771835
LOC107382786	ttn (5 of 7)	TTN	2.31626	6.87291e-06	0.000803126
LOC107376969	trim47 (2 of 2)	TRIM47	-2.91641	7.27975e-06	0.000845915
LOC107393035	trim21 (8 of 8)	TRIM21	-2.92744	7.93016e-06	0.000916374
LOC107373592	cdhr2 (1 of 2)	CDHR2	-1.76971	8.02009e-06	0.000921645
LOC107384115	stk26 (1 of 2)	AC013461.1	1.9538	8.4089e-06	0.000961017
LOC107387777	clrn3	CLRN3	-3.53798	8.73263e-06	0.000992561
LOC107379602	s100a5	S100P	-6.63326	9.696e-06	0.00109607
LOC107388844	cyp3a4 (2 of 2)	CYP3A4	-2.06948	9.94616e-06	0.00111827
pof1b	pof1b	POF1B	-2.47322	1.09818e-05	0.00122808
nkpd1	nkpd1	NKPD1	-3.40237	1.15842e-05	0.00128768
obscn	obscn (1 of 5)	OBSCN	2.14948	1.16387e-05	0.00128768
gyg2	gyg2	GYG2	2.48287	1.19725e-05	0.00131761
LOC107377179	usp12 (5 of 5)	USP12	-2.98307	1.22834e-05	0.00134471
LOC107394823	rab25 (1 of 3)	RAB25	-3.44826	1.33513e-05	0.00145396
LOC107373230	elf3	ELF3	-2.8616	1.38205e-05	0.00149722
LOC107395215	vcp (1 of 2)	VCP	2.12815	1.40459e-05	0.00151375
LOC107374472	mgam (2 of 2)	SI	-3.28117	1.43235e-05	0.00153571
LOC107378336	myh3 (3 of 7)	MYH1	3.38883	1.4949e-05	0.00159456
LOC107381452	saa	SAA1	-5.47849	1.51198e-05	0.00160455
plb1	plb1 (2 of 2)	PLB1	-3.194	1.52282e-05	0.00160785
LOC107382166	cxcl10 (3 of 3)	CXCL10	-2.11709	1.5461e-05	0.00162418
tnmd	tnmd	TNMD	2.68706	1.57474e-05	0.00164596
LOC107376868	LOC107376868	NA	-2.85754	1.59416e-05	0.00165793
LOC107397080	rnf223 (1 of 3)	RNF223	-3.02613	1.68213e-05	0.00173298
tgm2	tgm2 (2 of 3)	TGM5	-4.09547	1.68299e-05	0.00173298
LOC107388787	alpk3 (2 of 2)	ALPK3	3.18695	1.73476e-05	0.00177749
LOC107386397	tmem45b	TMEM45B	-4.3963	1.81628e-05	0.00185189
zc3h12a	zc3h12a (1 of 3)	ZC3H12A	-2.32992	1.8407e-05	0.00186764
LOC107389368	obscn (5 of 5)	OBSCN	2.62583	1.8677e-05	0.00188583
LOC107394831	clcn1 (2 of 2)	CLCN1	2.67084	1.92328e-05	0.00191407
LOC107384864	trim35 (10 of 11)	TRIM35	-3.69021	1.92185e-05	0.00191407
LOC107382785	ttn (3 of 7)	TTN	2.30767	1.91141e-05	0.00191407
LOC107394414	tnfrsf11b (3 of 4)	TNFRSF11B	-2.18144	1.94637e-05	0.00192783
LOC107378192	col12a1 (2 of 2)	COL12A1	1.39697	2.02439e-05	0.00199561
LOC107396759	dmd (3 of 3)	DMD	1.37167	2.08475e-05	0.00204541
LOC107388402	ppp1r3a (1 of 2)	PPP1R3A	2.12239	2.15666e-05	0.00210604
tep1	tep1	TEP1	-1.12498	2.17039e-05	0.00210953
LOC107392034	tchh (10 of 13)	TRDN	2.43063	2.1814e-05	0.00211038
LOC107374852	cmya5 (1 of 2)	CMYA5	3.29972	2.19734e-05	0.00211595
LOC107396908	mxra8 (3 of 3)	MXRA8	-2.40929	2.22771e-05	0.00213532
LOC107377297	LOC107377297	NA	-4.48015	2.24132e-05	0.00213851
tns2	tns2 (1 of 2)	TNS2	1.24861	2.27318e-05	0.002159
LOC107394461	bnipl (2 of 2)	BNIPL	-2.83264	2.35649e-05	0.00222795
LOC107384917	abra (2 of 2)	ABRA	3.08378	2.39772e-05	0.00225668
tbx15	tbx15	TBX15	2.70477	2.46735e-05	0.00231175
LOC107394596	s100a1 (5 of 5)	S100Z	-1.50736	2.48409e-05	0.002317
cpt1b	cpt1b	CPT1A	2.40311	2.5579e-05	0.00237519
adamts14	adamts14	ADAMTS14	1.37422	2.69054e-05	0.00248725
LOC107384751	prob1 (2 of 2)	RP11-766F14.2	3.20877	2.77223e-05	0.00255144
LOC107385752	eps8l3 (2 of 2)	EPS8L3	-3.8389	2.94977e-05	0.00270287
nox1	nox1	CYBB	-2.40626	2.99746e-05	0.00273453
LOC107394323	LOC107394323	NA	-3.66875	3.13355e-05	0.00284619
LOC107394706	gpt2 (2 of 3)	GPT	-4.06069	3.17249e-05	0.00286088
plaur	plaur (3 of 5)	PLAUR	-4.59866	3.17723e-05	0.00286088
LOC107396069	cdhr5 (2 of 3)	CDHR5	-2.50933	3.27192e-05	0.00293345
LOC107379567	myocd (2 of 2)	MKL2	2.91777	3.34667e-05	0.00298759
tmed1	tmed1 (2 of 2)	TMED1	-3.07945	3.42514e-05	0.00304457
LOC107391481	st14 (2 of 4)	ST14	-3.54381	3.49555e-05	0.00309393
LOC107390848	galnt6 (1 of 2)	GALNT6	-2.30189	3.6088e-05	0.00318064
folh1b	folh1b	NAALAD2	-1.57934	3.70712e-05	0.00325351
mb21d1	mb21d1	MB21D1	-3.3361	3.83137e-05	0.00334843
LOC107392149	nefh (2 of 7)	NA	2.38974	3.86038e-05	0.00335966
LOC107374143	usp47 (4 of 4)	USP18	-2.98055	4.02478e-05	0.00348814
LOC107389369	dmp1	CTDSP2	3.49878	4.06762e-05	0.00351064
LOC107379863	cox7a2 (2 of 2)	COX7A2	2.09853	4.26756e-05	0.00366799
psmb8	psmb8	PSMB8	-2.36037	4.35834e-05	0.0037306
LOC107377955	asb2 (3 of 3)	ASB2	2.3661	4.75637e-05	0.00405461
LOC107393377	lama3 (2 of 4)	LAMA3	-3.57217	4.83186e-05	0.00408642
LOC107390934	nans (1 of 2)	NANS	-4.26802	4.83298e-05	0.00408642
sh3d19	sh3d19 (2 of 2)	SH3D19	-2.41732	4.88372e-05	0.00411261
LOC107393227	frrs1 (1 of 5)	FRRS1	-4.04409	5.03858e-05	0.0042259
LOC107382645	serpinb1 (3 of 4)	SERPINB6	-1.45692	5.1349e-05	0.00427774
tph1	tph1 (1 of 2)	TPH1	-2.00483	5.14151e-05	0.00427774
LOC107389699	b3galt2 (3 of 4)	B3GALT2	-3.37855	5.26558e-05	0.00436351
LOC107375314	synpo2 (2 of 2)	SYNPO2	3.27567	5.3506e-05	0.00441636
LOC107377838	plb1 (1 of 2)	PLB1	-2.12155	5.39758e-05	0.00443754
LOC107393500	myl2 (2 of 2)	MYL2	2.54319	5.48296e-05	0.00448998
dsp	dsp (2 of 2)	DSP	-1.3371	5.52791e-05	0.00450904
LOC107389480	tnni2 (5 of 5)	TNNI2	3.19862	5.56498e-05	0.00452155
LOC107396958	eif4ebp1 (1 of 2)	EIF4EBP1	1.73645	5.77523e-05	0.00467412
LOC107391975	tecta (1 of 4)	TECTA	1.76934	5.89081e-05	0.00474918
LOC107388766	anxa2 (3 of 3)	ANXA2	-2.45209	5.99413e-05	0.00481382
adssl1	adssl1	ADSS	2.19353	6.32411e-05	0.00505928
LOC107381190	LOC107381190	NA	2.68828	6.39523e-05	0.00509658
itga3	itga3 (2 of 2)	ITGA3	-1.30244	6.473e-05	0.00513887
LOC107391213	galnt6 (2 of 2)	GALNT6	-1.75466	6.57563e-05	0.00516125
LOC107386741	rin1 (1 of 2)	RIN1	-1.97487	6.56348e-05	0.00516125
sh3d21	sh3d21	SH3D21	-1.8054	6.52614e-05	0.00516125
LOC107391299	cebpb (1 of 3)	CEBPB	-1.73776	6.84182e-05	0.00534999
LOC107384589	adgrg7	ADGRG7	-3.50753	6.88879e-05	0.00536655
asb10	asb10	ASB18	2.31579	7.15735e-05	0.00555496
hk3	hk3	HK2	-2.90919	7.34287e-05	0.00567776
lag3	lag3	LAG3	-2.49842	7.56137e-05	0.00581589
LOC107385521	slc6a12	SLC6A13	-2.87344	7.57743e-05	0.00581589
LOC107373462	myh3 (6 of 7)	MYH3	4.65724	7.63584e-05	0.00583917
mettl11b	mettl11b	METTL11B	3.27435	8.16957e-05	0.00622443
LOC107383110	muc2 (11 of 13)	NA	2.09012	8.44101e-05	0.00640778
hspb6	hspb6 (1 of 8)	HSPB6	1.70124	8.53445e-05	0.00643176
LOC107390306	nme2 (1 of 2)	NME2	3.08252	8.52491e-05	0.00643176
LOC107392486	krt19 (1 of 3)	KRT19	-2.57695	8.58485e-05	0.00644638
rbm20	rbm20 (1 of 2)	RBM20	3.77913	8.71864e-05	0.00652199
LOC107372386	rnf19b (3 of 3)	RNF19B	-3.85786	8.74824e-05	0.00652199
LOC107379318	ffar2 (2 of 2)	FFAR2	-2.92068	9.22147e-05	0.00685023
LOC107373733	itga11 (1 of 3)	ITGA11	1.63477	9.32676e-05	0.0069038
LOC107375921	arhgap24 (4 of 4)	ARHGAP24	1.94648	9.55842e-05	0.00701405
LOC107373065	chrnd (1 of 2)	CHRND	1.79888	9.58517e-05	0.00701405
LOC107396433	pla2g1b (3 of 3)	PLA2G1B	-2.7516	9.6106e-05	0.00701405
LOC107389370	speg (2 of 3)	SPEG	2.05916	9.54613e-05	0.00701405
uaca	uaca	UACA	1.67762	9.77678e-05	0.00711038
acta2	acta2	ACTA2	-1.80842	9.84804e-05	0.00713726
LOC107383599	LOC107383599	NA	2.3933	9.96116e-05	0.00719417
LOC107375365	muc2 (12 of 13)	MUC5AC	-10.5225	0.000102121	0.00734989
LOC107379801	tnni1 (3 of 5)	TNNI1	1.38785	0.000103427	0.00741824
LOC107396065	slc34a2 (4 of 4)	SLC34A2	-2.37937	0.000108434	0.0077506
LOC107383497	apold1 (2 of 3)	APOL3	-1.59518	0.000114607	0.00813594
tec	tec (2 of 2)	TEC	-1.5333	0.000114328	0.00813594
LOC107379316	hamp (3 of 3)	HAMP	-2.99688	0.000121516	0.00858642
LOC107376812	mog (4 of 4)	MOG	-2.65053	0.000121779	0.00858642
LOC107381545	alpk3 (1 of 2)	ALPK3	1.75342	0.000124648	0.00875904
LOC107380448	cd276 (2 of 2)	CD276	-1.77622	0.000127577	0.00893472
LOC107379235	ms4a4a (4 of 4)	MS4A4A	-3.5095	0.000131182	0.00915634
LOC107394858	psmb7 (1 of 3)	PSMB7	-2.69585	0.00013336	0.00927719
LOC107381298	ppfibp2 (1 of 2)	PPFIBP2	1.72629	0.000134172	0.00930256
ppp1r3a	ppp1r3a (2 of 2)	PPP1R3A	1.66222	0.00013525	0.0093462
stra6	stra6 (3 of 3)	STRA6	-2.09779	0.000138677	0.00954515
LOC107383435	trim16 (5 of 16)	TRIM16	-2.87375	0.000139047	0.00954515
thnsl2	thnsl2	THNSL2	-2.73648	0.000141032	0.00964954
fam3d	fam3d	FAM3D	-3.064	0.000142401	0.00971125
LOC107388423	akr1d1 (2 of 2)	AKR1D1	-3.6788	0.000142998	0.00972012
LOC107386975	stom (2 of 2)	STOM	-2.45527	0.000144888	0.00981651
LOC107390956	etv7	ETV7	-1.82465	0.000147639	0.0099631
eya4	eya4	EYA4	2.5436	0.000148489	0.0099631
LOC107385025	igfn1 (2 of 4)	IGFN1	2.79645	0.000148324	0.0099631
abhd2	abhd2 (1 of 2)	ABHD2	-1.83734	0.000150175	0.0100438
flnc	flnc (2 of 2)	FLNC	1.41625	0.00015096	0.0100483
LOC107387294	map3k14 (2 of 2)	MAP3K14	2.03821	0.00015154	0.0100483
LOC107381855	myom2 (1 of 3)	MYOM2	3.2051	0.000151691	0.0100483
LOC107374208	prss8 (1 of 3)	PRSS27	-2.99265	0.000154975	0.0102332
LOC107383266	lta	LTA	-3.55378	0.000155852	0.0102586
LOC107395775	shtn1 (3 of 3)	SHTN1	-1.62202	0.000157207	0.0103151
pitx1	pitx1	PITX1	-4.77433	0.000158407	0.0103612
LOC107382815	xirp1 (2 of 2)	XIRP2	1.88797	0.000166259	0.0108407
LOC107384189	myh7 (1 of 4)	MYH7	2.93244	0.000167677	0.010899
scel	scel	SCEL	-3.51093	0.000172903	0.0111689
LOC107394125	smyd1 (2 of 2)	SMYD1	2.80787	0.000172605	0.0111689
LOC107379518	ceacam5 (6 of 7)	CEACAM5	-3.53998	0.000178482	0.0114935
neurl2	neurl2	NEURL2	3.10236	0.000179427	0.0115188
LOC107387989	trpm4 (3 of 3)	TRPM5	-2.9454	0.000183233	0.0117269
LOC107386999	slc47a1 (2 of 5)	SLC47A1	-1.17503	0.000184906	0.0117977
gpr84	gpr84	GPR84	-2.56327	0.000186081	0.0118364
fam83h	fam83h (2 of 2)	FAM83H	-2.25672	0.000189745	0.0120326
dusp22	dusp22 (1 of 2)	DUSP22	2.19819	0.000192112	0.0121457
col19a1	col19a1	COL19A1	1.51864	0.000196305	0.0123147
csgr03h10orf71	c10orf71 (2 of 2)	NA	2.20035	0.000196562	0.0123147
LOC107378478	snx25 (2 of 2)	SNX25	-1.85878	0.000195848	0.0123147
LOC107374613	btn3a2 (3 of 4)	BTN3A3	-3.06856	0.000197751	0.012315
LOC107376727	LOC107376727	NA	2.76506	0.000197294	0.012315
LOC107397365	adap1 (1 of 3)	ADAP1	-2.85708	0.000199417	0.0123817
LOC107388475	kcna3 (3 of 3)	KCNA3	2.58002	0.000203561	0.0126014
LOC107376215	cyr61 (3 of 5)	CYR61	1.43429	0.000207414	0.0128018
LOC107377908	spint1 (2 of 2)	SPINT1	-1.71036	0.000210749	0.0129692
LOC107390607	LOC107390607	NA	2.70837	0.000211614	0.0129808
pllp	pllp	PLLP	-2.30488	0.00021281	0.0129808
LOC107384173	prg4 (3 of 8)	PRG4	-1.94531	0.000212596	0.0129808
LOC107387243	mfap4 (1 of 3)	MFAP4	-3.21539	0.000215931	0.0131326
LOC107377449	synpo2 (1 of 2)	SYNPO2	2.16793	0.000217627	0.0131972
LOC107376618	litaf (3 of 3)	CDIP1	-1.99168	0.000220352	0.0132796
esrp1	esrp1	ESRP1	-4.12852	0.000220104	0.0132796
LOC107376568	pvalb (2 of 6)	OCM	2.55385	0.000220901	0.0132796
myo5b	myo5b (1 of 5)	MYO5B	-1.30811	0.00022788	0.0136204
LOC107390174	pkd1l2a	PKDREJ	-2.26622	0.000227518	0.0136204
LOC107389481	tnni2 (1 of 5)	TNNI2	3.14332	0.000229764	0.0136937
LOC107377653	sobp (2 of 2)	SOBP	1.49668	0.000231369	0.0137499
LOC107375605	dusp26 (4 of 4)	DUSP26	2.29354	0.000233161	0.0138169
LOC107389258	olfml3 (1 of 3)	OLFM4	-2.68942	0.000236342	0.0139656
cd74	cd74 (1 of 2)	CD74	-1.99667	0.000237457	0.0139918
prx	prx (1 of 2)	AHNAK	1.67716	0.00023903	0.0140447
LOC107391655	lgals3 (1 of 5)	LGALS3	-3.68212	0.000241171	0.0141223
LOC107378295	tecr (1 of 2)	TECR	2.85117	0.000241709	0.0141223
LOC107375875	cxcl10 (1 of 3)	CXCL10	-3.67615	0.000242583	0.0141337
LOC107386979	slc7a1 (2 of 2)	SLC7A1	1.8346	0.00024369	0.0141586
LOC107386401	ryr1 (1 of 2)	RYR1	1.92694	0.000255819	0.0148218
LOC107386492	tm4sf5 (3 of 4)	TM4SF1	-1.97292	0.000257111	0.0148553
srpk3	srpk3 (2 of 3)	SRPK3	2.14133	0.000259594	0.0149572
LOC107384191	myh7 (2 of 4)	MYH7	2.30597	0.000261617	0.0150321
LOC107372638	hla-dpb1 (1 of 2)	HLA-DPB1	-1.93567	0.000264784	0.0151722
LOC107383400	trim63	TRIM55	1.79313	0.000268976	0.0153701
LOC107393596	cxadr (2 of 2)	CXADR	-2.95927	0.000271018	0.0154443
asb14	asb14	ASB14	1.62026	0.000275248	0.0156425
p2rx5	p2rx5	P2RX5-TAX1BP3	2.67865	0.000276262	0.0156573
LOC107377662	sdc1	NA	-3.07339	0.000277143	0.0156646
LOC107394068	tspan3 (1 of 3)	TSPAN3	-1.29553	0.00028014	0.0157911
LOC107387559	dusp26 (3 of 4)	DUSP26	2.20814	0.000284088	0.0159704
LOC107390239	asmt (2 of 3)	ASMT	-2.93794	0.000288264	0.0161449
LOC107389925	igsf3 (2 of 2)	IGSF3	-1.92623	0.000288746	0.0161449
LOC107389477	tnnt3 (2 of 4)	TNNT3	3.01342	0.000292609	0.0163171
LOC107382393	ahnak (4 of 5)	AHNAK	-3.05161	0.00029572	0.016359
itpka	itpka (1 of 2)	ITPKA	-2.02346	0.000294531	0.016359
LOC107379940	tfpi (2 of 2)	SPINT2	-2.52388	0.000295216	0.016359
asb15	asb15 (1 of 2)	ASB15	2.28014	0.000300941	0.0164383
chrnd	chrnd (2 of 2)	CHRND	1.71766	0.000301354	0.0164383
enpep	enpep	ENPEP	-2.43112	0.000299067	0.0164383
LOC107372739	LOC107372739	NA	-2.45408	0.000299645	0.0164383
LOC107379793	LOC107379793	NA	2.07547	0.000301896	0.0164383
LOC107375906	tmem41a (2 of 2)	TMEM41A	3.98317	0.000298937	0.0164383
LOC107389378	esyt3	ESYT3	-2.50632	0.000305259	0.0165349
LOC107383591	myo9b (1 of 2)	MYO9B	-1.96328	0.000305071	0.0165349
LOC107393912	cmya5 (2 of 2)	CMYA5	2.33888	0.000306665	0.0165679
LOC107395000	slc29a1 (2 of 2)	SLC29A1	-2.77505	0.00030862	0.0166303
LOC107396942	LOC107396942	NA	-3.25094	0.000309791	0.0166503
LOC107383350	prr15	PRR15	-3.18624	0.000312416	0.0167481
LOC107395802	LOC107395802	NA	-1.59749	0.000315367	0.0167657
npc1l1	npc1l1	NPC1L1	-3.99312	0.000314996	0.0167657
pkp3	pkp3 (2 of 2)	PKP3	-2.79592	0.000314952	0.0167657
LOC107378312	trim39 (16 of 22)	TRIM39	2.6039	0.000316775	0.0167657
LOC107377178	usp21 (2 of 2)	USP47	-2.64014	0.000316544	0.0167657
prkag3	prkag3	PRKAG3	2.8629	0.000321862	0.0169917
LOC107386411	liph (2 of 2)	LIPH	-2.16551	0.000325202	0.0171246
pdlim7	pdlim7 (1 of 2)	PDLIM7	2.91939	0.000328381	0.0172483
LOC107396546	acyp2	ACYP1	2.06885	0.00033031	0.0172624
ppp2r3a	ppp2r3a	PPP2R3A	1.75275	0.000330188	0.0172624
LOC107379136	gimap4 (6 of 18)	GIMAP4	-3.00235	0.000333302	0.0173751
LOC107383924	dsg2 (3 of 3)	DSG2	-1.82063	0.000338925	0.0176241
LOC107380866	cd200 (3 of 4)	CD200	-2.3698	0.000343557	0.0178204
LOC107385748	LOC107385748	NA	-2.64529	0.00034681	0.0179444
six4	six4	SIX4	1.50759	0.000350647	0.0180979
LOC107379082	LOC107379082	NA	1.50207	0.000353686	0.0182096
meltf	meltf	MFI2	-3.72709	0.00035693	0.0183312
LOC107397128	dnah12 (1 of 2)	ASB14	2.53679	0.000360452	0.0184665
LOC107381676	ildr1 (1 of 2)	ILDR1	-2.28991	0.000364953	0.0186511
LOC107395492	matn2 (1 of 2)	MATN2	2.36291	0.000367374	0.0187289
LOC107375065	ghr (1 of 3)	GHR	2.21968	0.00037035	0.0188344
LOC107379497	endod1 (8 of 8)	ENDOD1	-2.6648	0.000376393	0.0190951
adprhl1	adprhl1	ADPRHL1	2.02987	0.000382934	0.0193796
LOC107393831	parp3 (2 of 2)	NA	-2.33615	0.000384785	0.0194261
LOC107383475	nectin4 (4 of 4)	PVRL4	-3.00411	0.000386668	0.0194738
LOC107375492	col13a1 (2 of 2)	COL13A1	2.06789	0.000392104	0.0196999
LOC107391141	pphln1 (1 of 3)	PPHLN1	-1.85799	0.000394447	0.0197699
lrrc14	lrrc14 (2 of 2)	LRRC14B	3.29675	0.000398717	0.0199358
LOC107380266	znf296	BCL11B	-1.24375	0.000403957	0.0201494
LOC107395595	tacr1 (2 of 3)	TACR1	1.92836	0.000405271	0.0201666
LOC107389476	ano1 (2 of 5)	ANO1	2.60908	0.000409091	0.0203081
LOC107388011	trim25 (18 of 18)	TRIM16	4.99205	0.000412593	0.0204332
myoc	myoc (1 of 2)	MYOC	1.66783	0.000415927	0.0205494
LOC107380500	slc19a3	SLC19A3	-1.99312	0.000417683	0.0205872
LOC107396203	anpep (3 of 7)	ANPEP	-2.46571	0.000426599	0.0209275
stac3	stac3	STAC3	2.4337	0.000426381	0.0209275
comp	comp	THBS4	1.63776	0.00042909	0.0210002
LOC107379305	ethe1 (1 of 2)	ETHE1	-1.17807	0.000441407	0.0215523
smyd2	smyd2 (1 of 2)	SMYD2	2.3587	0.000444568	0.0216558
LOC107377340	capn5 (2 of 3)	CAPN5	2.49849	0.000454045	0.0220143
LOC107379214	tmod4	TMOD4	2.65007	0.000453753	0.0220143
LOC107390110	astl (5 of 9)	ASTL	-3.77277	0.000460692	0.0221815
LOC107388829	cers2 (2 of 4)	CERS2	-3.28209	0.000460656	0.0221815
klf15	klf15 (1 of 2)	KLF15	1.73617	0.000459256	0.0221815
LOC107395667	LOC107395667	NA	2.83473	0.000462836	0.0222332
cacng6	cacng6 (2 of 2)	CACNG6	1.58543	0.000464477	0.0222607
ankrd1	ankrd1	ANKRD1	2.29339	0.000465549	0.0222607
ppl	ppl	PPL	-3.28752	0.00046873	0.0223614
fam102a	fam102a (2 of 2)	FAM102A	-1.84821	0.000478258	0.0227638
LOC107395010	psma6 (3 of 3)	PSMA6	-1.51297	0.000485131	0.0230382
LOC107372335	lamb3 (2 of 2)	LAMB3	-4.22697	0.000489184	0.0231251
twf2	twf2	TWF2	2.90504	0.000488861	0.0231251
abra	abra (1 of 2)	ABRA	2.53865	0.000491468	0.0231279
LOC107393100	ifit1	IFIT1	-2.31385	0.000490737	0.0231279
LOC107383926	dsc2	DSC1	-1.5913	0.000493267	0.0231602
tpm1	tpm1 (3 of 3)	TPM1	3.19699	0.000498298	0.0233437
eya1	eya1	EYA1	1.21299	0.000512218	0.0239419
ctsh	ctsh	CTSH	-2.29373	0.000518554	0.0240757
LOC107387937	fam109a (1 of 5)	FAM109A	-1.29421	0.000516819	0.0240757
LOC107389372	sdpr (1 of 2)	SDPR	-2.77098	0.000517926	0.0240757
LOC107396834	LOC107396834	NA	6.5253	0.000525659	0.0243512
LOC107374833	f2rl1 (1 of 2)	F2RL1	-2.67174	0.000527177	0.0243673
LOC107372681	dhrs7c (1 of 2)	DHRS7C	2.75696	0.000530621	0.0244442
mypn	mypn (2 of 2)	MYPN	1.90156	0.000531191	0.0244442
myom1	myom1	MYOM2	2.8911	0.000532564	0.0244533
LOC107391257	LOC107391257	NA	1.96262	0.000534138	0.0244715
LOC107386986	LOC107386986	NA	3.38989	0.000535565	0.024483
rai14	rai14 (2 of 2)	RAI14	1.12945	0.000540663	0.0246618
LOC107379601	s100g	S100G	-2.87637	0.00054381	0.0247511
LOC107372613	nbeal2 (3 of 5)	NBEAL2	-1.57403	0.000547415	0.0248608
sgpl1	sgpl1	SGPL1	-0.847619	0.000555298	0.0251638
LOC107391795	arpc1a (2 of 2)	ARPC1A	-3.02323	0.000557977	0.0251755
col22a1	col22a1 (1 of 2)	COL22A1	2.05765	0.000557547	0.0251755
LOC107377860	trdn (2 of 2)	TRDN	2.229	0.000568889	0.0256123
LOC107375491	col13a1 (1 of 2)	COL6A5	2.25657	0.000575446	0.0258516
LOC107378656	st14 (4 of 4)	ST14	-1.74065	0.000577946	0.025889
LOC107376200	tnnt1 (2 of 2)	TNNT1	1.70675	0.000578768	0.025889
LOC107392452	jup	JUP	-1.25675	0.000586264	0.026168
LOC107382221	misp (2 of 2)	CTB-55O6.8	-1.93047	0.000594183	0.0264647
LOC107381497	anxa2 (2 of 3)	ANXA2	-1.75461	0.000602292	0.0265518
dstn	dstn	CFL2	-1.53884	0.00059934	0.0265518
LOC107393216	phpt1 (2 of 2)	PHPT1	2.16999	0.000600258	0.0265518
LOC107396218	slc35a3 (2 of 2)	SLC35A3	-3.5936	0.000600407	0.0265518
LOC107385195	slc38a3 (3 of 3)	SLC38A3	1.7286	0.000602522	0.0265518
LOC107388144	noxo1 (2 of 2)	NOXO1	-3.73173	0.000604514	0.0265833
thbs4	thbs4 (1 of 2)	THBS4	1.48178	0.000609725	0.0267559
LOC107381667	stim2 (1 of 2)	STIM2	2.0921	0.000611108	0.0267601
LOC107372767	myo5b (3 of 5)	MYO5B	-1.50853	0.000619777	0.0270607
LOC107390966	slc25a22 (2 of 3)	SLC25A22	2.65984	0.000620574	0.0270607
LOC107380024	fat4 (4 of 5)	FAT4	2.89331	0.000624349	0.0271683
asb16	asb16	ASB16	2.48442	0.000633054	0.0273341
ipmk	ipmk	IPMK	-1.1586	0.000633416	0.0273341
kbtbd12	kbtbd12	KBTBD12	2.47145	0.000632506	0.0273341
LOC107374804	nlrp3 (2 of 5)	NLRC3	-1.32348	0.000630347	0.0273341
LOC107375867	cyp3a4 (1 of 2)	CYP3A4	-1.45936	0.000636774	0.0274222
card14	card14	CARD14	-2.26087	0.000644391	0.0276499
LOC107387374	scin	GSN	-1.76234	0.000644722	0.0276499
LOC107375383	cox5b (2 of 3)	COX5B	1.30863	0.000648807	0.0277679
LOC107387772	thbs2 (1 of 2)	THBS2	1.8051	0.000652081	0.0278507
cebpd	cebpd	CEBPD	-1.17242	0.000660104	0.0281356
LOC107397140	pitpna (1 of 2)	PITPNA	-1.83608	0.000665211	0.0282953
LOC107380889	dmd (1 of 3)	DMD	1.19866	0.00067253	0.0285482
agr2	agr2	AGR3	-3.42677	0.000675269	0.0286061
LOC107396596	gsn (3 of 3)	GSN	-1.58871	0.00068134	0.0287073
LOC107381145	mettl21c (3 of 3)	METTL21C	2.37071	0.000680588	0.0287073
LOC107394437	LOC107394437	NA	-1.68685	0.000683178	0.0287073
xpnpep2	xpnpep2	XPNPEP2	-2.30541	0.000682576	0.0287073
LOC107381730	nnt (2 of 2)	NNT	2.78062	0.000699406	0.0293299
obsl1	obsl1	OBSL1	2.68815	0.000711013	0.0297567
flnb	flnb	FLNB	-1.3883	0.000715588	0.0298281
socs3	socs3	SOCS3	-0.971063	0.000715293	0.0298281
gnb3	gnb3 (1 of 2)	GNB3	-3.31309	0.000718254	0.0298794
LOC107377224	ramp1 (1 of 2)	RAMP1	2.25099	0.000728298	0.0302367
LOC107388021	mss51 (1 of 2)	MSS51	2.27116	0.00073216	0.0303365
il17rel	il17rel	IL17REL	-2.54068	0.000741688	0.0306702
LOC107379857	syne2 (4 of 7)	SYNE2	-2.64306	0.000745283	0.0307577
LOC107392207	vgll2 (2 of 2)	VGLL2	2.8321	0.000756718	0.0311678
LOC107387538	myof (1 of 2)	MYOF	-2.33272	0.000765266	0.0314576
LOC107385041	bcl2l14 (2 of 2)	BCL2L14	-1.87227	0.000767357	0.0314813
themis2	themis2	THEMIS2	-2.59979	0.0007726	0.031634
LOC107383489	grina (1 of 4)	GRINA	-3.01456	0.000775734	0.0316378
LOC107381327	tlr1 (1 of 2)	TLR1	-2.41279	0.000774402	0.0316378
LOC107372360	adgrg1 (1 of 2)	ADGRG3	-2.64608	0.000778778	0.0316462
LOC107381887	esrp2	ESRP1	-2.75925	0.000778983	0.0316462
mlip	mlip	MLIP	0.998109	0.00078072	0.0316549
LOC107395677	b4galt2 (3 of 4)	B4GALT1	-3.49087	0.000787575	0.0318707
maob	maob	MAOA	-0.856661	0.000789277	0.0318776
frem3	frem3	FREM2	3.37497	0.000795601	0.0320707
rapsn	rapsn	RAPSN	2.64803	0.000812751	0.0326987
LOC107392839	ifi44 (4 of 4)	IFI44L	-2.91015	0.000817513	0.0328268
LOC107384256	casq1 (1 of 3)	CASQ1	2.80354	0.000820903	0.0328361
ncmap	ncmap	NA	-1.96698	0.000819559	0.0328361
prkg1	prkg1 (3 of 4)	PRKG1	1.6356	0.000835344	0.0333496
LOC107383264	rgs1	RGS1	-1.79604	0.000837801	0.0333836
myf6	myf6	MYF6	2.09085	0.000848897	0.0336958
LOC107373840	LOC107373840	NA	3.20062	0.000850495	0.0336958
retsat	retsat (2 of 3)	RETSAT	-1.25788	0.000847828	0.0336958
LOC107378554	svil (2 of 4)	SVIL	2.43356	0.000858161	0.0339349
LOC107384358	kiaa1217 (1 of 2)	KIAA1217	-2.79708	0.000865691	0.0341677
LOC107384005	col4a6 (4 of 5)	COL4A6	-3.61345	0.00086812	0.0341987
dcaf6	dcaf6	DCAF6	1.47645	0.000870057	0.0342102
abca12	abca12 (1 of 2)	ABCA12	-2.92711	0.000875911	0.0343754
LOC107373138	LOC107373138	NA	2.62239	0.000885901	0.034702
LOC107375863	myoz1 (1 of 2)	MYOZ1	2.56976	0.000893604	0.0349379
LOC107374306	bspry	BSPRY	-2.15348	0.000902231	0.035209
LOC107385183	ptgis (2 of 2)	PTGIS	-1.77972	0.000904737	0.0352407
mvp	mvp	MVP	-1.28811	0.000916725	0.0356409
nccrp1	nccrp1	NCCRP1	-1.57063	0.000921318	0.0357526
LOC107387980	prss27 (3 of 3)	PRSS27	-2.27505	0.000926429	0.035884
LOC107377812	ryr3 (7 of 7)	RYR3	2.64997	0.000933435	0.0360882
LOC107382845	cstb (1 of 2)	CSTB	-1.13951	0.000939388	0.036251
dmgdh	dmgdh	DMGDH	1.73865	0.000948472	0.0365337
LOC107391428	tnnc2 (1 of 2)	TNNC2	2.77113	0.000961912	0.0369829
LOC107396610	eloa	TCEB3	4.3124	0.000967381	0.0371246
LOC107374612	cand1 (1 of 3)	CAND1	2.29719	0.000977876	0.0373894
slc25a4	slc25a4	SLC25A5	2.56937	0.00097734	0.0373894
chrna1	chrna1	CHRNA1	1.90057	0.000989098	0.0376926
LOC107391799	hrc (2 of 2)	HRC	3.27821	0.000989432	0.0376926
LOC107379071	scn1b (3 of 3)	SCN3B	2.60565	0.000991458	0.0377008
LOC107379990	aprt (2 of 2)	APRT	2.10888	0.00100237	0.037982
LOC107379326	LOC107379326	NA	1.55012	0.00100251	0.037982
xkr9	xkr9	XKR9	-2.17093	0.00100708	0.0380859
LOC107393353	stap2 (1 of 2)	STAP2	-1.58332	0.00101097	0.0381636
LOC107380316	ifnar1 (1 of 2)	IFNAR1	-3.23606	0.00102202	0.0385109
LOC107390289	scn4a (4 of 4)	SCN4A	1.38048	0.00103843	0.0389879
LOC107388431	tead4	TEAD4	1.51865	0.00103738	0.0389879
degs2	degs2	DEGS2	-3.10301	0.00104461	0.0390338
LOC107387430	dsg2 (2 of 3)	DSG2	-3.5658	0.00104528	0.0390338
slc2a5	slc2a5 (2 of 3)	SLC2A5	-2.37751	0.00104335	0.0390338
LOC107395898	noxa1 (1 of 2)	NCF2	-1.54409	0.00104906	0.0391046
LOC107380977	myadml2 (2 of 3)	MYADML2	2.53704	0.0010596	0.0393738
LOC107380984	xirp2 (2 of 2)	XIRP1	2.79225	0.00106006	0.0393738
esyt2	esyt2 (1 of 2)	ESYT2	1.39022	0.00107065	0.039555
LOC107377228	myl1 (2 of 2)	MYL1	2.74961	0.00106869	0.039555
smyd1	smyd1 (1 of 2)	SMYD1	2.20858	0.00107042	0.039555
LOC107397090	LOC107397090	NA	6.11842	0.00107279	0.0395639
LOC107394856	mr1 (3 of 3)	MR1	-1.94897	0.00107592	0.0396091
ace	ace (1 of 6)	ACE	-1.84932	0.00108481	0.0398658
capn12	capn12	CAPN9	-3.686	0.00109065	0.0400096
LOC107379274	cd83	CD226	-2.42061	0.00110297	0.0403194
LOC107379244	prdm1 (3 of 3)	PRDM1	-2.06944	0.00110207	0.0403194
LOC107382447	myom2 (2 of 3)	MYOM2	2.79263	0.00112061	0.0408924
LOC107375778	fam83b (1 of 2)	FAM83B	-2.73604	0.00113132	0.0412109
lrrc30	lrrc30	LRRC30	2.86736	0.00113622	0.0412451
meox1	meox1	MEOX1	2.07625	0.00113472	0.0412451
LOC107390545	trim54 (2 of 2)	TRIM55	2.32225	0.00114106	0.0413484
slc25a12	slc25a12 (1 of 2)	SLC25A12	1.71057	0.00114962	0.0415861
LOC107377923	asap2 (3 of 3)	ASAP2	-1.08338	0.00116668	0.0418869
jph1	jph1	JPH1	2.01207	0.00116663	0.0418869
LOC107390943	mybph (1 of 2)	MYBPH	4.20951	0.00116415	0.0418869
LOC107396798	LOC107396798	NA	2.27792	0.00116842	0.0418869
LOC107393738	rab11fip1 (1 of 2)	RAB11FIP1	-1.36551	0.00116911	0.0418869
tm4sf5	tm4sf5 (1 of 4)	TM4SF5	-3.58498	0.00117001	0.0418869
LOC107389755	lpar2 (1 of 2)	LPAR2	-1.53744	0.00117683	0.0420586
tmem51	tmem51 (2 of 2)	TMEM51	-2.31199	0.00118376	0.0422338
LOC107387804	adam9 (2 of 2)	ADAM9	-3.06683	0.00119826	0.0426049
sh3bgr	sh3bgr	SH3BGRL	2.09429	0.00119755	0.0426049
LOC107373825	fam83f (1 of 2)	FAM83F	-3.11576	0.00120172	0.0426549
LOC107374035	cmah	NAPEPLD	-2.96439	0.00121909	0.0431976
hspg2	hspg2 (3 of 4)	HSPG2	1.03246	0.00122497	0.0432977
LOC107376964	trim39 (22 of 22)	TRIM39	-2.88211	0.00122608	0.0432977
LOC107372732	myh3 (2 of 7)	MYH8	5.0492	0.00123375	0.0434282
pde4dip	pde4dip (1 of 3)	PDE4DIP	1.09878	0.00123532	0.0434282
socs1	socs1 (2 of 2)	SOCS1	-1.4702	0.00123603	0.0434282
LOC107389006	mefv	MEFV	-2.22031	0.00125083	0.0438741
LOC107383461	atp1a2	ATP1A2	2.40487	0.00125376	0.0439027
LOC107392489	LOC107392489	NA	-3.11588	0.00126291	0.044149
LOC107391206	gls (3 of 3)	GLS	2.22371	0.0012727	0.0443424
LOC107394209	rilpl1 (2 of 2)	RILPL1	1.87128	0.00127271	0.0443424
LOC107374837	rnh1 (1 of 2)	RNH1	-2.18877	0.00127811	0.0444561
LOC107372601	matn2 (2 of 2)	MATN2	2.5593	0.00128957	0.0447798
LOC107393996	kif24	KIF24	1.65762	0.00130736	0.045322
LOC107390323	irx1 (3 of 3)	IRX1	-3.10828	0.0013129	0.0453628
LOC107379549	rbfox1	RBFOX2	1.63695	0.00131202	0.0453628
LOC107378514	mylpf (1 of 2)	MYLPF	2.63225	0.00133134	0.0458475
LOC107377180	zp3 (2 of 19)	ZP3	2.82903	0.00133089	0.0458475
LOC107396577	muc12	RP11-766F14.2	2.18461	0.00134888	0.0463175
tspan12	tspan12	TSPAN12	1.69263	0.00134944	0.0463175
LOC107389643	b3galnt1	B3GALNT1	-1.79482	0.00136301	0.0466584
LOC107385200	mst1r (2 of 2)	MST1R	-1.26456	0.00136386	0.0466584
LOC107392543	gjb3	GJB3	-2.4568	0.00136946	0.0466962
neb	neb (3 of 6)	NEB	2.44487	0.00136813	0.0466962
itpk1	itpk1	ITPK1	-0.763619	0.00142008	0.048343
LOC107382646	LOC107382646	NA	-2.02668	0.00142742	0.0485135
ola1	ola1 (1 of 2)	OLA1	3.11875	0.00144153	0.0489131
LOC107392200	tmem30b	TMEM30B	-4.20217	0.00145745	0.049373
ogn	ogn	OGN	2.0711	0.00146382	0.0495082
LOC107385110	ogfrl1 (2 of 2)	OGFRL1	-2.11977	0.00146764	0.0495224
LOC107388227	trim16 (2 of 16)	TRIM16	-1.54244	0.00146901	0.0495224
ldb3	ldb3 (2 of 2)	LDB3	2.27193	0.00148182	0.049793
LOC107385008	padi2 (2 of 2)	PADI2	-2.26785	0.00148108	0.049793
LOC107385378	gls (1 of 3)	GLS	1.91834	0.00149017	0.0499928
LOC107386592	myo18a (1 of 2)	MYO18A	1.63776	0.00150378	0.0503681
LOC107385584	mxra8 (1 of 3)	MXRA8	2.40867	0.00150997	0.0504756
LOC107383784	myom2 (3 of 3)	MYOM2	2.76203	0.00151184	0.0504756
LOC107381541	dapk3 (2 of 2)	DAPK2	2.08039	0.00153682	0.0511454
LOC107379189	vwde (2 of 3)	VWDE	2.12593	0.00153602	0.0511454
LOC107382294	lyg2 (2 of 2)	LYG2	-2.41835	0.00153936	0.0511481
LOC107379638	sgk1 (2 of 3)	SGK1	2.88537	0.00154216	0.0511593
LOC107391796	trpm4 (1 of 3)	TRPM5	-2.95362	0.00155106	0.0513729
LOC107385371	rbck1 (1 of 2)	RBCK1	-1.14947	0.00156569	0.0517748
LOC107388480	tnni1 (2 of 5)	TNNI1	3.04812	0.00157526	0.0520084
LOC107379698	clk2 (2 of 3)	CLK2	2.09874	0.00158091	0.0521018
LOC107389866	trim39 (12 of 22)	TRIM21	4.48783	0.00158309	0.0521018
LOC107385311	col2a1 (3 of 3)	COL2A1	1.38768	0.00159267	0.0522516
LOC107385942	ryr3 (2 of 7)	RYR3	3.06669	0.00159071	0.0522516
LOC107383674	cd59 (3 of 3)	NA	-6.17921	0.00162171	0.053037
LOC107373486	rnh1 (2 of 2)	NLRP12	-1.39066	0.00161946	0.053037
LOC107392096	pak2 (2 of 2)	PAK2	-0.988124	0.0016376	0.0534728
LOC107379425	arhgef19 (3 of 3)	ARHGEF5	-1.72218	0.00165018	0.0537149
LOC107386067	ccl4 (2 of 2)	CCL3L3	-2.9624	0.00164951	0.0537149
LOC107392591	kiaa1522 (2 of 2)	KIAA1522	-2.31029	0.00167788	0.0545312
LOC107388499	mag (3 of 6)	MAG	-3.38431	0.00168954	0.0546675
LOC107386175	LOC107386175	NA	-1.61509	0.00168875	0.0546675
LOC107395740	ocln (4 of 4)	OCLN	-2.9692	0.00169044	0.0546675
epcam	epcam	TACSTD2	-2.65727	0.00169259	0.0546675
chrng	chrng (1 of 2)	CHRNG	-1.50899	0.00173413	0.0559223
tcaf1	tcaf1	TCAF2	-1.9341	0.00174112	0.056061
LOC107388588	fgd6 (2 of 2)	FGD6	-1.44517	0.00174713	0.0561525
LOC107379218	tnfaip8l2	TNFAIP8L2	-1.31612	0.00174937	0.0561525
LOC107394861	psmb9	PSMB9	-2.18365	0.00176462	0.056555
ankdd1b	ankdd1b	ANKDD1B	-2.76131	0.00176899	0.0566078
LOC107375941	actn2	ACTN2	1.52613	0.00177738	0.0567889
LOC107386128	actb (1 of 2)	ACTB	-2.46581	0.00179795	0.057358
lmod3	lmod3	LMOD3	2.01373	0.00180764	0.0575786
LOC107393991	cmklr1 (4 of 4)	CMKLR1	-1.74359	0.00182765	0.0579504
LOC107389508	cox8a (2 of 2)	COX8A	1.38079	0.00183324	0.0579504
dysf	dysf	DYSF	1.59578	0.0018321	0.0579504
LOC107379062	hfe2	RGMA	2.60701	0.00183319	0.0579504
LOC107377293	rnf19a (4 of 4)	RNF19A	-2.41743	0.00183284	0.0579504
LOC107387199	smtnl2 (2 of 2)	SMTNL2	2.1909	0.00184169	0.0581292
LOC107381018	nlrc3 (17 of 17)	NLRC3	-1.1405	0.00185505	0.0584623
cdh1	cdh1	CDH1	-2.01511	0.00186084	0.0585559
LOC107394845	sbk2 (2 of 2)	SBK1	1.95022	0.00188345	0.0591778
hacd1	hacd1	HACD1	2.25043	0.00188845	0.0592454
nrap	nrap	NRAP	2.94677	0.00189221	0.0592703
LOC107377909	pak6 (2 of 2)	PAK4	-3.73184	0.00189494	0.0592703
LOC107386505	chrng (2 of 2)	CHRNG	2.07389	0.00190607	0.0595289
cacnb1	cacnb1	CACNB1	1.60104	0.00190997	0.0595614
adam32	adam32	ADAM28	-1.23076	0.00191837	0.0597338
coch	coch	COCH	2.8506	0.00192736	0.0599238
baiap2l1	baiap2l1 (1 of 2)	BAIAP2L1	-1.34892	0.00193514	0.0600298
cacna1s	cacna1s	CACNA1S	2.43973	0.00193654	0.0600298
psme2	psme2	PSME2	-1.45622	0.00193978	0.0600409
vwa5a	vwa5a (2 of 2)	VWA5A	-1.56859	0.00196377	0.0606931
LOC107378583	tcap (2 of 2)	TCAP	1.14877	0.00196908	0.0607667
LOC107383596	nmrk2 (2 of 3)	NMRK2	3.09828	0.00197695	0.0609193
otoa	otoa	OTOA	-1.71981	0.00199052	0.0612467
LOC107376993	chordc1 (1 of 2)	CHORDC1	2.84241	0.00200478	0.0615944
LOC107396478	sgms2 (2 of 2)	SGMS2	-1.52668	0.0020119	0.061722
LOC107394719	mef2c (2 of 2)	MEF2C	2.29004	0.00202121	0.0619162
LOC107375005	LOC107375005	NA	-1.4713	0.00202549	0.0619561
LOC107378867	adgrg2 (3 of 5)	ADGRG4	-2.87392	0.00203874	0.0622537
LOC107384615	trerf1 (2 of 2)	TRERF1	-1.96942	0.0020442	0.0622537
usp13	usp13	USP13	2.04823	0.00204298	0.0622537
LOC107394162	bhmt (2 of 2)	BHMT	2.69277	0.00205179	0.0623935
LOC107394265	dok1 (1 of 2)	DOK1	-2.35248	0.00205872	0.0624799
znf106	znf106 (1 of 2)	ZNF106	1.8741	0.00206063	0.0624799
LOC107388080	pacsin3 (3 of 3)	PACSIN3	2.35955	0.00206683	0.0625764
LOC107397263	LOC107397263	NA	-3.41812	0.00207035	0.0625918
lpcat4	lpcat4	LPCAT4	-3.00215	0.00208469	0.0629339
LOC107376475	LOC107376475	NA	1.25157	0.00208861	0.062961
LOC107374544	LOC107374544	NA	-2.28631	0.00213209	0.0641787
LOC107379223	ctss	CTSS	-1.93166	0.00214353	0.0644298
LOC107386551	rtn2	RTN2	2.9563	0.00216898	0.0651007
grhl3	grhl3	GRHL3	-3.49079	0.00221519	0.0663918
LOC107386521	slc6a7	SLC6A7	-2.05167	0.00223767	0.0669691
ptgs2	ptgs2	PTGS2	-2.38908	0.00224603	0.0671227
LOC107377306	cda (2 of 2)	CDA	4.11135	0.00226319	0.0675386
LOC107389391	agr3	AGR3	-3.15895	0.00228434	0.0680702
cilp	cilp	CILP	1.73344	0.00228755	0.0680702
ebi3	ebi3	EBI3	-2.3672	0.00229172	0.0680969
LOC107377022	btn3a2 (4 of 4)	BTN1A1	-1.84849	0.00229539	0.0681086
LOC107384590	abi3bp (1 of 2)	ABI3BP	1.15035	0.00230208	0.0681129
LOC107373571	arrdc1 (2 of 2)	ARRDC1	-1.60844	0.00229995	0.0681129
gucy2c	gucy2c (4 of 4)	GUCY2C	-1.66017	0.00232416	0.0686683
LOC107394385	galnt4	GALNT4	-0.925309	0.00233941	0.069021
dram1	dram1	DRAM1	-2.33188	0.00235329	0.0693319
emp1	emp1	EMP2	-1.91467	0.00236437	0.0694757
LOC107374924	ptger4 (1 of 4)	PTGER4	-1.4225	0.00236485	0.0694757
sqstm1	sqstm1	SQSTM1	-0.822949	0.00239155	0.0701611
LOC107386403	adgrg2 (5 of 5)	ADGRG2	-3.41659	0.00239733	0.0702317
fhod3	fhod3 (3 of 4)	FHOD3	1.50606	0.00241137	0.0705436
LOC107396345	nlrp12 (3 of 5)	NLRP1	-1.54066	0.00241797	0.0706372
LOC107390463	pfkfb1	PFKFB1	2.32015	0.00242196	0.0706547
gramd1c	gramd1c	GRAMD1C	-1.79559	0.00244422	0.0711066
musk	musk	MUSK	1.30665	0.00244991	0.0711066
LOC107396642	usp2 (2 of 2)	USP2	1.23152	0.00244461	0.0711066
LOC107379702	zbtb7b	ZBTB7B	-1.28228	0.00245113	0.0711066
LOC107381236	b2m (2 of 2)	B2M	-1.84416	0.00245625	0.071156
myo18b	myo18b (1 of 2)	MYO18B	2.25013	0.00247226	0.0715202
LOC107381849	prr33	PRR33	2.42815	0.00248312	0.0717347
tp53i3	tp53i3	TP53I3	-2.54875	0.0024898	0.0718279
traf3ip2	traf3ip2 (1 of 2)	TRAF3IP2	-2.43253	0.00250646	0.0722083
LOC107385848	parp11 (2 of 2)	PARP11	-2.70673	0.00251412	0.0723287
tspan15	tspan15 (2 of 3)	TSPAN15	-2.00376	0.00252998	0.0726844
xirp1	xirp1 (1 of 2)	XIRP2	2.80875	0.00253622	0.0727632
LOC107388264	c10orf71 (1 of 2)	C10orf71	1.92366	0.00254662	0.072961
LOC107379006	myo1e (1 of 2)	MYO1E	-2.04786	0.00255255	0.0730304
fam83g	fam83g (1 of 2)	FAM83G	-1.69632	0.00258869	0.0739625
LOC107384052	LOC107384052	NA	1.62297	0.00260786	0.0744081
galnt3	galnt3	GALNT3	-1.27665	0.00261975	0.0745709
scx	scx (1 of 2)	SCX	2.30202	0.00262074	0.0745709
LOC107385032	mybph (2 of 2)	MYBPH	3.26075	0.00262567	0.0746092
phldb3	phldb3	PHLDB3	-2.02624	0.00262932	0.0746111
LOC107381178	ctsb (2 of 2)	CTSB	-1.07361	0.00264079	0.0748343
LOC107393651	vgll4 (2 of 3)	VGLL4	-2.29865	0.00268738	0.0760511
LOC107377240	tmem182 (3 of 3)	TMEM182	2.5123	0.00271807	0.0768149
LOC107390736	chl1 (2 of 2)	CHL1	-1.66487	0.00272359	0.0768665
LOC107374732	LOC107374732	NA	-1.66318	0.00274742	0.0774339
LOC107393068	mylk3	MYLK4	2.0776	0.00275234	0.0774677
faxdc2	faxdc2	FAXDC2	-2.01501	0.00276961	0.0777434
LOC107383634	slc4a2 (2 of 2)	SLC4A2	-5.03356	0.00276739	0.0777434
LOC107386858	coro6	CORO6	2.13676	0.0027806	0.0779352
LOC107375626	cxcl10 (2 of 3)	CXCL9	-1.50041	0.00278394	0.0779352
LOC107376818	trpv1 (1 of 2)	TRPV1	-2.20118	0.00279716	0.0782001
LOC107384261	klhl40 (2 of 2)	KLHL40	2.10286	0.00280498	0.0783135
LOC107376663	kcnj12 (2 of 4)	KCNJ12	2.06059	0.00282634	0.0788041
LOC107381014	trim25 (10 of 18)	TRIM25	-2.3614	0.0028375	0.0790093
gpa33	gpa33 (1 of 3)	GPA33	-2.81877	0.00285144	0.0792915
myoz2	myoz2 (1 of 2)	MYOZ2	2.50529	0.00286484	0.0795577
LOC107391338	mapk12 (1 of 3)	MAPK12	-2.0862	0.00287916	0.0798487
sspn	sspn	SSPN	1.79998	0.00289054	0.0800246
LOC107373091	tcaf2	TCAF2	-1.97183	0.0028932	0.0800246
LOC107381952	fibin (2 of 2)	FIBIN	1.13493	0.0029043	0.0801185
LOC107394337	prlr (3 of 3)	PRLR	-1.36754	0.00290292	0.0801185
map3k15	map3k15	MAP3K15	1.11414	0.00293257	0.0807913
aim1	aim1 (1 of 3)	AIM1	-0.976606	0.00294199	0.0809437
klhl40	klhl40 (1 of 2)	KLHL40	2.54902	0.00295009	0.0810593
meox2	meox2	MEOX2	2.47213	0.00297517	0.0816406
LOC107384635	tdp2 (2 of 2)	TDP2	-3.33842	0.00299866	0.0821766
LOC107379815	cldn4 (12 of 20)	CLDN4	-3.66498	0.0030268	0.0826225
LOC107383156	larp4b (1 of 2)	LARP4B	2.00121	0.00302546	0.0826225
msln	msln	MSLNL	-3.34619	0.00302684	0.0826225
LOC107379752	rp1l1 (3 of 4)	NA	-2.3916	0.00305715	0.0833403
LOC107378458	LOC107378458	NA	-3.45084	0.00306704	0.083443
six1	six1 (1 of 2)	SIX1	1.22283	0.00306894	0.083443
LOC107396320	sar1b (1 of 3)	SAR1B	2.09674	0.00307892	0.0836052
ucma	ucma (1 of 2)	UCMA	2.31537	0.00310421	0.0841819
LOC107379586	crabp2 (2 of 2)	CRABP2	1.63182	0.00312732	0.0846983
LOC107387558	dupd1 (3 of 3)	DUPD1	2.27458	0.00313676	0.0847332
LOC107385491	kiaa1161 (2 of 3)	KIAA1161	1.12764	0.00313361	0.0847332
LOC107395268	svil (1 of 4)	SVIL	1.24344	0.00314188	0.0847615
LOC107372810	rbm24 (2 of 2)	RBM24	2.01527	0.00316519	0.0852798
LOC107381280	chrnb4	CHRNB4	1.88253	0.00317752	0.0855012
elf4	elf4	ELF4	-0.892668	0.00318426	0.0855717
LOC107376588	tigit	TIGIT	-1.56469	0.00321613	0.0862056
LOC107397262	tnip1 (2 of 4)	TNIP1	-2.55146	0.00321434	0.0862056
LOC107394447	ceacam5 (5 of 7)	CEACAM20	-1.99581	0.00323282	0.08643
six2	six2	SIX2	1.23826	0.00323107	0.08643
LOC107375030	tmc2	TMC2	2.14619	0.00324956	0.0867663
tfec	tfec	TFEC	-1.98524	0.00326917	0.0871779
LOC107381383	rfx7 (2 of 2)	RFX7	1.06542	0.00328386	0.0874576
LOC107377778	tlr5 (2 of 2)	TLR5	-3.19252	0.00329693	0.0876932
LOC107386506	cptp (2 of 3)	CPTP	2.12355	0.00330759	0.0878644
LOC107387945	atp2a1 (1 of 2)	ATP2A1	2.45394	0.00332011	0.0880419
tbx21	tbx21	TBR1	2.01444	0.00332274	0.0880419
LOC107396653	edn2 (1 of 2)	EDN2	-1.59062	0.00334349	0.0882644
hexb	hexb	HEXB	-1.05076	0.00334386	0.0882644
LOC107395701	limch1 (1 of 2)	LMO7	0.987006	0.00334315	0.0882644
LOC107377376	dok7 (2 of 2)	DOK7	1.79396	0.00341018	0.0899009
arap1	arap1 (2 of 2)	ARAP1	-0.71018	0.00348826	0.0917266
LOC107391425	LOC107391425	NA	1.92255	0.00348476	0.0917266
LOC107376365	ctsd (1 of 2)	CTSD	-0.748491	0.00350119	0.0919503
LOC107385667	LOC107385667	C1orf106	-1.41353	0.0035375	0.092787
LOC107390157	des (4 of 4)	DES	2.04823	0.00354821	0.0929507
dusp27	dusp27	DUSP27	2.1407	0.00356748	0.0932205
LOC107393600	vwa7 (4 of 6)	VWA7	-1.68708	0.00356522	0.0932205
parp4	parp4	PARP4	-0.948092	0.00359067	0.0937088
LOC107375922	rgr (1 of 2)	RGR	-1.12274	0.00362584	0.0945082
LOC107374270	tchh (1 of 13)	GOLGA6L2	-1.61255	0.00363753	0.0946942
LOC107377890	ahsa1 (1 of 2)	AHSA1	2.00937	0.00365357	0.0949928
capn5	capn5 (3 of 3)	CAPN5	-1.77535	0.00367898	0.095423
LOC107377338	ntn1 (3 of 3)	NTN1	2.4096	0.00367929	0.095423
LOC107377793	syne2 (2 of 7)	SYNE2	-1.57258	0.0036895	0.0955686
LOC107395651	hspa8 (1 of 3)	HSPA8	2.50246	0.003697	0.0956439
LOC107373830	sppl2a (1 of 2)	SPPL2A	-1.05272	0.00372002	0.0960432
LOC107384675	scx (2 of 2)	TCF15	2.70539	0.00372167	0.0960432
ctsa	ctsa (3 of 3)	CTSA	-0.804843	0.00373482	0.0962631
LOC107375928	cand1 (3 of 3)	CAND1	1.98512	0.00375851	0.0967536
lad1	lad1	LAD1	-2.70196	0.00378635	0.0973499
chrnb1	chrnb1 (2 of 2)	CHRNB1	1.98003	0.0038153	0.0979645
LOC107380173	fbxo40 (2 of 3)	FBXO40	2.62048	0.00382663	0.0979645
LOC107377055	parp14 (2 of 5)	PARP14	-1.42482	0.00382437	0.0979645
ssfa2	ssfa2 (2 of 2)	SSFA2	-0.918734	0.00382909	0.0979645
LOC107395326	gata5	GATA5	-2.37773	0.00384723	0.0983076
LOC107385420	mypn (1 of 2)	MYOT	1.95375	0.00388208	0.098955
LOC107382356	trim39 (19 of 22)	TRIM39	-3.40118	0.00388149	0.098955
LOC107397264	LOC107397264	NA	-2.30109	0.0038869	0.0989567
fras1	fras1	FRAS1	1.45866	0.00389837	0.0990061
LOC107375259	prob1 (1 of 2)	RP11-766F14.2	1.48329	0.00389738	0.0990061
LOC107378491	pacsin3 (2 of 3)	PACSIN3	1.48798	0.00390608	0.0990811
LOC107376965	trim39 (15 of 22)	TRIM39	1.807	0.00391175	0.099104
tcea3	tcea3	TCEA3	1.05545	0.00392564	0.0993348
LOC107394756	aunip	AUNIP	2.13684	0.00396188	0.10013
LOC107379843	rab1a (2 of 2)	RAB1A	2.40735	0.00397325	0.100296
actn3	actn3	ACTN2	2.37866	0.00398598	0.100495
LOC107380290	LOC107380290	NA	3.45927	0.00400906	0.100853
LOC107382364	slc43a1 (1 of 2)	SLC43A1	1.85172	0.00400986	0.100853
lama2	lama2 (1 of 2)	LAMA2	1.50612	0.00402349	0.101073
LOC107386877	cldn3 (3 of 4)	CLDN3	-3.37218	0.00406471	0.101986
plpp7	plpp7 (1 of 2)	PLPP7	2.57894	0.00408334	0.102329
myod1	myod1	MYOD1	1.91707	0.00409312	0.102451
arhgef16	arhgef16	ARHGEF16	-1.40393	0.00410103	0.102526
LOC107396044	cldn34 (2 of 2)	CLDN34	-2.65448	0.00411871	0.102844
LOC107379137	gimap4 (11 of 18)	GIMAP4	-2.54273	0.00418703	0.104425
LOC107384694	pcbp3 (1 of 2)	PCBP3	1.75523	0.00420692	0.104795
LOC107392764	alpi (1 of 2)	ALPI	-4.61248	0.00422418	0.10503
LOC107386891	fbxo40 (1 of 3)	FBXO30	1.78116	0.00422645	0.10503
klhl30	klhl30	KLHL30	2.19089	0.00423578	0.105136
LOC107383215	tchh (6 of 13)	SYNC	-1.74141	0.00426186	0.105574
LOC107376890	zbed4 (10 of 16)	ZBED4	-1.67309	0.00426358	0.105574
mafa	mafa	MAFA	1.75709	0.00427235	0.105666
tgm1	tgm1 (1 of 2)	TGM1	-2.47232	0.0043556	0.107597
perp	perp	PERP	-1.37885	0.00437379	0.10779
pla2g4a	pla2g4a	PLA2G4A	-1.22494	0.0043727	0.10779
LOC107380617	st14 (1 of 4)	ST14	-2.28424	0.004381	0.10784
trdn	trdn (1 of 2)	TRDN	1.28292	0.0043967	0.108098
LOC107375703	tmem150a (1 of 4)	TMEM150A	-3.32187	0.00440504	0.108176
foxf1	foxf1	FOXF1	-2.2789	0.00442846	0.108572
LOC107394062	mpeg1 (2 of 2)	MPEG1	-2.0951	0.00443163	0.108572
oxct1	oxct1	OXCT1	1.0641	0.00444252	0.108711
col4a2	col4a2 (1 of 2)	COL4A6	1.05438	0.00445051	0.108779
LOC107377026	capn1 (2 of 3)	CAPN1	-1.52026	0.00446619	0.108796
fsd2	fsd2	FSD2	2.02325	0.00445748	0.108796
lrtm1	lrtm1	LRTM1	1.28092	0.00448259	0.108796
LOC107386978	mgat4a (1 of 2)	MGAT4A	-2.16242	0.00447409	0.108796
LOC107395384	muc2 (5 of 13)	NA	-3.05195	0.00446869	0.108796
slc12a8	slc12a8	SLC12A8	-2.44163	0.00448257	0.108796
LOC107397297	col22a1 (2 of 2)	COL22A1	1.9169	0.00449575	0.108988
LOC107387723	st6galnac1 (3 of 3)	ST6GALNAC1	-2.91	0.00451228	0.109261
LOC107379516	nectin4 (2 of 4)	PVRL1	-1.84291	0.00453917	0.109785
LOC107376382	gimap4 (3 of 18)	GIMAP7	-2.66097	0.0045557	0.110056
LOC107378507	cox6a1 (2 of 2)	COX6A1	1.66271	0.00458043	0.110525
LOC107376960	frrs1 (4 of 5)	FRRS1	-3.45655	0.0046319	0.111638
LOC107378009	il10ra	IL20RA	-2.32808	0.00467685	0.112591
znf385b	znf385b	ZNF385D	1.23679	0.00470665	0.113177
capn9	capn9	CAPN9	-2.22186	0.00471911	0.113254
LOC107395771	gja3 (3 of 9)	GJA3	2.33122	0.00472075	0.113254
csgr04h6orf58	csgr04h6orf58	C6orf58	2.60445	0.0047375	0.113525
LOC107385319	LOC107385319	NA	-3.05602	0.00474615	0.113602
col9a1	col9a1 (1 of 3)	COL9A1	2.07932	0.0047865	0.114436
LOC107388020	mss51 (2 of 2)	MSS51	1.60303	0.00480685	0.11479
LOC107389634	trim39 (3 of 22)	TRIM21	-1.9606	0.00482823	0.115169
evpl	evpl (2 of 2)	EVPL	-2.0676	0.00484171	0.115358
LOC107386319	ckm (1 of 2)	CKM	2.16325	0.00485347	0.115429
LOC107387988	trpm4 (2 of 3)	TRPM5	-1.4451	0.00485577	0.115429
LOC107380335	apoa4 (3 of 4)	NA	-2.9912	0.00487073	0.115641
LOC107388199	ptges3l	PTGES3L	3.27629	0.00487724	0.115641
LOC107387681	sgca	SGCE	1.9798	0.00488138	0.115641
ckm	ckm (2 of 2)	CKM	2.16161	0.00488939	0.115699
lmod2	lmod2	LMOD1	1.72218	0.00492875	0.116366
lpin1	lpin1 (1 of 2)	LPIN1	1.33609	0.00492584	0.116366
LOC107393679	dusp26 (1 of 4)	DUSP26	2.32785	0.00495111	0.116761
LOC107373192	hla-dra	HLA-DPA1	-1.73158	0.00496543	0.116966
lyz	lyz	LYZ	-2.37106	0.00500585	0.117785
col7a1	col7a1 (1 of 3)	COL7A1	-1.90497	0.00501834	0.117945
LOC107385663	avil	AVIL	-2.52555	0.00503358	0.11817
LOC107378459	apnl	NA	-3.35404	0.00504163	0.118225
LOC107374639	LOC107374639	NA	3.40101	0.00505499	0.118405
kctd14	kctd14	KCTD14	-1.60586	0.00509675	0.119249
sema3c	sema3c	SEMA3C	1.57065	0.00510678	0.11935
LOC107378235	adgrf3 (2 of 2)	ADGRF3	-3.32193	0.00514539	0.120117
fkbp1b	fkbp1b	FKBP1B	1.446	0.00517429	0.120656
clnk	clnk	CLNK	-1.9793	0.00519906	0.120962
LOC107376697	ppp1r27 (2 of 2)	PPP1R27	2.2219	0.00519419	0.120962
LOC107389066	mapk12 (3 of 3)	MAPK12	-1.64336	0.00521417	0.121179
klhl31	klhl31 (1 of 2)	KLHL31	2.32969	0.00525786	0.122015
LOC107381554	tln2 (2 of 2)	TLN2	0.914138	0.0052619	0.122015
LOC107378205	txlnb (1 of 3)	TXLNB	1.93201	0.00528055	0.122311
LOC107389379	parp14 (1 of 5)	PARP14	-1.63382	0.00532951	0.123291
wdfy4	wdfy4	WDFY4	-1.13414	0.00533469	0.123291
LOC107385874	LOC107385874	NA	1.43877	0.005365	0.123854
apobec2	apobec2	APOBEC2	1.87312	0.00539954	0.124043
bcl10	bcl10	BCL10	-1.04158	0.00540302	0.124043
dyrk3	dyrk3	DYRK2	1.43666	0.00539638	0.124043
LOC107388158	pvalb (1 of 6)	PVALB	4.01225	0.00538882	0.124043
LOC107379827	ryr1 (2 of 2)	RYR2	1.64046	0.00538745	0.124043
LOC107394853	tap2 (1 of 2)	TAP2	-2.09969	0.0054211	0.124321
LOC107375861	synpo2l (1 of 2)	SYNPO2L	2.39669	0.00542957	0.124378
LOC107385805	mitf (1 of 2)	MITF	2.03859	0.00545812	0.124894
LOC107396552	itga11 (2 of 3)	ITGA11	1.83737	0.00548806	0.125441
cps1	cps1	CPS1	2.83658	0.00550344	0.125655
mpzl2	mpzl2 (1 of 3)	MPZL2	-2.1122	0.00552437	0.125851
shroom4	shroom4	SHROOM4	0.83342	0.00553019	0.125851
LOC107372354	tspan8 (2 of 4)	TSPAN8	-2.11622	0.00552601	0.125851
hspb1	hspb1 (3 of 3)	HSPB1	1.4416	0.00553759	0.125882
sh3yl1	sh3yl1	SH3YL1	-2.54133	0.00555923	0.126236
cacng1	cacng1 (2 of 2)	CACNG1	2.35556	0.00556608	0.126253
LOC107395013	nt5c1a (4 of 4)	NT5C1A	1.54318	0.00558017	0.12633
spint1	spint1 (1 of 2)	SPINT1	-1.98464	0.00558158	0.12633
tapbpl	tapbpl (1 of 2)	TAPBPL	-2.28658	0.0055937	0.126466
LOC107391220	jph2	JPH2	2.16646	0.00561155	0.126732
LOC107384731	LOC107384731	NA	-2.47716	0.00561934	0.12677
LOC107375060	LOC107375060	NA	1.07785	0.00563138	0.126904
acta1	acta1	ACTC1	2.45964	0.00564259	0.127019
LOC107390437	cd40 (3 of 4)	CD40	-1.82739	0.00570791	0.127936
LOC107375214	rreb1 (2 of 2)	HIC2	2.64416	0.00570348	0.127936
LOC107394523	lye (2 of 3)	NA	-2.52566	0.00569622	0.127936
otc	otc	OTC	3.38063	0.00569943	0.127936
LOC107377464	prkg1 (1 of 4)	PRKG2	-2.74042	0.00574721	0.128678
LOC107379813	cldn4 (13 of 20)	CLDN4	-2.91747	0.00577672	0.1292
LOC107380231	postn (2 of 2)	POSTN	1.86625	0.0058537	0.130781
slc16a12	slc16a12 (1 of 2)	SLC16A12	1.63163	0.00586092	0.130802
col12a1	col12a1 (1 of 2)	COL12A1	1.80096	0.00587733	0.131027
LOC107390830	pfkm (1 of 2)	PFKM	1.19363	0.00590295	0.131458
nlrc5	nlrc5	NLRC5	-1.37369	0.00592721	0.131605
plekhg6	plekhg6	PLEKHG6	-1.40993	0.00592854	0.131605
LOC107391144	ptprb (3 of 3)	PTPRB	-2.4147	0.00591698	0.131605
LOC107388959	nudt11 (1 of 2)	NUDT4	2.23853	0.0059426	0.131776
LOC107385831	bpi	BPI	-1.63532	0.00599534	0.132565
LOC107392502	krt13 (2 of 6)	KRT17	-3.30488	0.00599728	0.132565
LOC107387971	tpsd1	PRSS8	-3.61672	0.0059887	0.132565
LOC107379485	msn (2 of 2)	MSN	1.74819	0.00603977	0.133362
LOC107389478	srrm1 (6 of 6)	PRR33	2.16109	0.00612149	0.135023
LOC107380227	fhdc1 (4 of 5)	FHDC1	-2.17874	0.00615823	0.13569
plcd1	plcd1 (2 of 2)	PLCD1	-1.03345	0.00621451	0.136785
LOC107372345	a3galt2 (2 of 3)	A3GALT2	-1.83273	0.00627608	0.137449
abcb1	abcb1	ABCB1	-0.864005	0.00628987	0.137449
cotl1	cotl1	COTL1	-0.85329	0.00627971	0.137449
grhl1	grhl1	GRHL1	-2.77993	0.00626471	0.137449
LOC107390586	lbp	LBP	-1.62832	0.00627697	0.137449
LOC107392884	pdc (2 of 2)	PDC	2.11224	0.00627194	0.137449
postn	postn (1 of 2)	POSTN	1.91322	0.00629095	0.137449
LOC107382047	b3galt5	B3GALT2	-2.31226	0.00635989	0.138664
LOC107374328	havcr1 (4 of 4)	NA	-2.45118	0.00635743	0.138664
crybb1	crybb1 (4 of 4)	CRYBB1	2.92535	0.00645825	0.140661
LOC107386872	cldn4 (3 of 20)	CLDN4	-3.24785	0.00648119	0.140753
hpse2	hpse2	HPSE2	1.66331	0.00647148	0.140753
LOC107378660	LOC107378660	NA	-1.6194	0.00648276	0.140753
gata6	gata6	GATA6	-2.44251	0.006501	0.141002
LOC107390438	diaph3 (2 of 2)	DIAPH3	-1.51292	0.00651701	0.141202
LOC107392454	actc1 (3 of 4)	ACTC1	2.86019	0.00656518	0.142098
LOC107394930	klhl31 (2 of 2)	KLHL31	2.28887	0.00659317	0.142555
LOC107395171	LOC107395171	NA	1.92409	0.00661226	0.142819
slc5a1	slc5a1	SLC5A1	-3.56729	0.00666104	0.143724
LOC107395198	trim7	TRIM25	-2.94742	0.00668466	0.144084
LOC107386893	fbxo40 (3 of 3)	FBXO40	2.38759	0.00670538	0.144381
LOC107382165	cxcl8 (1 of 2)	CXCL2	-1.25768	0.00672667	0.144493
fermt2	fermt2	FERMT2	1.37227	0.00672965	0.144493
LOC107396441	sp6	SP6	-1.35818	0.00673144	0.144493
LOC107384936	mapkapk2 (2 of 3)	MAPKAPK3	1.69195	0.00676744	0.145116
LOC107377767	samd12 (1 of 2)	SAMD12	-1.77367	0.00680505	0.145772
slc8a3	slc8a3	SLC8A3	1.11735	0.00681432	0.145821
LOC107386798	carmil1 (2 of 2)	LRRC16A	4.31697	0.00696535	0.148747
LOC107380127	slc47a1 (5 of 5)	SLC47A1	-1.18309	0.00695924	0.148747
LOC107391459	srpk3 (3 of 3)	SRPK3	1.29549	0.00700095	0.149354
LOC107382284	ugp2 (2 of 2)	UGP2	1.42897	0.00702556	0.149725
thbs2	thbs2 (2 of 2)	THBS2	1.61952	0.0070493	0.150077
igsf6	igsf6	IGSF6	-2.39808	0.00707717	0.150363
ndufa12	ndufa12	NDUFA12	0.921846	0.00707383	0.150363
LOC107389482	tnni2 (3 of 5)	TNNI2	-3.06984	0.00710431	0.150785
aspn	aspn (1 of 2)	ASPN	2.03802	0.00715494	0.151551
LOC107378484	trim16 (7 of 16)	TRIM16L	4.06667	0.00715203	0.151551
irf8	irf8	IRF8	-2.04308	0.00718314	0.151993
nexn	nexn	NEXN	1.89794	0.00724753	0.1532
LOC107389339	dyrk4	DYRK4	1.79415	0.00725766	0.153255
matn1	matn1	MATN1	2.23603	0.00726487	0.153255
slc2a4	slc2a4	SLC2A1	1.01961	0.00743	0.156579
capg	capg	CAPG	-1.29695	0.00748473	0.157573
thbs1	thbs1 (1 of 2)	THBS1	1.43606	0.00754946	0.158775
LOC107384293	il5ra	IL5RA	-2.37756	0.00758857	0.159437
LOC107378334	myh3 (5 of 7)	MYH1	4.31498	0.0076116	0.159452
LOC107389636	rdx (3 of 3)	RDX	0.860304	0.00760513	0.159452
LOC107379242	tmem79 (2 of 3)	TMEM79	-2.05691	0.0076123	0.159452
pamr1	pamr1	PAMR1	1.20722	0.00762076	0.159469
atp10b	atp10b	ATP10B	-2.03449	0.00772265	0.161276
LOC107374606	lamb3 (1 of 2)	LAMB3	-3.32546	0.00771831	0.161276
LOC107374507	paqr8	PAQR8	-2.77379	0.00773663	0.161406
LOC107379430	styk1 (1 of 2)	STYK1	-2.29678	0.00779694	0.162501
LOC107372816	c11orf96	C11orf96	1.76757	0.00782084	0.162836
pax9	pax9	NA	-2.28346	0.00786183	0.163526
mep1b	mep1b (2 of 4)	MEP1B	-2.24616	0.00790207	0.16408
LOC107388755	trpm1 (1 of 3)	TRPM1	2.2395	0.00790422	0.16408
rdh5	rdh5	RDH16	-2.01246	0.00794152	0.16469
sgcg	sgcg	SGCG	1.24254	0.00797337	0.165185
lrrc39	lrrc39	LRRC39	1.4025	0.00798133	0.165186
LOC107378595	stard10 (2 of 3)	STARD10	-1.67126	0.00804152	0.166266
LOC107378663	fxyd6 (1 of 2)	FXYD6-FXYD2	1.4518	0.00811236	0.167564
LOC107392531	pabpc4	PABPC4	2.16668	0.00814105	0.167957
pawr	pawr	PAWR	-0.902998	0.0081556	0.167957
LOC107385635	oprd1 (4 of 5)	SSTR1	-1.98539	0.00815309	0.167957
LOC107380902	ptk2b (1 of 2)	PTK2B	-1.89914	0.00821707	0.169055
dusp14	dusp14 (1 of 2)	DUSP14	1.21607	0.00827921	0.169663
LOC107390478	tmpo (3 of 3)	LEMD1	2.23143	0.00827413	0.169663
LOC107394905	nfatc1 (1 of 2)	NFATC1	1.14208	0.00826256	0.169663
LOC107380503	slc19a2 (2 of 2)	SLC19A3	-2.15897	0.00826398	0.169663
LOC107382496	chmp4c	CHMP4C	-2.41386	0.00829432	0.169805
col6a3	col6a3 (1 of 3)	COL6A3	1.0565	0.00831633	0.169913
LOC107381299	il17ra	IL17RA	-1.28875	0.00832409	0.169913
LOC107380073	tmem173 (2 of 2)	TMEM173	-1.82129	0.00831205	0.169913
angpt1	angpt1 (1 of 2)	ANGPT1	1.11026	0.00835254	0.170326
LOC107388440	parvb	PARVB	1.65808	0.00838594	0.170673
LOC107397135	slc43a2 (2 of 2)	SLC43A2	0.932089	0.00838484	0.170673
LOC107381681	gpa33 (2 of 3)	GPA33	-2.8606	0.00854164	0.173502
tspan13	tspan13	TSPAN13	-2.00581	0.00853876	0.173502
LOC107374147	hspb9	HSPB9	3.884	0.00860161	0.17455
ampd1	ampd1	AMPD1	2.12376	0.00862785	0.174912
LOC107376451	sox9 (3 of 4)	SOX9	-1.10492	0.00872455	0.1767
LOC107376680	gdpd3	GDPD3	-1.88901	0.00874721	0.176814
LOC107377780	gzma	GZMA	-1.78367	0.0087436	0.176814
abracl	abracl	ABRACL	-1.05919	0.00876724	0.176831
LOC107383561	col11a1 (3 of 4)	COL11A1	1.84255	0.00877353	0.176831
LOC107381595	pkd1l3 (1 of 3)	PKD1L3	-3.36875	0.00877047	0.176831
LOC107381329	rhcg (4 of 4)	RHCG	-2.92883	0.00878465	0.176884
LOC107376954	apold1 (3 of 3)	APOLD1	-2.41684	0.00879396	0.1769
LOC107379050	ms4a4a (1 of 4)	MS4A4A	-1.31034	0.00890144	0.178889
clic3	clic3	CLIC4	-2.75188	0.00893185	0.179327
LOC107377294	arih2 (2 of 2)	RNF19A	-1.78965	0.00895357	0.179589
LOC107392114	mfi2	MFI2	2.99259	0.00903803	0.181109
LOC107391169	irf4 (3 of 3)	IRF4	-1.64642	0.0090678	0.181531
paqr5	paqr5	PAQR5	-2.42311	0.00907904	0.181581
trim55	trim55	TRIM55	1.4434	0.00910074	0.18184
LOC107394963	psmb7 (2 of 3)	PSMB7	-2.22511	0.00912745	0.182199
LOC107395676	aebp1 (2 of 2)	AEBP1	0.97179	0.00917813	0.183035
LOC107379812	cldn4 (10 of 20)	CLDN6	-2.81711	0.0092159	0.183436
LOC107384187	fitm1 (1 of 2)	FITM1	1.41947	0.00920845	0.183436
LOC107394860	psmb6 (2 of 2)	PSMB6	-2.12929	0.00926068	0.184151
ltbp3	ltbp3	LTBP3	1.28802	0.00928423	0.184443
LOC107380003	tmem173 (1 of 2)	TMEM173	-1.9006	0.00930134	0.184607
clul1	clul1	CLUL1	2.72183	0.00932128	0.184796
LOC107375162	il2rb (2 of 2)	IL9R	-2.06949	0.00932865	0.184796
unc45b	unc45b	UNC45B	3.53928	0.00938113	0.185659
ostf1	ostf1	OSTF1	-0.906361	0.00941238	0.1861
galnt12	galnt12	GALNT12	-1.37381	0.00943414	0.186353
LOC107379331	slc9a1 (1 of 2)	SLC9A1	-0.734397	0.00944583	0.186407
LOC107384447	ipo13 (1 of 2)	IPO13	1.8156	0.00947789	0.186863
phkg1	phkg1 (2 of 2)	PHKG1	2.30845	0.00949408	0.187005
LOC107391956	txlnb (2 of 3)	TXLNB	1.90537	0.00951943	0.187327
LOC107372376	tnc (4 of 7)	TNC	2.05023	0.00958285	0.188396
LOC107393019	rgs2	RGS2	-2.20813	0.00962132	0.188974
LOC107381326	fbln7 (2 of 3)	FBLN7	-1.32874	0.00966949	0.189741
gtpbp2	gtpbp2 (1 of 2)	GTPBP2	1.40846	0.00968496	0.189865
LOC107379574	krt78	NA	1.45345	0.00980391	0.192016
cdo1	cdo1	CDO1	-1.43995	0.00983881	0.192519
phtf1	phtf1	PHTF1	-0.782233	0.00988105	0.193163
elovl7	elovl7 (1 of 2)	ELOVL7	-1.39484	0.00990755	0.193499
rab25	rab25 (3 of 3)	RAB11A	-1.09546	0.00993297	0.193814
LOC107374250	psd4	PSD3	-1.14914	0.00994423	0.193852
LOC107377600	adcy8 (2 of 3)	ADCY8	1.06365	0.00995771	0.193933
anxa1	anxa1 (1 of 2)	ANXA1	-1.18472	0.0100305	0.194622
best3	best3	BEST3	1.3728	0.0100276	0.194622
LOC107378354	LOC107378354	NA	-1.69836	0.0100281	0.194622
pik3r5	pik3r5 (2 of 2)	PIK3R5	-1.37318	0.010007	0.194622
LOC107379267	bcan	BCAN	-0.933927	0.0100934	0.194928
LOC107379544	cxcr3 (3 of 3)	CXCR3	-1.9728	0.0101025	0.194928
LOC107384263	hhatl (2 of 2)	HHATL	2.05609	0.0100774	0.194928
LOC107386928	LOC107386928	NA	-2.36927	0.0100861	0.194928
LOC107373553	nim1k (4 of 4)	NIM1K	1.70889	0.0101021	0.194928
LOC107380415	zfp36	ZFP36L2	-0.729432	0.0100982	0.194928
LOC107374311	tp53inp2 (2 of 3)	TP53INP1	1.0561	0.0101371	0.195415
LOC107376292	gprc5a	GPRC5A	-3.03434	0.0102046	0.196169
itgb4	itgb4	ITGB4	-0.974203	0.0102011	0.196169
spdef	spdef	SPDEF	-3.18844	0.0102003	0.196169
LOC107396476	aimp1 (1 of 2)	AIMP1	1.62856	0.0102669	0.196875
kiaa1211l	kiaa1211l	KIAA1211L	-1.68351	0.010282	0.196875
lpl	lpl (1 of 2)	LPL	0.863114	0.0102823	0.196875
LOC107379410	sbk2 (1 of 2)	SBK2	1.39901	0.0102886	0.196875
LOC107390211	ugt1a1 (2 of 2)	UGT1A1	-1.35278	0.0102762	0.196875
LOC107380845	dmd (2 of 3)	DMD	1.06046	0.0103055	0.197016
LOC107393371	angptl1 (1 of 3)	ANGPTL1	1.18638	0.0103784	0.198168
LOC107379704	uts2r (2 of 4)	UTS2R	2.02538	0.0103847	0.198168
LOC107393202	trabd2b	TRABD2B	1.87075	0.0104495	0.199221
gm2a	gm2a	GM2A	-0.851067	0.0104645	0.199323
LOC107386481	f11r	F11R	-1.12278	0.0105653	0.200876
LOC107377192	ly9 (2 of 2)	LY9	-1.17705	0.0105616	0.200876
LOC107377199	filip1l (2 of 2)	FILIP1L	1.77405	0.0105768	0.200911
LOC107372650	ryr3 (5 of 7)	RYR3	2.32111	0.0107453	0.203925
LOC107374849	bhmt (1 of 2)	BHMT	1.9085	0.0109078	0.206283
pebp4	pebp4	PEBP4	1.32041	0.0109092	0.206283
pycard	pycard	PYCARD	-1.70197	0.0108881	0.206283
LOC107397172	stat1 (1 of 5)	STAT1	-2.71882	0.0108963	0.206283
uap1	uap1	UAP1	-1.02208	0.0109285	0.206461
LOC107373021	mslna	NA	-3.23523	0.0109582	0.206834
llgl2	llgl2	LLGL2	-0.840947	0.0110029	0.207489
LOC107376114	cycs (1 of 2)	CYCS	1.06754	0.0110269	0.207754
LOC107378564	arl5b (2 of 2)	ARL5B	-1.3327	0.0111192	0.208548
LOC107376974	casq1 (3 of 3)	CASQ1	1.99843	0.0111148	0.208548
pck1	pck1	PCK1	-2.88636	0.0111075	0.208548
LOC107393468	pnpla7 (2 of 2)	PNPLA7	0.9294	0.0110984	0.208548
LOC107374247	samsn1	SAMSN1	-0.947801	0.0110979	0.208548
LOC107386021	slc37a4 (2 of 2)	SLC37A4	1.57817	0.0111469	0.208878
LOC107383615	apod (1 of 3)	APOD	1.94982	0.0111839	0.209383
LOC107388975	ttn (4 of 7)	TTN	2.40113	0.0111995	0.209487
LOC107388106	abi2 (3 of 3)	ABI2	-2.27305	0.0112159	0.209605
LOC107396681	ube3a (1 of 2)	UBE3A	1.19057	0.0112285	0.209653
trpm5	trpm5	TRPM5	-2.2224	0.0112509	0.209882
LOC107386882	gbas (2 of 2)	GBAS	1.17237	0.0112858	0.210344
LOC107385644	cacna2d1 (2 of 2)	CACNA2D1	1.85943	0.011318	0.210515
LOC107396025	nfkbia (1 of 2)	NFKBIA	-0.737957	0.0113253	0.210515
LOC107387746	synpo2l (2 of 2)	SYNPO2L	1.88756	0.0113072	0.210515
cav3	cav3	CAV3	1.79362	0.0114078	0.211859
LOC107389080	mslnl (2 of 3)	MSLNL	-3.35865	0.0114292	0.212067
LOC107382844	csta	CSTB	-1.70439	0.0114503	0.21227
LOC107395854	LOC107395854	NA	-1.90016	0.0114798	0.212626
LOC107387434	myo7a (1 of 8)	MYO7A	-2.4886	0.0115413	0.213576
tmem182	tmem182 (1 of 3)	TMEM182	1.72182	0.0115527	0.213596
sorbs3	sorbs3	SORBS3	-0.741574	0.011582	0.213948
LOC107373724	rgs21 (1 of 5)	RGS8	-1.55211	0.0115966	0.214028
hspb8	hspb8	HSPB8	2.14155	0.0116954	0.214993
LOC107396290	wtip (2 of 2)	LIMD1	0.959187	0.0117006	0.214993
LOC107385647	pip4k2c (1 of 2)	PIP4K2C	-1.99935	0.0116838	0.214993
tnk1	tnk1	TNK2	-2.01849	0.0116647	0.214993
ucp1	ucp1	UCP3	-2.81005	0.0116697	0.214993
LOC107378241	ar (1 of 2)	AR	1.35466	0.0117866	0.215509
LOC107379337	il20ra	IL20RA	-2.50144	0.0117493	0.215509
LOC107380819	kbtbd13 (1 of 2)	KBTBD13	1.45266	0.0117885	0.215509
myadml2	myadml2 (1 of 3)	MYADML2	2.03183	0.0117557	0.215509
LOC107374966	LOC107374966	NA	-2.55478	0.0118115	0.215509
otog	otog	OTOG	1.51648	0.0118061	0.215509
ppp1r3f	ppp1r3f	PPP1R3A	1.02528	0.0117724	0.215509
LOC107377468	rock2 (2 of 4)	ROCK2	0.979526	0.0117916	0.215509
ap1s3	ap1s3 (2 of 2)	AP1S3	-3.01087	0.0118665	0.216321
lpar3	lpar3	LPAR3	-1.31062	0.0118903	0.216566
calml4	calml4	CALML4	-2.62748	0.0120082	0.218405
LOC107375280	LOC107375280	NA	2.97751	0.0120123	0.218405
LOC107374074	muc5ac (7 of 12)	NA	5.25883	0.0120666	0.21882
LOC107391552	syne2 (7 of 7)	SYNE2	1.24883	0.012065	0.21882
LOC107389683	trim21 (1 of 8)	TRIM21	-1.9524	0.0120529	0.21882
bves	bves	BVES	1.79731	0.0121188	0.219573
LOC107394530	psca	PSCA	2.17837	0.0121436	0.219831
LOC107392539	gjb4 (2 of 2)	GJB4	-1.66142	0.0121559	0.219863
LOC107389459	soga1 (2 of 2)	SOGA1	1.59505	0.0121977	0.220427
dusp23	dusp23	DUSP23	-1.27452	0.0122735	0.221605
LOC107387385	lamb1 (2 of 2)	LAMB1	0.837009	0.0124674	0.224911
LOC107384740	wasl (1 of 4)	WASL	-1.53311	0.0124999	0.225301
zfat	zfat	ZFAT	0.718847	0.0125212	0.22549
LOC107372568	f3 (1 of 2)	F3	-0.77322	0.0126375	0.227155
LOC107379047	plin3	PLIN2	2.09708	0.0126464	0.227155
sptlc3	sptlc3	SPTLC3	-1.30845	0.0126409	0.227155
csgr06h11orf53	csgr06h11orf53	C11orf53	-2.85031	0.0127457	0.228585
LOC107381453	LOC107381453	NA	-1.64011	0.012748	0.228585
fermt1	fermt1	FERMT1	-1.19537	0.0127808	0.228778
tmem54	tmem54 (2 of 2)	KRTCAP3	-1.87314	0.0127789	0.228778
LOC107397376	mical2 (3 of 4)	MICAL2	1.93377	0.0128521	0.229462
LOC107385565	bcl2l15	NA	-0.711501	0.0128456	0.229462
pycr1	pycr1 (2 of 2)	PYCR1	1.4486	0.0128509	0.229462
fbf1	fbf1	FBF1	0.84974	0.0128812	0.229785
mfsd6	mfsd6	MFSD6	-0.718149	0.0128984	0.229835
tmem179b	tmem179b	TMEM179B	-0.973759	0.0129061	0.229835
LOC107385203	LOC107385203	NA	3.4801	0.012936	0.23017
LOC107377813	LOC107377813	NA	1.74845	0.0129712	0.230599
LOC107386744	ehbp1l1	EHBP1L1	1.35774	0.0129987	0.23089
LOC107393185	gna11 (3 of 4)	GNA14	-1.72185	0.0130223	0.231113
LOC107384141	eef2 (2 of 2)	EEF2	1.54919	0.0130365	0.231166
LOC107388111	dlx1 (2 of 2)	DLX1	-1.53573	0.0130793	0.231531
mttp	mttp	MTTP	-1.74804	0.0130774	0.231531
LOC107383541	acss2 (1 of 2)	ACSS2	1.52317	0.013132	0.232174
LOC107391722	LOC101060796 (5 of 5)	HIST1H1A	1.51741	0.0131379	0.232174
LOC107376973	col8a2 (2 of 2)	COL8A2	2.97508	0.0131736	0.232607
itga2	itga2	ITGA2	-1.8861	0.0131955	0.232796
arpp21	arpp21	R3HDM1	0.728883	0.013219	0.232815
tmem63b	tmem63b (1 of 2)	TMEM63A	-0.886616	0.0132092	0.232815
LOC107381906	hk1 (2 of 2)	HK1	-0.843269	0.0132655	0.23324
LOC107382301	ldlr (2 of 2)	LDLR	-1.10581	0.0132584	0.23324
minos1	minos1 (1 of 2)	MINOS1	0.980595	0.0132815	0.233323
LOC107387186	adamts2 (2 of 2)	ADAMTS2	1.20745	0.0133335	0.233842
tcirg1	tcirg1	ATP6V0A2	-1.05833	0.0133329	0.233842
ak1	ak1	AK1	1.87842	0.0133489	0.233914
LOC107386754	adrb2 (2 of 3)	ADRB2	0.996811	0.0133741	0.234159
LOC107380237	lbx1 (2 of 3)	LBX1	1.62201	0.0134096	0.234584
LOC107376912	ovol1	OVOL1	-3.24502	0.0134427	0.234767
usp28	usp28	USP25	1.57788	0.0134394	0.234767
LOC107397197	ncl (1 of 3)	LALBA	-3.11047	0.0134547	0.234781
endog	endog	ENDOG	1.62811	0.0134802	0.235026
LOC107394832	styk1 (2 of 2)	STYK1	-2.91504	0.0134914	0.235026
palmd	palmd	PALMD	0.947213	0.0135758	0.236299
LOC107372483	LOC107372483	NA	1.1904	0.0136057	0.236621
LOC107374912	olfml3 (2 of 3)	OLFML3	1.64521	0.0136828	0.237763
LOC107388798	idh2 (2 of 2)	IDH2	1.35957	0.0137334	0.238443
LOC107383585	arhgef18 (2 of 2)	CTD-2207O23.3	-0.870038	0.0138329	0.239669
frk	frk	FRK	-1.79583	0.0138386	0.239669
LOC107385744	ptgis (1 of 2)	PTGIS	-1.15262	0.0138204	0.239669
LOC107376704	LOC107376704	NA	-2.81752	0.0138994	0.240522
LOC107373481	myo5b (4 of 5)	MYO5B	-1.42272	0.0139411	0.241043
LOC107376372	csf2rb (1 of 2)	CSF2RB	-1.3891	0.0141127	0.243808
LOC107388616	alx4 (2 of 2)	ALX4	1.84609	0.0141952	0.245029
cd248	cd248 (2 of 2)	CD248	2.16322	0.0142325	0.245224
LOC107391525	cd40 (1 of 4)	CD40	-1.13226	0.0142323	0.245224
LOC107377809	fmn1 (2 of 2)	FMN1	-2.01814	0.014245	0.245224
glb1	glb1 (1 of 2)	GLB1	-0.894222	0.0142536	0.245224
osbpl3	osbpl3 (1 of 3)	OSBPL3	-0.745907	0.0142729	0.245353
LOC107388700	cd151 (1 of 2)	CD151	1.55575	0.0142993	0.2454
LOC107394624	plcxd1 (5 of 5)	PLCXD1	-1.3232	0.0142983	0.2454
LOC107375819	slc29a1 (1 of 2)	SLC29A1	0.914717	0.0143318	0.245554
LOC107391151	sult1c2	SULT1A1	-0.940468	0.0143286	0.245554
LOC107377644	prdm1 (2 of 3)	PRDM1	-1.50146	0.0143877	0.246308
LOC107380220	cldn8 (3 of 3)	CLDN8	-3.03392	0.0144654	0.247435
LOC107385213	epha2 (1 of 2)	EPHA2	-0.786679	0.0145072	0.247754
LOC107375049	osmr	LIFR	-1.05737	0.0145079	0.247754
phka1	phka1	PHKA1	1.2414	0.014531	0.247945
LOC107390458	mical3 (5 of 5)	MICAL3	-0.659068	0.014628	0.248784
LOC107397292	ngef	NGEF	-0.903096	0.0146252	0.248784
LOC107396651	serinc1 (1 of 2)	SERINC1	-0.80609	0.0146145	0.248784
LOC107375098	sowahb (2 of 2)	SOWAHB	-1.02552	0.0145954	0.248784
mef2c	mef2c (1 of 2)	MEF2C	0.734672	0.0146463	0.248891
LOC107390786	gstm3 (1 of 2)	GSTM3	-0.974191	0.0147266	0.250052
LOC107377146	klhl33 (2 of 2)	KLHL33	-1.40543	0.014849	0.251924
cd68	cd68	LAMP3	-1.01212	0.0148923	0.252452
LOC107385539	slc48a1 (2 of 2)	SLC48A1	-1.54839	0.0149062	0.252483
LOC107394932	eef1a1 (5 of 5)	EEF1A1	2.17874	0.0149609	0.252998
LOC107388007	kcna7 (2 of 2)	KCNA1	0.837672	0.014956	0.252998
LOC107389209	mical2 (4 of 4)	MICAL2	2.39849	0.014993	0.253334
LOC107391516	myh7b	MYH7	1.93717	0.0150175	0.253543
tmem106a	tmem106a	TMEM106A	-1.29391	0.0150583	0.254025
naga	naga	NAGA	-0.986288	0.0150992	0.254509
LOC107390280	fer1l6	FER1L6	-2.71212	0.0151698	0.255284
itga7	itga7	ITGA7	1.08008	0.0151635	0.255284
LOC107387643	tectb	TECTB	4.18517	0.0152533	0.256482
LOC107383582	bmp2 (2 of 3)	BMP2	1.70611	0.0153832	0.258249
LOC107397193	crfb17	NA	-1.70899	0.0153716	0.258249
LOC107396497	prss36 (2 of 2)	PRSS36	-2.68337	0.0154243	0.258731
LOC107396079	zp3 (16 of 19)	ZP3	1.3996	0.0154572	0.259073
LOC107372324	nectin4 (3 of 4)	PVRL4	-3.0172	0.0155032	0.259636
capn6	capn6	CAPN5	-1.88752	0.0155345	0.25995
LOC107388719	fam83g (2 of 2)	FAM83G	-1.02084	0.0156284	0.261311
pepd	pepd	PEPD	-0.844583	0.0156669	0.261744
LOC107382701	ripor1 (3 of 3)	FAM65A	-2.17424	0.0156859	0.26185
LOC107388496	hepacam (3 of 4)	CD2	-1.68754	0.0157155	0.261992
LOC107395186	mctp2 (1 of 2)	MCTP2	-1.12613	0.015721	0.261992
LOC107379569	pitpnc1 (2 of 3)	PITPNC1	-1.10512	0.0157321	0.261992
slc25a11	slc25a11	SLC25A11	1.03132	0.0157865	0.262688
LOC107387693	LOC107387693	NA	-2.40177	0.0158482	0.263504
LOC107394240	lgals3 (4 of 5)	LGALS3	1.25399	0.0158998	0.264151
LOC107376853	arfip1 (2 of 2)	ARFIP1	-1.14022	0.015959	0.264711
itm2b	itm2b	ITM2B	-0.64714	0.0159573	0.264711
ubac1	ubac1	UBAC1	1.54767	0.0159723	0.26472
LOC107376591	LOC107376591	NA	-2.31963	0.0160006	0.264979
LOC107376578	hla-dma	HLA-DPA1	-1.37498	0.0160258	0.264994
LOC107382173	wfs1 (1 of 2)	WFS1	1.24751	0.0160271	0.264994
LOC107391173	cdh26 (2 of 3)	CDH26	-2.11184	0.0161573	0.266723
LOC107380735	dhrs13	DHRS13	-3.53081	0.0161462	0.266723
LOC107373957	nlrp12 (5 of 5)	NLRC3	-1.0486	0.016176	0.266821
LOC107379163	nod2 (2 of 2)	NOD2	-1.28549	0.0162124	0.267209
gcat	gcat	GCAT	1.8669	0.0163567	0.269161
ttc39a	ttc39a (1 of 2)	TTC39A	-0.818602	0.016354	0.269161
cflar	cflar	CFLAR	-1.03527	0.0164213	0.27001
LOC107392413	hsd17b8	HSD17B8	1.08626	0.0165013	0.270984
LOC107376214	camk1d (4 of 4)	NEK1	-0.777386	0.0165066	0.270984
LOC107389928	cd58	CD58	-1.16566	0.0165198	0.270987
LOC107388010	trim65 (2 of 2)	TRIM16	2.11374	0.0166043	0.272159
LOC107396784	tnf	TNF	-1.5518	0.0166317	0.272393
tnfaip2	tnfaip2 (4 of 4)	TNFAIP2	-1.33936	0.0166722	0.272842
LOC107380699	txnip (2 of 2)	TXNIP	2.38096	0.0167109	0.27326
tcf24	tcf24 (1 of 2)	TCF24	-1.72689	0.0168901	0.27591
uckl1	uckl1	UCKL1	0.948347	0.0168995	0.27591
asb5	asb5	ASB5	1.17637	0.0169581	0.27665
LOC107385896	fer1l4	OTOF	-1.32474	0.0169754	0.276715
phex	phex	PHEX	0.972525	0.0170366	0.277062
LOC107393565	pxn (1 of 2)	PXN	1.38695	0.0170207	0.277062
LOC107377492	sh3bgrl3 (2 of 2)	SH3BGRL3	-3.07013	0.0170314	0.277062
LOC107374607	cacng6 (1 of 2)	CACNG6	1.46859	0.0170665	0.277114
itgb1	itgb1 (1 of 3)	ITGB1	1.11284	0.0170562	0.277114
lama4	lama4 (1 of 2)	LAMA4	0.901821	0.0170898	0.277276
LOC107376184	ttc39a (2 of 2)	TTC39A	-1.33395	0.0171184	0.277523
psap	psap (1 of 3)	PSAP	-0.700485	0.0171318	0.277524
f2rl1	f2rl1 (2 of 2)	F2RL1	-2.1016	0.0171751	0.277794
vdac3	vdac3	VDAC2	1.287	0.0171697	0.277794
syne2	syne2 (3 of 7)	SYNE2	-1.01629	0.0172438	0.278688
col8a1	col8a1 (1 of 3)	COL8A1	2.57906	0.0172771	0.279008
LOC107394526	spaca4 (1 of 3)	SPACA4	-1.55499	0.0173021	0.279196
LOC107389113	fam3c (2 of 2)	FAM3C	-1.11684	0.0175717	0.283106
LOC107380087	sytl2 (1 of 2)	SYTL2	-1.88651	0.0175688	0.283106
LOC107374244	nbeal2 (4 of 5)	NBEAL2	-1.3076	0.0176661	0.284408
LOC107375851	cd74 (2 of 2)	CD74	-1.44423	0.0177223	0.284651
hacd2	hacd2	HACD2	-0.758572	0.0177168	0.284651
tmem38a	tmem38a	TMEM38A	1.70027	0.0177203	0.284651
scarb1	scarb1	SCARB1	-1.11571	0.0177763	0.285299
LOC107387985	hrc (1 of 2)	HRC	1.21623	0.0178421	0.285913
msrb3	msrb3	MSRB3	1.80427	0.017833	0.285913
LOC107393635	crat (3 of 3)	CRAT	1.13943	0.01791	0.286553
LOC107378571	dtx2 (2 of 2)	DTX2	-0.964484	0.0179135	0.286553
LOC107378076	hsp90aa1 (3 of 3)	HSP90AA1	2.98547	0.0179371	0.286553
LOC107395112	LOC107395112	NA	-1.37475	0.0179314	0.286553
pdap1	pdap1 (1 of 2)	PDAP1	0.922472	0.0179635	0.286754
abi1	abi1 (1 of 2)	ABI1	-0.530932	0.0179913	0.286978
mafk	mafk	MAFK	1.03084	0.0180867	0.288279
LOC107392838	ifi44 (1 of 4)	IFI44L	-1.22182	0.0181562	0.289164
LOC107397113	tmem182 (2 of 3)	TMEM182	1.68539	0.0181882	0.289453
LOC107384639	bin1 (1 of 2)	BIN1	2.197	0.0182068	0.289528
LOC107390367	pmel (1 of 2)	PMEL	-1.72724	0.0183144	0.291015
LOC107384977	tgm3 (1 of 2)	TGM5	-3.41149	0.0183998	0.292149
LOC107391596	aldh3b1 (2 of 2)	ALDH3B1	-1.28956	0.0184281	0.292375
kif13b	kif13b (1 of 2)	KIF13B	-1.0248	0.0184535	0.292556
LOC107389726	klf5 (3 of 3)	KLF5	-1.79761	0.018485	0.292631
LOC107377296	ccdc155	NA	-1.57573	0.0184864	0.292631
fblim1	fblim1	ZYX	-1.02299	0.0185511	0.293431
LOC107396421	ppp1r3b (1 of 2)	PPP1R3B	-2.37931	0.0186036	0.294039
spo11	spo11	SPO11	-1.75354	0.0187038	0.295398
matn4	matn4	MATN4	1.90224	0.0187525	0.295943
LOC107379293	lsr	LSR	-1.41613	0.0189985	0.299597
fxr1	fxr1	FXR1	1.23153	0.0191158	0.301006
LOC107384620	slc22a13 (6 of 7)	SLC22A13	1.44369	0.0191168	0.301006
LOC107385502	loxl2 (1 of 4)	LOXL2	1.62831	0.0191572	0.301414
LOC107376397	litaf (1 of 3)	CDIP1	-2.4754	0.0191934	0.301756
LOC107375933	ccser2 (2 of 2)	CCSER2	1.18704	0.0193354	0.303543
LOC107387687	hs3st3b1 (2 of 3)	HS3ST3B1	-0.739035	0.0193363	0.303543
LOC107389228	ano10 (3 of 3)	ANO10	-1.2775	0.0193753	0.303682
slc25a34	slc25a34	SLC25A34	1.14236	0.0193963	0.303682
tcf15	tcf15	TCF15	2.84931	0.0193867	0.303682
LOC107375598	vcl (1 of 2)	VCL	1.50499	0.0194035	0.303682
LOC107377674	capn3 (1 of 2)	CAPN3	1.41816	0.0194835	0.304375
ghr	ghr (3 of 3)	GHR	1.17219	0.0194855	0.304375
LOC107393749	LOC107393749	NA	5.23091	0.0194917	0.304375
LOC107394563	rnf115 (1 of 2)	RNF115	1.48762	0.0195199	0.304586
LOC107380219	cldn8 (1 of 3)	CLDN8	-1.42383	0.0196928	0.306824
LOC107378699	rtl1 (2 of 16)	RTL1	1.59156	0.0196804	0.306824
LOC107396948	daam1 (1 of 2)	DAAM1	-2.77092	0.0197361	0.307268
cpxm2	cpxm2	CPXM2	1.55227	0.0198022	0.308068
LOC107391199	ppdpf (1 of 2)	PPDPF	1.4367	0.0199872	0.310713
LOC107374948	col5a1	COL5A1	1.00733	0.0200614	0.3114
pptc7	pptc7 (2 of 2)	PPTC7	2.15214	0.0200473	0.3114
LOC107390383	nr4a1 (2 of 2)	NR4A1	2.14053	0.020124	0.31214
LOC107379930	LOC107379930	NA	1.98943	0.0201539	0.312371
LOC107374763	col27a1 (3 of 3)	COL27A1	0.927072	0.0201758	0.312477
slc46a2	slc46a2	SLC46A2	-0.888479	0.020292	0.313809
LOC107387285	trim16 (16 of 16)	TRIM16	-1.09708	0.0202907	0.313809
LOC107384456	ccl4 (1 of 2)	CCL20	-1.96919	0.0203792	0.314589
LOC107376998	prss27 (2 of 3)	PRSS27	-3.11417	0.0203603	0.314589
tril	tril	TRIL	1.66052	0.0203878	0.314589
hibadh	hibadh (2 of 2)	HIBADH	1.37075	0.0205377	0.316668
smad1	smad1	SMAD1	0.997863	0.0206325	0.317894
LOC107378410	pla2g10	PLA2G10	-1.45899	0.0207011	0.318714
cilp2	cilp2 (4 of 4)	CILP	2.38479	0.0207394	0.319067
LOC107386108	ctsl (5 of 5)	CTSL	-2.51794	0.0207883	0.319113
LOC107391340	krt8 (5 of 6)	KRT8	-0.882387	0.0207747	0.319113
slc9a3r1	slc9a3r1 (1 of 2)	SLC9A3R1	-1.23275	0.0207649	0.319113
LOC107384616	lrrc17 (1 of 2)	LRRC17	1.58079	0.0209021	0.320622
LOC107383724	murc (2 of 2)	MURC	1.99306	0.0209318	0.320841
LOC107393282	atp8b1 (1 of 2)	ATP8B1	2.89386	0.0210106	0.321812
LOC107374206	plvap (2 of 2)	PLVAP	1.2533	0.0210626	0.322133
LOC107377518	tgfb3 (1 of 2)	TGFB3	1.2169	0.021056	0.322133
LOC107384128	gramd3 (3 of 4)	GRAMD3	-2.02545	0.0211598	0.323382
LOC107385068	c1qc (1 of 2)	C1QC	-1.19908	0.0211933	0.323657
LOC107389257	olfm4	OLFM4	-1.67519	0.0212953	0.324975
LOC107392581	mslnl (1 of 3)	MSLNL	-2.07635	0.0213947	0.326014
LOC107387367	znf501 (1 of 2)	ZNF648	3.83076	0.0213801	0.326014
ankrd9	ankrd9	ANKRD9	1.5943	0.0214981	0.32661
cap2	cap2	CAP2	1.54168	0.0215519	0.32661
LOC107389455	gpr183 (3 of 4)	GPR183	3.36845	0.0215423	0.32661
LOC107380261	itpka (2 of 2)	ITPKC	-0.696801	0.0215594	0.32661
kank1	kank1 (1 of 2)	KANK1	1.06449	0.021547	0.32661
LOC107381277	LOC107381277	NA	-2.71502	0.021479	0.32661
rab27a	rab27a	RAB27A	-1.14082	0.0214728	0.32661
LOC107394937	prg4 (4 of 8)	ZNF185	-1.68235	0.0215302	0.32661
LOC107372515	rc3h2	RC3H2	0.839485	0.0215784	0.326659
coq9	coq9 (2 of 2)	COQ9	1.04017	0.0216021	0.326781
LOC107390309	krt13 (4 of 6)	KRT17	-1.67887	0.0216661	0.32751
csgr16h15orf52	csgr16h15orf52	C15orf52	0.759183	0.0217382	0.328208
ripk4	ripk4	RIPK4	-1.93921	0.0217438	0.328208
LOC107392563	filip1 (1 of 2)	FILIP1	1.35316	0.0218275	0.329232
adsl	adsl	ADSL	1.52288	0.0220056	0.331678
LOC107372532	ak7 (2 of 3)	AK7	-1.23403	0.0220892	0.332216
LOC107386568	gja3 (2 of 9)	GJA3	2.83858	0.0220729	0.332216
popdc2	popdc2	POPDC2	1.73798	0.0220848	0.332216
LOC107391594	gng5 (2 of 3)	GNG5	1.30486	0.0221536	0.332945
LOC107394291	col17a1 (2 of 2)	COL17A1	-1.70544	0.0221747	0.333021
LOC107374525	map7 (2 of 2)	MAP7	-0.782523	0.0221972	0.333118
csgr03h10orf11	csgr03h10orf11	C10orf11	-1.52597	0.0223477	0.335135
fzd4	fzd4	FZD4	1.21412	0.0224501	0.33522
LOC107381862	gbgt1 (4 of 4)	GBGT1	-2.92291	0.0224293	0.33522
LOC107395870	gns (2 of 2)	GNS	-0.915672	0.022448	0.33522
mettl22	mettl22	METTL22	1.18695	0.0224193	0.33522
LOC107374372	prss16 (2 of 2)	PRSS16	1.90259	0.0224097	0.33522
LOC107388645	spi1 (1 of 2)	SPI1	-1.64234	0.0223913	0.33522
bbox1	bbox1	BBOX1	1.17526	0.0225637	0.336675
LOC107375512	cdc42ep3	CDC42EP3	0.979847	0.0226232	0.336837
iapp	iapp	IAPP	1.24379	0.0226082	0.336837
LOC107373755	nbeal2 (2 of 5)	NBEAL2	-1.36403	0.0226085	0.336837
LOC107382345	cyr61 (4 of 5)	CYR61	1.82045	0.0226444	0.336912
LOC107376503	mfsd13a (1 of 2)	MFSD13A	-0.939427	0.0226795	0.337193
LOC107378705	fam46a (4 of 4)	FAM46A	1.68313	0.0227052	0.337334
dag1	dag1 (2 of 2)	DAG1	1.06162	0.0228322	0.338828
ptrf	ptrf (2 of 2)	PTRF	1.3343	0.0228383	0.338828
LOC107392062	ptx3 (2 of 2)	PTX3	1.05605	0.0228761	0.339147
LOC107377777	dtnb (1 of 2)	DTNB	0.963478	0.0229256	0.339638
ndufa6	ndufa6	NDUFA6	0.781214	0.0229994	0.340489
popdc3	popdc3	POPDC3	2.1177	0.0230296	0.340695
LOC107383593	lox (3 of 4)	LOX	1.39192	0.0230462	0.340697
LOC107373447	srpk3 (1 of 3)	SRPK3	0.820705	0.0230805	0.340961
myo1d	myo1d	MYO1D	-0.603009	0.0231163	0.341119
trpv4	trpv4	TRPV4	-1.38402	0.0231239	0.341119
LOC107373080	rab26 (1 of 3)	CRACR2A	-0.970061	0.0231784	0.341681
LOC107384610	rab19 (2 of 2)	RAB19	-1.94652	0.0232292	0.342187
LOC107396934	cldn23 (2 of 2)	CLDN23	-2.79241	0.0233225	0.343277
LOC107390544	srl (2 of 2)	EHD2	1.85641	0.0233362	0.343277
LOC107384717	ehbp1 (2 of 2)	EHBP1	0.629614	0.0233758	0.343616
col4a1	col4a1 (1 of 3)	COL4A1	1.08323	0.0233944	0.343646
LOC107376652	slc6a15 (2 of 3)	SLC6A15	0.785926	0.0234589	0.34435
LOC107385639	calcoco1 (2 of 2)	CALCOCO1	1.85929	0.0235477	0.344438
LOC107394281	gpat3 (1 of 2)	GPAT3	-1.6248	0.0235354	0.344438
LOC107374646	myo5b (2 of 5)	MYO5B	-1.38536	0.0235206	0.344438
LOC107376396	slc2a6 (2 of 2)	SLC2A6	-1.89408	0.0235183	0.344438
slc39a12	slc39a12	SLC39A12	-1.51691	0.0235441	0.344438
LOC107384396	LOC107384396	NA	1.55775	0.023611	0.345122
LOC107381105	b3gnt2 (2 of 4)	B3GNT2	-3.90053	0.0236799	0.345401
LOC107390401	itga5 (1 of 2)	ITGA5	1.1391	0.0236767	0.345401
smtnl1	smtnl1	SMTNL2	-0.939957	0.0236558	0.345401
LOC107397332	LOC107397332	NA	2.86361	0.0237127	0.345637
LOC107392799	il6st (3 of 7)	IL6ST	-1.76561	0.0238075	0.346622
LOC107395443	map7d1 (1 of 2)	MAP7D1	0.917004	0.0238136	0.346622
LOC107388085	eps8l1 (1 of 2)	EPS8L1	-1.44813	0.0239845	0.348866
mlkl	mlkl	MLKL	-1.0709	0.0240771	0.349771
LOC107373610	prdm5 (2 of 2)	PRDM5	1.85847	0.0240804	0.349771
LOC107391402	clgn (1 of 2)	CLGN	-2.32659	0.0241246	0.349924
LOC107378333	gpsm2 (3 of 3)	GPSM2	2.96268	0.0241203	0.349924
myog	myog	MYOG	1.77349	0.0241566	0.350144
LOC107384562	pomc (2 of 3)	POMC	6.79035	0.0242365	0.351058
ndufb10	ndufb10	NDUFB10	0.859319	0.0243332	0.352213
fam117a	fam117a (2 of 2)	FAM117A	1.59875	0.0244297	0.352874
mthfsd	mthfsd	MTHFSD	1.05629	0.02442	0.352874
ntmt1	ntmt1	NTMT1	1.72122	0.0244101	0.352874
klhdc7a	klhdc7a	KLHDC7A	-2.21979	0.0245052	0.353718
ampd3	ampd3 (1 of 3)	AMPD3	-0.883067	0.0246089	0.354968
LOC107382072	acan (1 of 3)	ACAN	2.14166	0.0246261	0.354971
rcn3	rcn3	RCN3	1.52387	0.0247211	0.356093
LOC107385154	tf (2 of 2)	LTF	1.45998	0.0248028	0.356881
LOC107391826	osbpl7 (1 of 2)	OSBPL6	-2.99964	0.0248101	0.356881
LOC107391320	calcrl (3 of 3)	CALCRL	1.13735	0.0249016	0.357949
p2ry6	p2ry6	P2RY6	1.518	0.0249329	0.358152
pgam2	pgam2	PGAM2	1.84832	0.0249994	0.35886
vwa1	vwa1	VWA1	0.939551	0.0250166	0.35886
ehf	ehf	EHF	-1.83723	0.0250538	0.358897
LOC107389019	kiaa1161 (3 of 3)	KIAA1161	1.25775	0.0250448	0.358897
LOC107379463	cdc42 (1 of 5)	CDC42	-0.976332	0.0251837	0.359865
LOC107395849	hspb11 (2 of 2)	CRYAB	2.91119	0.0251836	0.359865
LOC107394020	opn4 (3 of 4)	OPN4	3.06733	0.0251905	0.359865
slc16a5	slc16a5	SLC16A5	0.837982	0.0251506	0.359865
LOC107376569	pvalb (4 of 6)	PVALB	4.00208	0.025219	0.360024
LOC107380992	klhl41 (2 of 2)	KLHL41	1.96254	0.0252508	0.360231
LOC107393848	aqp3	AQP3	-2.13223	0.0253616	0.361564
tmem86b	tmem86b	TMEM86B	-3.57705	0.0254212	0.362165
faah2	faah2	FAAH2	-0.590923	0.0255104	0.363187
arl14	arl14 (1 of 2)	ARF6	2.25124	0.0256229	0.363545
LOC107376130	cbr1 (2 of 3)	CBR1	-0.742679	0.0256229	0.363545
LOC107386869	cldn4 (9 of 20)	CLDN4	-2.95081	0.0256022	0.363545
pmp22	pmp22 (2 of 3)	EMP3	0.951282	0.0256179	0.363545
LOC107397179	gnb5 (1 of 2)	GNB5	1.2288	0.0255848	0.363545
gmnc	gmnc	GMNC	1.34896	0.0256601	0.363824
ube2d2	ube2d2	UBE2D2	0.981139	0.0257706	0.365078
vsig10	vsig10	VSIG10	-1.96641	0.0257836	0.365078
fam214b	fam214b	FAM214B	1.20529	0.0258358	0.365567
LOC107385500	pxn (2 of 2)	PXN	1.17666	0.0258834	0.365992
LOC107380366	LOC107380366	NA	1.49573	0.0259234	0.366238
rab12	rab12	RAB12	0.779018	0.025936	0.366238
LOC107385101	cish (2 of 2)	CISH	0.924936	0.0259916	0.366717
hopx	hopx	HOPX	-0.659858	0.0260052	0.366717
LOC107394743	muc16	NA	1.15436	0.0260478	0.367069
crls1	crls1	CRLS1	1.47047	0.0261049	0.367419
egfl6	egfl6	EGFL6	1.6161	0.026108	0.367419
LOC107395382	prg4 (8 of 8)	NA	-3.00569	0.0261925	0.368359
LOC107378480	bax (1 of 4)	BAX	-1.0732	0.0262238	0.36855
LOC107375570	capn2 (2 of 3)	CAPN2	-3.62281	0.0262718	0.368976
LOC107374198	ccl3	CCL3	-1.39249	0.0263013	0.36914
fitm1	fitm1 (2 of 2)	FITM1	1.79026	0.0263519	0.369376
LOC107396539	tuba1c (1 of 7)	TUBA4A	1.58891	0.0263535	0.369376
LOC107377442	LOC107377442	NA	3.00879	0.0263813	0.369516
LOC107385065	osgin2 (2 of 2)	OSGIN2	-0.974115	0.0264101	0.369671
LOC107387303	endod1 (6 of 8)	ENDOD1	-1.43943	0.0264945	0.370484
LOC107396499	tmprss9 (2 of 5)	TMPRSS9	-1.96852	0.0265038	0.370484
LOC107397025	arap1 (1 of 2)	ARAP1	-2.71181	0.0265716	0.371181
LOC107394428	mhc1zea	HLA-A	-0.880627	0.0266613	0.372185
LOC107375713	fam213a (2 of 2)	FAM213A	1.01674	0.0268163	0.374098
pik3r1	pik3r1 (2 of 2)	PIK3R1	0.705842	0.0269254	0.37523
LOC107381332	strc (1 of 2)	STRC	1.06715	0.0269336	0.37523
LOC107390406	cd34 (2 of 2)	CD34	0.982174	0.0269708	0.375497
fshb	fshb	FSHB	4.66759	0.0270317	0.375841
LOC107381102	prkag1 (1 of 2)	PRKAG3	2.56949	0.0270156	0.375841
LOC107382219	LOC107382219	NA	-1.35352	0.0271206	0.376575
LOC107386219	trim35 (5 of 11)	TRIM35	-0.955303	0.0271129	0.376575
LOC107375483	ahnak (1 of 5)	AHNAK	-2.34543	0.0271434	0.376639
LOC107396244	myl1 (1 of 2)	MYL1	1.86072	0.0272784	0.377603
pstpip2	pstpip2	PSTPIP2	-1.36647	0.0272529	0.377603
LOC107376692	stx3 (2 of 2)	STX3	-0.993459	0.0272854	0.377603
vstm5	vstm5	VSTM5	-1.35222	0.0272742	0.377603
col16a1	col16a1	COL16A1	1.07995	0.0274011	0.3787
LOC107374246	LOC107374246	NA	1.05865	0.0273863	0.3787
mrpl52	mrpl52	MRPL52	0.917193	0.0275204	0.380096
LOC107376779	stk26 (2 of 2)	STK26	-0.864927	0.0275815	0.380687
nmb	nmb	NMB	1.08221	0.0276102	0.38083
LOC107396306	mlph (1 of 2)	MLPH	0.757919	0.0277308	0.38224
LOC107391649	syne2 (5 of 7)	SYNE2	-1.95302	0.0277506	0.38226
LOC107391351	cav2 (1 of 3)	CAV2	0.725146	0.0278244	0.383023
LOC107375708	trim16 (4 of 16)	TRIM16	-3.12436	0.0279578	0.384604
cdh15	cdh15	CDH15	1.99749	0.0281448	0.386922
irf6	irf6	IRF6	-2.01561	0.0281857	0.387228
marco	marco	MARCO	-1.49407	0.0282659	0.387832
mmp11	mmp11	MMP11	-1.16527	0.028267	0.387832
kank3	kank3	KANK1	0.945833	0.0283817	0.388893
LOC107387059	trpv1 (2 of 2)	TRPV1	-1.15031	0.0283763	0.388893
LOC107375604	dupd1 (1 of 3)	DUPD1	2.09711	0.0284453	0.389507
LOC107382807	gyg1 (2 of 2)	GYG1	0.977027	0.0285643	0.39088
LOC107392604	adh5 (3 of 3)	ADH5	-1.46181	0.0286398	0.391398
ptprh	ptprh	PTPRH	-1.19602	0.0286298	0.391398
LOC107373675	capza1	CAPZA1	1.17	0.0286781	0.391407
LOC107377992	LOC107377992	NA	1.96375	0.0286654	0.391407
prrg2	prrg2	PRRG4	-1.86608	0.0287493	0.392122
ecsit	ecsit	ECSIT	0.903217	0.0288456	0.393177
fam177b	fam177b	FAM177A1	-2.04016	0.0288802	0.39332
LOC107394682	grhl2 (1 of 2)	GRHL2	-2.34392	0.0289254	0.39332
ndufb7	ndufb7	NDUFB7	0.735859	0.0289317	0.39332
LOC107387721	st6galnac1 (1 of 3)	ST6GALNAC1	-2.63822	0.0289124	0.39332
LOC107373216	oscp1 (2 of 2)	OSCP1	-1.51758	0.0289584	0.393425
dcun1d2	dcun1d2	DCUN1D2	1.05622	0.0290309	0.393639
LOC107386254	fgf6 (1 of 2)	FGF6	0.799115	0.0290297	0.393639
LOC107385028	igfn1 (4 of 4)	IGSF22	2.74202	0.0290199	0.393639
prrg4	prrg4	PRRG4	-1.14034	0.029179	0.395389
LOC107396924	LOC107396924	NA	1.42366	0.0293489	0.397174
plcd3	plcd3	PLCD3	1.06208	0.0293343	0.397174
fgf8	fgf8 (1 of 2)	FGF8	1.08096	0.0295	0.39896
LOC107377725	nt5c1a (2 of 4)	NT5C1A	-0.686815	0.0295272	0.399068
LOC107379273	col24a1 (4 of 6)	COL24A1	1.415	0.0295733	0.399432
LOC107373029	nbeal2 (1 of 5)	NBEAL2	-1.07004	0.0296035	0.399581
LOC107394000	ubap2 (2 of 2)	UBAP2	1.06472	0.0296473	0.399911
LOC107385470	gbgt1 (3 of 4)	ABO	1.55136	0.0297352	0.400838
klb	klb	KLB	-2.09943	0.0298371	0.401873
LOC107382750	LOC107382750	NA	1.45901	0.0298506	0.401873
LOC107382721	cngb3 (1 of 2)	CNGB3	-1.27975	0.0299083	0.402128
mlf1	mlf1	MLF1	1.34653	0.0298979	0.402128
LOC107388816	lysmd4	LYSMD3	1.63898	0.0299901	0.402771
LOC107375105	zfand5 (1 of 3)	ZFAND5	0.835888	0.0299948	0.402771
LOC107388012	mybpc2 (2 of 2)	MYBPC2	1.53622	0.0300161	0.402796
LOC107379958	ano7	ANO7	-1.11673	0.0301585	0.404447
LOC107374718	murc (1 of 2)	MURC	2.18062	0.0301909	0.404621
LOC107391331	slc41a3	SLC41A1	1.03876	0.0302291	0.404871
mfsd10	mfsd10	MFSD10	-1.07698	0.0303027	0.405595
LOC107388079	raph1 (3 of 3)	NA	-1.60337	0.0303602	0.406104
LOC107376988	adcy2 (3 of 3)	ADCY2	-1.38587	0.0307331	0.410301
LOC107375618	LOC107375618	NA	-3.07487	0.0307052	0.410301
tnfrsf9	tnfrsf9 (1 of 2)	TNFRSF11B	-2.68746	0.0307253	0.410301
fam46c	fam46c	FAM46C	2.0123	0.0307643	0.410454
LOC107377343	LOC107377343	NA	1.80748	0.0308514	0.411351
nipal3	nipal3	NIPAL3	-0.578303	0.0309003	0.41174
LOC107384170	olfml2b (2 of 2)	OLFML2B	0.929372	0.0309755	0.412477
samd4a	samd4a	SAMD4A	0.77451	0.0310336	0.412987
LOC107387088	abcc9	ABCC9	0.701056	0.0310741	0.413261
LOC107393052	eppk1 (1 of 2)	PLEC	-1.92541	0.0311532	0.41405
mfrp	mfrp	MFRP	-1.53753	0.0311827	0.414176
apool	apool	APOOL	0.953537	0.0312825	0.415237
ndufb4	ndufb4	NDUFB4	0.79049	0.0313552	0.415937
LOC107395193	kdf1 (2 of 2)	KDF1	-1.0984	0.0313806	0.416008
LOC107379785	LOC107379785	NA	1.85697	0.0315128	0.417255
LOC107384134	sema4d (2 of 3)	SEMA4D	-1.00586	0.0315148	0.417255
eppk1	eppk1 (2 of 2)	EPPK1	-0.74542	0.0315567	0.417544
LOC107386688	cox7b	COX7B	0.754798	0.0316259	0.417748
LOC107378918	hamp (1 of 3)	NA	-2.09161	0.0316873	0.417748
pla2r1	pla2r1 (2 of 5)	PLA2R1	1.08297	0.0316451	0.417748
LOC107387930	pth1r (2 of 2)	PTH1R	2.23126	0.0316926	0.417748
LOC107377151	slc12a3 (3 of 6)	SLC12A3	2.81064	0.0316463	0.417748
LOC107387015	trim16 (11 of 16)	TRIM47	-2.75062	0.0316916	0.417748
LOC107379130	rpz4	NA	-0.800106	0.0317271	0.417937
loxl3	loxl3	LOXL3	1.70839	0.031882	0.418882
LOC107394524	lye (3 of 3)	NA	-4.31506	0.0318995	0.418882
plekhs1	plekhs1	PLEKHS1	-1.98743	0.0318474	0.418882
LOC107384513	sowahc (3 of 4)	SOWAHC	-1.48259	0.031876	0.418882
LOC107373998	vtcn1 (3 of 3)	VTCN1	-1.69627	0.0318492	0.418882
fosl1	fosl1	FOSL2	-1.29307	0.031955	0.41912
LOC107389668	trim21 (3 of 8)	TRIM21	-1.17404	0.0319579	0.41912
LOC107393219	sell	SELL	2.02353	0.0320012	0.419423
LOC107378149	cyp46a1 (1 of 3)	CYP46A1	-1.07558	0.0320873	0.419759
lhx4	lhx4	LHX4	-1.11629	0.0320592	0.419759
LOC107376776	ncan (4 of 5)	NCAN	3.20629	0.0320786	0.419759
LOC107383454	apoo (1 of 2)	APOO	1.27328	0.0321913	0.42043
LOC107389426	il1r1 (2 of 3)	IL1R1	-1.61759	0.0321806	0.42043
LOC107372987	ryr3 (4 of 7)	RYR3	2.57052	0.0321993	0.42043
smarcd3	smarcd3	SMARCD3	0.623194	0.0323343	0.421928
atoh8	atoh8	ATOH8	1.20998	0.0323662	0.42208
LOC107378678	fhod3 (2 of 4)	FHOD3	0.858487	0.0324963	0.42351
agtrap	agtrap	AGTRAP	-1.3887	0.0325356	0.423673
LOC107379659	apcs	CRP	-1.06089	0.0325902	0.423673
LOC107390822	fam107b (2 of 3)	FAM107B	2.6969	0.0325881	0.423673
ifi35	ifi35	IFI35	-0.84145	0.03256	0.423673
tob1	tob1 (1 of 2)	TOB1	0.818012	0.0326128	0.423702
ccdc43	ccdc43	CCDC43	1.3298	0.032668	0.423889
lect1	lect1	LECT1	1.61528	0.0326518	0.423889
LOC107378677	fhod3 (4 of 4)	FHOD3	1.19952	0.0327098	0.423903
LOC107383460	trim25 (17 of 18)	TRIM25	-1.30401	0.0326927	0.423903
LOC107392694	calhm1	CALHM1	-1.72098	0.0327882	0.424654
LOC107396941	tpbg (3 of 4)	TPBG	-0.999915	0.0328166	0.424757
LOC107388697	trim39 (17 of 22)	TRIM39	-1.76377	0.032842	0.424822
iqch	iqch	IQCH	-1.36622	0.0328904	0.425184
LOC107376956	apold1 (1 of 3)	APOL3	-1.04178	0.0330026	0.426369
LOC107382995	b4galt1 (3 of 3)	B4GALT1	-1.64813	0.0331988	0.428637
fxr2	fxr2	FXR2	1.57748	0.0332194	0.428637
LOC107388771	LOC107388771	NA	2.67616	0.0333258	0.429744
LOC107380838	crabp1 (1 of 2)	CRABP1	-0.660921	0.033369	0.430034
LOC107396304	lrrfip2 (2 of 3)	LRRFIP2	0.867506	0.0334364	0.430389
LOC107385406	nfatc2 (2 of 2)	NFATC2	-1.48431	0.0334379	0.430389
LOC107392099	reep5 (1 of 2)	REEP5	1.96751	0.0334749	0.430598
gpr156	gpr156	GPR156	1.80257	0.0335594	0.431418
filip1l	filip1l (1 of 2)	FILIP1L	1.00354	0.0336617	0.4322
LOC107391085	pfkfb2 (2 of 2)	PFKFB2	-0.576452	0.0336454	0.4322
iqgap1	iqgap1	IQGAP1	-0.554184	0.0336987	0.432408
LOC107396913	tprg1	TPRG1L	-1.10973	0.0337314	0.43256
LOC107377337	pcolce2 (2 of 3)	PCOLCE2	1.96249	0.0337722	0.432817
nutf2	nutf2 (1 of 2)	NUTF2	1.25703	0.0338491	0.433535
prss23	prss23 (3 of 3)	PRSS23	0.925085	0.0339486	0.4344
rnf123	rnf123	RNF123	0.761729	0.0339584	0.4344
tjp3	tjp3	TJP3	-1.23786	0.0340441	0.435228
LOC107380877	krt18 (3 of 6)	KRT18	-2.10496	0.0340808	0.43543
csgr19h9orf91	c9orf91	C9orf91	-1.41331	0.0341485	0.43576
LOC107381473	cuzd1 (2 of 2)	CUZD1	-1.93152	0.0341396	0.43576
phospho1	phospho1 (1 of 2)	PHOSPHO1	1.02726	0.0341743	0.435822
slc10a2	slc10a2	SLC10A2	-0.960776	0.0343733	0.438091
LOC107380508	ehd2 (2 of 2)	EHD2	1.02151	0.0344212	0.438296
ttll10	ttll10	TTLL10	-2.01906	0.0344315	0.438296
LOC107395388	LOC107395388	NA	-2.89111	0.03454	0.439408
LOC107382595	cd38 (1 of 2)	CD38	2.09847	0.0346293	0.440274
ndufa8	ndufa8	NDUFA8	0.877173	0.0346513	0.440285
LOC107386470	phldb1 (2 of 2)	PHLDB1	0.575383	0.0347081	0.440738
LOC107376664	golga4 (3 of 3)	MPRIP	1.34625	0.0348418	0.442166
palld	palld	MYPN	0.851494	0.0349188	0.44262
prr7	prr7	PRR7	0.894016	0.0349202	0.44262
csgr08h8orf59	csgr08h8orf59	C8orf59	1.12803	0.0350022	0.44339
foxd3	foxd3	FOXD3	1.59017	0.0350389	0.443584
LOC107377954	asb2 (1 of 3)	ASB2	2.7346	0.0351116	0.443798
enah	enah	ENAH	0.809417	0.0351198	0.443798
LOC107385998	LOC107385998	NA	1.49806	0.0350864	0.443798
LOC107392930	dmrt2 (2 of 2)	DMRT2	1.68245	0.0351457	0.443855
mfap3	mfap3	MFAP3L	-1.19218	0.0351938	0.444193
snta1	snta1	SNTA1	1.44581	0.0352271	0.444344
LOC107390564	tnnc1 (2 of 2)	TNNC1	0.967594	0.0354195	0.446501
plcxd1	plcxd1 (1 of 5)	PLCXD1	-1.42539	0.0356092	0.44862
ell	ell (2 of 3)	ELL	0.980619	0.0356732	0.449154
MT.ATP8	NA	NA	0.6825	0.035755	0.449911
LOC107389028	LOC107389028	NA	-1.24756	0.0358333	0.450624
tmem150c	tmem150c	TMEM150C	-1.73581	0.0359878	0.452294
pfdn1	pfdn1	PFDN1	0.8188	0.0361148	0.453616
LOC107373645	lpcat1 (3 of 3)	LPCAT1	-1.36339	0.0361468	0.453744
sgcd	sgcd	SGCD	1.03762	0.0362192	0.454378
LOC107388842	b4galnt3	B4GALNT3	-1.1761	0.0363958	0.456319
LOC107387725	st6galnac1 (2 of 3)	ST6GALNAC1	-2.48929	0.0364291	0.45646
otor	otor	OTOR	1.58846	0.0364945	0.457005
LOC107393246	tnni3k	TNNI3K	0.920484	0.0365384	0.45728
fbxl22	fbxl22	FBXL22	1.54974	0.0366204	0.457886
tRNA.Ser	NA	NA	0.620086	0.0366309	0.457886
LOC107386519	lpar6 (2 of 4)	LPAR6	-1.16488	0.0367005	0.458206
ptdss2	ptdss2	PTDSS2	-0.718634	0.0366886	0.458206
LOC107383333	fuca1 (2 of 2)	FUCA1	-0.553308	0.0367598	0.45867
LOC107396066	cldn24 (2 of 2)	CLDN22	-1.62674	0.0368251	0.458935
LOC107388958	smcr8 (2 of 2)	SMCR8	0.815643	0.036813	0.458935
LOC107394236	rassf2 (1 of 2)	RASSF2	-1.097	0.0368721	0.459245
LOC107374010	sema4b (1 of 2)	SEMA4B	-1.41447	0.0369054	0.459343
LOC107372447	srr (2 of 2)	SRR	2.86919	0.0369241	0.459343
LOC107379423	cd69	CD69	-1.07109	0.0369779	0.459737
LOC107396426	fam19a2 (3 of 4)	FAM19A2	-1.25343	0.0372901	0.463341
serpinf1	serpinf1	SERPINF1	1.5089	0.0373444	0.463462
LOC107384086	tm6sf2	TM6SF2	-2.83921	0.0373262	0.463462
ubtd1	ubtd1 (1 of 2)	UBTD1	0.591865	0.0373727	0.463537
LOC107391426	lamb2 (2 of 2)	LAMB1	-0.507635	0.0375721	0.465733
LOC107393684	trpm6	TRPM6	-0.746977	0.0376677	0.46664
cep170b	cep170b (1 of 2)	CEP170B	-0.75251	0.0377306	0.467141
LOC107390288	nmi	NMI	-1.16106	0.0377918	0.46762
LOC107376844	abhd2 (2 of 2)	ABHD2	-0.498974	0.0378548	0.468121
prelp	prelp	PRELP	0.968704	0.0379194	0.468642
eif4g1	eif4g1 (2 of 2)	EIF4G1	0.732486	0.0379473	0.468662
gatm	gatm	GATM	3.8008	0.0379886	0.468662
LOC107384404	trim39 (8 of 22)	TRIM39	-0.863759	0.0379712	0.468662
LOC107390921	hoxb1 (3 of 3)	HOXB1	-1.50548	0.0380354	0.468793
LOC107393561	LOC107393561	NA	0.775878	0.0380444	0.468793
LOC107376050	cd300lb	CD300LD	-1.36996	0.0381903	0.470177
LOC107394538	cdcp1 (1 of 2)	CDCP1	-1.08031	0.0382115	0.470177
tapbp	tapbp	TAPBP	-0.768895	0.0382245	0.470177
LOC107373441	ahnak (3 of 5)	AHNAK	-0.979973	0.038365	0.470791
LOC107379398	apoa4 (4 of 4)	APOA4	-2.56195	0.0383647	0.470791
LOC107382236	gimap4 (17 of 18)	GIMAP4	-1.42965	0.038351	0.470791
LOC107386668	prph2 (1 of 5)	PRPH2	4.27735	0.0383445	0.470791
LOC107380318	tmprss4	TMPRSS4	-1.99597	0.0386312	0.473779
dlx5	dlx5	DLX5	1.35236	0.0387959	0.475519
LOC107390404	LOC107390404	CD300LD	-1.23095	0.0390492	0.478341
LOC107385394	gpd1 (2 of 3)	GPD1	1.56163	0.0390933	0.4786
capzb	capzb	CAPZB	1.13266	0.0391242	0.478697
bag3	bag3	BAG3	1.01289	0.0391718	0.478997
atp5j2	atp5j2	ATP5J2	0.780912	0.0393546	0.480383
coq10a	coq10a	COQ10A	0.783512	0.0393581	0.480383
LOC107374053	LOC107374053	NA	2.12586	0.0393556	0.480383
LOC107374329	plaur (2 of 5)	PLAUR	-1.22507	0.0393775	0.480383
LOC107378784	soga3 (1 of 2)	MTCL1	0.613898	0.0394907	0.481481
LOC107378874	grhl2 (2 of 2)	GRHL2	-1.20158	0.0397107	0.483596
znhit3	znhit3	ZNHIT3	0.598551	0.0397088	0.483596
LOC107391339	krt8 (6 of 6)	KRT8	-2.53959	0.0397991	0.484389
LOC107389814	aifm1 (2 of 2)	AIFM1	0.880777	0.0399528	0.485734
arhgef33	arhgef33	ARHGEF33	1.65544	0.0399563	0.485734
LOC107396906	btn3a2 (2 of 4)	BTN1A1	-1.04273	0.0400745	0.486696
tmem8c	tmem8c	TMEM8C	2.24976	0.0400822	0.486696
LOC107376140	elovl6 (1 of 3)	ELOVL6	-1.24332	0.0401442	0.487164
LOC107389326	tigar (2 of 2)	TIGAR	1.37232	0.0401981	0.487366
LOC107383702	znf664 (1 of 10)	ZNF567	-2.71958	0.0402077	0.487366
casp7	casp7	CASP7	-0.866841	0.0403202	0.488362
LOC107373897	prss1 (1 of 3)	PRSS8	-2.85311	0.0403369	0.488362
dupd1	dupd1 (2 of 3)	DUPD1	1.42657	0.0404325	0.489235
slc35e2b	slc35e2b	SLC35E2B	-0.579313	0.0405083	0.489868
angptl7	angptl7 (2 of 2)	ANGPTL7	1.10207	0.0405522	0.490114
casz1	casz1	CASZ1	0.832424	0.0406613	0.491147
vwa7	vwa7 (6 of 6)	VWA7	-1.56941	0.0406925	0.491239
vill	vill	AVIL	-2.00457	0.0408142	0.491808
LOC107382895	mxra5 (2 of 3)	MXRA5	0.896105	0.0408308	0.491808
mybpc2	mybpc2 (1 of 2)	MYBPC2	1.33802	0.0408342	0.491808
LOC107377056	parp14 (5 of 5)	PARP14	-1.1034	0.0408215	0.491808
LOC107376658	gys1	GYS1	1.23061	0.0408821	0.4921
LOC107385067	c1qc (2 of 2)	C1QA	-1.11363	0.0409077	0.492123
slc7a6	slc7a6	SLC7A6	1.00301	0.0410207	0.493197
LOC107397099	fmo5 (1 of 8)	FMO2	-0.96419	0.0411361	0.493879
LOC107390251	ppp1r27 (1 of 2)	PPP1R27	1.57596	0.0411487	0.493879
pxdc1	pxdc1	PXDC1	0.602455	0.0411299	0.493879
LOC107389074	uqcrfs1	UQCRFS1	0.944954	0.0412116	0.494349
LOC107392631	dnah8	DNAH8	1.3731	0.0412679	0.494739
LOC107377282	cideb	CIDEB	-1.99125	0.0413176	0.49505
LOC107384113	itga6 (3 of 3)	ITGA6	-1.04237	0.0413455	0.495099
proser2	proser2	PROSER2	-1.96942	0.0413782	0.495206
LOC107377239	actr3 (2 of 3)	ACTR3	-0.516215	0.0415077	0.496204
LOC107395809	LOC107395809	NA	0.955865	0.0415094	0.496204
LOC107381435	cyp2r1	CYP2R1	3.25799	0.0416846	0.497442
ell2	ell2	ELL2	1.13676	0.04167	0.497442
plcb2	plcb2	PLCB2	-3.11788	0.0416557	0.497442
LOC107392716	dnase2 (1 of 2)	DNASE2	-1.19788	0.0418071	0.497871
foxp1	foxp1 (1 of 3)	FOXP1	-0.685184	0.0418173	0.497871
LOC107376990	khnyn	N4BP1	-0.983528	0.0418403	0.497871
LOC107374155	LOC107374155	NA	5.69262	0.0417456	0.497871
nfe2l2	nfe2l2	NFE2L2	-0.649887	0.0418128	0.497871
LOC107385867	mafb (2 of 3)	MAFB	-1.1395	0.0419051	0.498357
asb4	asb4	ASB4	1.00479	0.041943	0.498494
LOC107375883	mal (3 of 3)	MAL	-1.77428	0.0419646	0.498494
LOC107394884	lipe (2 of 2)	LIPE	-0.714562	0.0420265	0.498944
LOC107392259	impg1 (2 of 2)	IMPG2	1.59055	0.0421	0.499467
LOC107384301	slc25a30	SLC25A30	0.852582	0.0421185	0.499467
LOC107392758	sec23b	SEC23B	-0.490937	0.0422981	0.501311
bag2	bag2	BAG2	1.19164	0.0425052	0.503479
LOC107373468	agpat4 (1 of 2)	AGPAT4	-0.641734	0.0425363	0.503561
LOC107375968	thap6 (1 of 3)	THAP6	-1.02863	0.0427642	0.50597
arx	arx	ARX	1.66681	0.0428556	0.506712
LOC107388507	duox2	DUOX1	-2.58573	0.0429	0.506712
LOC107384878	rassf8 (2 of 3)	RASSF8	0.918424	0.0428831	0.506712
LOC107375418	sptbn1 (4 of 4)	SPTBN1	0.910953	0.0430919	0.508689
heatr3	heatr3	HEATR3	1.39202	0.0431411	0.508982
dvl2	dvl2	DVL2	0.761435	0.043248	0.509665
LOC107396487	mef2b (2 of 2)	MEF2B	1.52041	0.0432275	0.509665
LOC107388078	sec23a (2 of 2)	SEC23A	-1.50772	0.0433355	0.510407
znf750	znf750	ZNF750	-2.38796	0.0434029	0.510911
fzd10	fzd10	FZD10	-0.849336	0.0434336	0.510984
ch25h	ch25h (1 of 5)	CH25H	-0.912736	0.0435157	0.51166
LOC107395389	LOC107395389	NA	-2.58861	0.0437006	0.513543
sox6	sox6 (2 of 2)	SOX6	0.831396	0.0438357	0.51484
LOC107375118	col1a2 (2 of 3)	COL24A1	-1.57241	0.0439795	0.51527
LOC107395336	dhrs7c (2 of 2)	DHRS7C	1.80522	0.0440129	0.51527
LOC107394681	ncald (1 of 2)	HPCAL1	0.745268	0.0440209	0.51527
LOC107374641	nlrp12 (2 of 5)	NLRP12	-1.38064	0.0439226	0.51527
LOC107376259	plekhf2 (2 of 2)	PLEKHF1	-1.47272	0.0439495	0.51527
LOC107385352	prelid3b (2 of 2)	PRELID3B	0.848915	0.0439845	0.51527
LOC107379005	sacm1l (2 of 2)	SACM1L	0.653503	0.0440909	0.515799
LOC107378160	mid1ip1 (1 of 4)	MID1IP1	0.842808	0.0441497	0.515907
LOC107382209	pde6h (2 of 3)	PDE6H	4.23471	0.0441461	0.515907
LOC107385208	cd40 (2 of 4)	CD40	-1.54519	0.0443355	0.516531
cep85	cep85 (2 of 2)	CEP85	0.549465	0.0443357	0.516531
dnaja3	dnaja3 (1 of 2)	DNAJA3	0.794899	0.044377	0.516531
fam129a	fam129a (3 of 3)	FAM129A	-1.35533	0.0443168	0.516531
ilvbl	ilvbl	ILVBL	-0.619327	0.0442838	0.516531
LOC107385009	padi2 (1 of 2)	PADI2	0.710306	0.0443571	0.516531
LOC107372755	rgl1 (2 of 2)	RGL1	1.2656	0.0442377	0.516531
LOC107376753	ppp1cb (2 of 2)	PPP1CB	0.985314	0.0444186	0.516727
LOC107385160	rab44	RAB44	-0.961166	0.0444903	0.517271
nags	nags	NAGS	1.51943	0.0446533	0.518877
dgat2	dgat2 (1 of 2)	DGAT2	-1.87311	0.0448209	0.520242
LOC107386131	parp14 (4 of 5)	PARP14	-1.21315	0.0448128	0.520242
LOC107396146	ocln (3 of 4)	OCLN	-1.9627	0.0449206	0.52111
LOC107379692	LOC107379692	NA	-1.1196	0.0449916	0.521642
LOC107383188	grb10 (1 of 2)	GRB10	0.588719	0.0452036	0.523225
sycp1	sycp1	SYCP1	-1.44307	0.0451544	0.523225
tmem116	tmem116 (1 of 2)	TMEM116	-1.49225	0.0451858	0.523225
LOC107387429	dsg2 (1 of 3)	DSG4	-2.14612	0.0453385	0.523969
gbe1	gbe1	GBE1	0.762778	0.0453564	0.523969
skap2	skap2	SKAP2	-1.38655	0.0453558	0.523969
LOC107378486	slc25a5 (2 of 3)	SLC25A5	0.683491	0.0453687	0.523969
LOC107376075	LOC107376075	NA	-1.09525	0.0453954	0.523986
myof	myof (2 of 2)	MYOF	-0.707153	0.0454843	0.524178
pou2f3	pou2f3	POU2F3	-2.17622	0.0454844	0.524178
LOC107381029	ptger2	PTGER2	-1.18063	0.0454876	0.524178
LOC107395544	abcg1 (1 of 2)	ABCG1	1.72788	0.0456285	0.5253
LOC107372731	myh3 (7 of 7)	MYH1	4.41466	0.0456354	0.5253
clcn7	clcn7	CLCN7	-0.539503	0.0457077	0.52584
pprc1	pprc1 (1 of 2)	PPRC1	1.16441	0.0457595	0.525855
rassf7	rassf7	RASSF8	-0.72145	0.0457534	0.525855
LOC107385127	il17rc (2 of 3)	IL17RC	-0.946189	0.0457865	0.525875
LOC107384438	neto1 (2 of 2)	NETO1	5.84166	0.0459184	0.527098
LOC107375419	sptbn5	SPTBN5	1.10355	0.0459634	0.527324
LOC107376222	junb (1 of 2)	JUNB	-0.802366	0.0460836	0.528412
macc1	macc1	MACC1	-1.30255	0.0461212	0.528551
atp5s	atp5s	ATP5S	0.870665	0.0463154	0.529341
homer1	homer1 (1 of 2)	HOMER1	0.549725	0.0463173	0.529341
LOC107391698	ism2 (1 of 2)	ISM1	1.49526	0.0462794	0.529341
rrp12	rrp12	RRP12	1.21825	0.0462305	0.529341
LOC107395329	snx10 (2 of 2)	SNX10	-0.806437	0.0462491	0.529341
LOC107392878	prg4 (6 of 8)	PRG4	3.22663	0.0463926	0.52991
LOC107383143	tubb (1 of 6)	TUBB6	1.62083	0.0464223	0.529958
p4ha2	p4ha2	P4HA2	1.15168	0.046599	0.531683
LOC107386724	adgrg4 (2 of 4)	ADGRG4	-1.09944	0.0466633	0.532126
LOC107388296	abcc3	ABCC3	-0.639848	0.0467579	0.53262
LOC107392943	LOC107392943	NA	0.937924	0.0467552	0.53262
LOC107384434	dnah11 (5 of 5)	DNAH11	1.40671	0.0468306	0.533156
LOC107387843	anxa11 (1 of 2)	ANXA11	-0.873364	0.0469343	0.534045
LOC107384617	bco1 (1 of 2)	BCO1	-1.41968	0.0469852	0.534332
kiaa1715	kiaa1715 (1 of 2)	KIAA1715	1.24195	0.0470443	0.534711
LOC107384966	krt8 (3 of 6)	KRT8	2.53377	0.0470926	0.534968
LOC107378575	grn (2 of 4)	GRN	-1.47053	0.0471194	0.53498
LOC107396004	gja3 (8 of 9)	GJA3	-1.13721	0.0471554	0.535097
col9a2	col9a2	COL9A2	1.56743	0.0472582	0.535453
LOC107379418	cox6b1 (3 of 3)	COX6B1	0.870188	0.047264	0.535453
LOC107387747	myoz1 (2 of 2)	MYOZ2	3.71846	0.0472425	0.535453
fam110c	fam110c	FAM110C	-1.66531	0.0473437	0.536064
LOC107391482	lrrn1 (1 of 3)	LRRN1	-0.752081	0.0474693	0.537193
mrps17	mrps17	MRPS17	0.834604	0.0475372	0.537669
arrdc1	arrdc1 (1 of 2)	ARRDC1	-0.639857	0.0476127	0.53773
LOC107388169	rac1 (5 of 6)	RAC2	-2.27368	0.0476063	0.53773
LOC107396584	retsat (1 of 3)	RETSAT	1.36689	0.0476201	0.53773
glod5	glod5	GLOD5	-1.12589	0.0476641	0.537935
LOC107395727	LOC107395727	C17orf67	1.50688	0.0477498	0.53861
LOC107376416	prph2 (2 of 5)	PRPH2	1.4606	0.0478982	0.539991
LOC107389025	nap1l4	NAP1L4	1.22109	0.0480167	0.541033
LOC107396804	ldb3 (1 of 2)	LDB3	1.33594	0.0482603	0.543484
LOC107375097	uqcrq	UQCRQ	0.644298	0.0483058	0.543701
got1	got1 (1 of 2)	GOT1	-1.77739	0.0483981	0.544272
LOC107381672	il18r1	IL1RL1	-1.49716	0.048435	0.544272
LOC107396670	rhog (2 of 2)	RHOG	-1.21363	0.0484114	0.544272
LOC107390850	cerk (2 of 3)	CERK	-1.777	0.0484823	0.54451
LOC107393269	dok7 (1 of 2)	DOK7	1.1961	0.0487206	0.54646
ripk2	ripk2	RIPK2	-0.571703	0.0487111	0.54646
LOC107394476	znf79 (2 of 2)	ZNF79	1.65961	0.0487348	0.54646
LOC107377171	ly9 (1 of 2)	CD48	-1.42592	0.0488682	0.546888
itpr2	itpr2	ITPR2	-0.490452	0.0488716	0.546888
LOC107379950	LOC107379950	NA	-1.34874	0.0488782	0.546888
LOC107378228	thbd (2 of 2)	THBD	0.858407	0.0488007	0.546888
LOC107390255	arhgap12 (2 of 2)	ARHGAP27	-1.34274	0.0490178	0.547334
LOC107394512	neu1 (1 of 2)	NEU1	-1.35174	0.0489986	0.547334
LOC107387866	phospho1 (2 of 2)	PHOSPHO1	0.971519	0.0490496	0.547334
LOC107386385	pygm (2 of 2)	PYGM	1.53816	0.0490264	0.547334
LOC107379160	tap1	TAP1	-0.871987	0.0489852	0.547334
LOC107396576	hbegf	HBEGF	1.39738	0.0492327	0.549083
itih6	itih6	ITIH6	1.00747	0.0493763	0.55039
acads	acads (1 of 2)	ACADS	1.18732	0.0494474	0.550632
LOC107375106	anxa1 (2 of 2)	ANXA1	-3.26926	0.049451	0.550632
LOC107378343	col11a1 (4 of 4)	COL11A1	0.720753	0.0495054	0.550942
LOC107385052	prg4 (1 of 8)	PRG4	-1.60271	0.0495443	0.551081
kdf1	kdf1 (1 of 2)	KDF1	-1.92891	0.049595	0.551351
LOC107376035	fas	FAS	-1.0857	0.0496397	0.551552
LOC107397096	fmo5 (3 of 8)	FMO5	-2.04449	0.0497789	0.552214
kcnj11	kcnj11 (1 of 2)	KCNJ11	0.7942	0.0497358	0.552214
LOC107389882	trip10 (2 of 2)	TRIP10	-0.845175	0.0497681	0.552214
aass	aass	AASS	1.29023	0.0498755	0.5529
LOC107396296	cdcp1 (2 of 2)	CDCP1	-0.939789	0.0498939	0.5529
LOC107388450	cox5a (1 of 2)	COX5A	0.829334	0.0500034	0.553818
LOC107375054	spag16	SPAG16	-0.790562	0.0500753	0.554319
LOC107390140	mxra5 (1 of 3)	MXRA5	1.06966	0.050103	0.554331
LOC107390332	LOC107390332	NA	-0.843878	0.0501623	0.554437
LOC107397012	trim16 (13 of 16)	TRIM16	-2.08686	0.0501659	0.554437
LOC107389005	ldha	LDHB	1.46379	0.0502334	0.554889
dmbx1	dmbx1 (1 of 3)	DMBX1	-0.809495	0.0503996	0.556324
serpinh1	serpinh1	SERPINH1	0.979249	0.0504213	0.556324
LOC107388357	snx24 (2 of 2)	SNX22	-1.29291	0.0504436	0.556324
LOC107394496	muc19 (2 of 3)	NA	2.80859	0.0504986	0.556635
LOC107377523	fos (2 of 3)	FOS	-0.646483	0.0505805	0.557243
LOC107386321	cttn (1 of 2)	CTTN	-1.26484	0.0506217	0.557402
MT.ND6	NA	NA	0.716222	0.0508597	0.559429
LOC107396920	smpd3 (2 of 2)	SMPD3	-1.03653	0.0508365	0.559429
LOC107396163	pde4dip (3 of 3)	PDE4DIP	0.694295	0.0509292	0.559898
fhl1	fhl1 (1 of 2)	FHL1	-0.978642	0.0510824	0.560133
LOC107393047	igfbp3 (1 of 2)	IGFBP3	0.797725	0.0510852	0.560133
LOC107396048	psmb11 (2 of 2)	PSMB11	2.376	0.0510592	0.560133
sgcb	sgcb	SGCB	0.700745	0.050987	0.560133
smim13	smim13	SMIM13	0.732643	0.0510637	0.560133
LOC107394429	mr1 (2 of 3)	HLA-G	-1.17945	0.0512004	0.561101
LOC107393720	ube2d4 (2 of 2)	UBE2D4	0.903585	0.0512952	0.561843
anxa5	anxa5 (1 of 2)	ANXA5	2.41271	0.0517935	0.562966
LOC107379395	apoe (1 of 2)	APOE	-1.17031	0.0518037	0.562966
LOC107389133	cartpt (3 of 6)	CARTPT	-0.697726	0.0515111	0.562966
cga	cga	CGA	5.81324	0.0517199	0.562966
LOC107391205	col2a1 (2 of 3)	COL2A1	2.12087	0.0516887	0.562966
dnajc25	dnajc25	DNAJC25	0.89606	0.0515552	0.562966
LOC107375142	hip1r (2 of 2)	HIP1R	-1.22129	0.0516544	0.562966
hmx2	hmx2 (2 of 2)	HMX2	1.01723	0.0517317	0.562966
LOC107391424	lamb2 (1 of 2)	LAMB2	1.15336	0.0514502	0.562966
ndufb2	ndufb2	NDUFB2	0.549332	0.051608	0.562966
nt5c3a	nt5c3a (1 of 2)	NT5C3A	0.934084	0.0516166	0.562966
plcb3	plcb3	PLCB1	-0.607056	0.0515546	0.562966
relt	relt	RELT	-1.03977	0.0516245	0.562966
LOC107382103	tars (2 of 3)	TARS	0.902601	0.0517657	0.562966
LOC107386805	ucp2 (2 of 2)	UCP2	1.50601	0.0515932	0.562966
LOC107374744	bnip3 (4 of 4)	BNIP3	1.39129	0.0518913	0.56338
klf2	klf2	KLF2	-0.587503	0.051896	0.56338
ptk2b	ptk2b (2 of 2)	PTK2B	-1.32869	0.0520007	0.564223
LOC107386044	slc25a25 (2 of 3)	SLC25A25	1.27226	0.0520863	0.564856
lrrc1	lrrc1	LRRC1	-0.686598	0.0521203	0.564931
LOC107393875	capn2 (1 of 3)	CAPN2	-0.778439	0.0521892	0.565117
ndufb8	ndufb8	NDUFB8	0.636434	0.0522087	0.565117
LOC107386412	sh3kbp1 (1 of 2)	SH3KBP1	1.08029	0.052219	0.565117
sulf1	sulf1	SULF1	0.69719	0.0523803	0.566568
LOC107386759	il12b (3 of 3)	IL12B	-1.10742	0.0525264	0.567853
pdss2	pdss2	PDSS2	0.938316	0.0526544	0.568941
gng8	gng8	GNG8	-1.45794	0.0527303	0.569465
csgr18h22orf39	csgr18h22orf39	C22orf39	0.629145	0.0529183	0.571199
LOC107394973	aim1 (3 of 3)	AIM1L	-0.991687	0.0529852	0.571496
LOC107373078	noxa1 (2 of 2)	NOXA1	-1.30353	0.0530008	0.571496
LOC107374806	mat1a (2 of 2)	MAT1A	-0.953579	0.0530369	0.571589
ndufb9	ndufb9	NDUFB9	0.731398	0.0531165	0.572151
LOC107384368	acot11 (2 of 2)	ACOT11	-0.777536	0.0532187	0.572572
glmp	glmp	GLMP	-0.628432	0.0532936	0.572572
LOC107373725	rgs21 (2 of 5)	RGS21	-3.25724	0.0533016	0.572572
LOC107391011	slc26a6 (3 of 3)	SLC26A6	-1.38704	0.0532569	0.572572
LOC107376142	srsf4 (1 of 2)	SRRM5	1.31114	0.0533208	0.572572
LOC107376051	vdac2 (3 of 3)	VDAC2	1.1678	0.0532032	0.572572
LOC107377290	rnf19a (3 of 4)	RNF19B	-0.912272	0.0534251	0.573396
birc7	birc7	XIAP	-1.33738	0.0534568	0.573441
LOC107384124	fem1a	FEM1C	1.03832	0.053501	0.573499
LOC107376657	lgals1 (2 of 2)	LGALS1	1.42925	0.0535173	0.573499
LOC107377085	nlrp3 (1 of 5)	NLRC3	-1.55676	0.0535603	0.573664
LOC107392806	b3gnt3 (1 of 3)	B3GNT3	-1.20185	0.0536013	0.573807
LOC107385186	cav2 (3 of 3)	CAV2	2.33201	0.0536969	0.574397
vwa8	vwa8	VWA8	1.11921	0.0537117	0.574397
csgr03h7orf55	csgr03h7orf55	C7orf55	0.620535	0.0538107	0.574571
LOC107385199	uba1 (2 of 2)	UBA1	-0.660858	0.053764	0.574571
atp23	atp23	XRCC6BP1	0.624002	0.0538077	0.574571
eef2k	eef2k	EEF2K	0.63931	0.0538421	0.574611
LOC107393438	fscb (4 of 6)	FYB	-1.50657	0.0539418	0.574789
LOC107380765	nfkbiz (2 of 2)	NFKBIZ	-2.05135	0.0539197	0.574789
LOC107382781	ttn (2 of 7)	TTN	1.59419	0.0539025	0.574789
wasf2	wasf2	WASF2	-0.609044	0.0540053	0.575172
LOC107394968	sdc2 (2 of 2)	SDC2	0.561403	0.0541283	0.576064
tmem125	tmem125 (1 of 2)	TMEM125	-0.655984	0.0541445	0.576064
rnf152	rnf152 (1 of 2)	RNF152	-0.594177	0.0542438	0.576826
LOC107395944	parg (3 of 3)	PARG	-1.53242	0.0542915	0.577038
LOC107379853	capns1 (1 of 2)	CAPNS2	-1.07166	0.05432	0.577046
LOC107374739	gnaq (3 of 3)	GNAQ	-0.879589	0.0543959	0.577557
LOC107390152	tuba1c (5 of 7)	TUBA4A	-2.2098	0.0544853	0.578211
LOC107385243	plch2 (1 of 3)	PLCH2	1.02484	0.0546772	0.579952
gcdh	gcdh	GCDH	0.985104	0.0547338	0.580256
LOC107377001	akap11 (3 of 3)	AKAP11	-1.70057	0.0548223	0.580257
LOC107385615	nr4a1 (1 of 2)	NR4A1	1.10007	0.054766	0.580257
LOC107391357	slc38a3 (1 of 3)	SLC38A3	0.865839	0.0548454	0.580257
LOC107377560	stx11 (3 of 4)	STX11	-2.75377	0.0548146	0.580257
LOC107386510	dgat2 (2 of 2)	DGAT2	-2.32285	0.0549153	0.580495
matn3	matn3 (1 of 2)	MATN3	2.27079	0.0549237	0.580495
cpq	cpq	CPQ	-0.587174	0.0550187	0.580655
LOC107385711	fgl2 (1 of 2)	FGL2	1.20516	0.0549897	0.580655
LOC107397268	thop1 (2 of 2)	THOP1	1.15301	0.0550226	0.580655
LOC107397037	syne1 (3 of 3)	NA	1.12363	0.0550569	0.580722
LOC107387766	gch1 (1 of 2)	GCH1	1.97495	0.0551056	0.580941
scrib	scrib	SCRIB	0.486691	0.0551499	0.581114
LOC107388753	dnaja4	DNAJA4	1.48745	0.0552181	0.581537
LOC107395254	scarb2 (2 of 3)	SCARB2	0.531807	0.0552559	0.581641
exosc6	exosc6	EXOSC6	1.17475	0.0553231	0.582053
LOC107387094	dlc1 (1 of 2)	DLC1	0.804573	0.0554871	0.582509
ikbkb	ikbkb	IKBKB	-0.675111	0.0554608	0.582509
LOC107385859	opn1sw (1 of 2)	OPN1SW	5.27488	0.0555063	0.582509
LOC107375145	rilpl1 (1 of 2)	RILPL1	0.645925	0.055398	0.582509
LOC107382943	slc38a4	SLC38A4	1.17335	0.05545	0.582509
LOC107379868	ervw-1	ERV3-1	-1.05793	0.0555514	0.582687
LOC107386667	flg	TJAP1	3.91255	0.0556259	0.583175
LOC107394740	uqcrb	UQCRB	0.652875	0.0558168	0.584881
LOC107375385	adtrp	ADTRP	-1.05976	0.055924	0.585136
LOC107379611	efna4	EFNA5	-1.00976	0.0559256	0.585136
LOC107384078	fndc7 (5 of 8)	FNDC7	1.27624	0.0558835	0.585136
ndufa1	ndufa1	NDUFA1	0.589144	0.0559536	0.585136
slc25a33	slc25a33	SLC25A33	0.955813	0.0559851	0.585171
LOC107388060	LOC107388060	NA	3.30577	0.0560639	0.585701
LOC107386612	cldn7 (1 of 2)	CLDN7	-1.67107	0.0561695	0.586446
klhl41	klhl41 (1 of 2)	KLHL41	1.02847	0.0561917	0.586446
plek2	plek2	PLEK2	-1.3826	0.0562808	0.587081
LOC107381689	il1fma	IL36G	-1.29053	0.0563409	0.587414
LOC107387987	LOC107387987	NA	1.89673	0.0563749	0.587474
LOC107378692	colq (2 of 4)	COLQ	1.15861	0.0564618	0.588085
LOC107391613	col1a1 (1 of 2)	COL1A1	1.2141	0.056495	0.588136
LOC107383135	cldn11 (2 of 2)	CLDN11	1.87969	0.0565628	0.588547
[truncated: 18,801 more rows]

## Sheet: GO pathway neg cGAS
ID	Description	GeneRatio	BgRatio	pvalue	p.adjust	qvalue	geneID	Count
GOBP_KERATINOCYTE_DIFFERENTIATION	GOBP_KERATINOCYTE_DIFFERENTIATION	12/313	67/11648	1.83272e-07	0.00022292	0.000205072	FLNB/ABCA12/CASP3/DSP/ST14/PPL/TRIM16/EVPL/PPHLN1/BCL11B/SCEL/ADAM9	12
REACTOME_NEUTROPHIL_DEGRANULATION	REACTOME_NEUTROPHIL_DEGRANULATION	27/313	347/11648	6.94164e-07	0.000633251	0.000582549	CD36/B4GALT1/SERPINB1/ANXA2/PKP1/PSMB7/PLAUR/NBEAL2/MVP/CSTB/ANPEP/CD58/SERPINB6/GSN/S100P/DSP/PADI2/JUP/ADGRG3/CTSH/OLFM4/LGALS3/PRKCD/GPR84/CYBB/STOM/DSC1	27
GOBP_INNATE_IMMUNE_RESPONSE	GOBP_INNATE_IMMUNE_RESPONSE	29/313	409/11648	1.78493e-06	0.00130264	0.00119834	MR1/IRF1/SFTPD/APOA4/CXCL10/TRIM39/FLNB/CD74/NCF2/USP18/CD58/APOE/IFIT1/TRIM21/GSN/SOCS1/CASP6/PRDM1/PLA2G1B/TRIM35/CD226/LAG3/LGALS3/CCL20/NLRC3/MST1R/MPEG1/CYBB/RNF19B	29
GOBP_EPIDERMAL_CELL_DIFFERENTIATION	GOBP_EPIDERMAL_CELL_DIFFERENTIATION	14/313	116/11648	2.62654e-06	0.00159596	0.00146818	ESRP1/FLNB/ABCA12/CASP3/DSP/ST14/PPL/TRIM16/EVPL/PPHLN1/MYO7A/BCL11B/SCEL/ADAM9	14
GOMF_PROTEIN_BINDING_INVOLVED_IN_HETEROTYPIC_CELL_CELL_ADHESION	GOMF_PROTEIN_BINDING_INVOLVED_IN_HETEROTYPIC_CELL_CELL_ADHESION	5/313	10/11648	3.06159e-06	0.00159596	0.00146818	CD200/DSP/DSG2/JUP/CXADR	5
REACTOME_VISUAL_PHOTOTRANSDUCTION	REACTOME_VISUAL_PHOTOTRANSDUCTION	11/313	75/11648	4.67904e-06	0.00213423	0.00196335	APOA4/RETSAT/STRA6/OPN1LW/APOE/APOB/PLB1/GUCA1B/NAPEPLD/MYO7A/RHO	11
GOMF_LIPID_TRANSPORTER_ACTIVITY	GOMF_LIPID_TRANSPORTER_ACTIVITY	13/313	107/11648	5.56522e-06	0.00225639	0.00207573	CD36/APOA4/PITPNA/ABCA12/STRA6/APOL3/APOE/ATP8B2/APOB/FABP2/ABCB11/SLC10A1/ANO9	13
GOBP_INTESTINAL_LIPID_ABSORPTION	GOBP_INTESTINAL_LIPID_ABSORPTION	5/313	12/11648	9.20391e-06	0.00305319	0.00280873	CD36/APOA4/NPC1L1/ENPP7/FABP2	5
GOBP_LIPID_DIGESTION	GOBP_LIPID_DIGESTION	5/313	12/11648	9.20391e-06	0.00305319	0.00280873	CD36/APOA4/NPC1L1/ASAH2/ENPP7	5
GOBP_LIPID_LOCALIZATION	GOBP_LIPID_LOCALIZATION	23/313	313/11648	1.22444e-05	0.00337346	0.00310336	CD36/ANXA2/APOA4/NPC1L1/PITPNA/ZC3H12A/ABCA12/ESYT3/STRA6/APOL3/ENPP7/APOE/ATP8B2/APOB/FABP2/PLA2G1B/ACE/NR0B2/PRKCD/ABCB11/CFTR/SLC10A1/ANO9	23
GOBP_SKIN_DEVELOPMENT	GOBP_SKIN_DEVELOPMENT	16/313	169/11648	1.25055e-05	0.00337346	0.00310336	FLNB/ABCA12/CASP3/DSP/ST14/JUP/PPL/TRIM16/EVPL/PPHLN1/FOXQ1/GJB3/BCL11B/SCEL/ITGA3/ADAM9	16
GOMF_PEPTIDASE_ACTIVITY	GOMF_PEPTIDASE_ACTIVITY	26/313	382/11648	1.29428e-05	0.00337346	0.00310336	PSMA6/ENPEP/ACE2/CTSV/PSMB7/MMP13/ZC3H12A/CASP3/ANPEP/USP18/XPNPEP2/PRSS27/CASP6/CPO/ST14/PSMB8/CAPN9/USP12/ACE/TLL2/CTSH/USP47/ASRGL1/ASTL/NAALAD2/ADAM9	26
GOBP_NEGATIVE_REGULATION_OF_CELL_CELL_ADHESION	GOBP_NEGATIVE_REGULATION_OF_CELL_CELL_ADHESION	13/313	120/11648	1.96802e-05	0.00478755	0.00440423	IRF1/SFTPD/CD74/ZC3H12A/ABCA12/SPINT2/CASP3/SOCS1/MYADM/CEBPB/LAG3/LGALS3/PRKCD	13
GOMF_CELL_CELL_ADHESION_MEDIATOR_ACTIVITY	GOMF_CELL_CELL_ADHESION_MEDIATOR_ACTIVITY	8/313	45/11648	2.25275e-05	0.00513767	0.00472632	ANXA2/CD200/DSP/DSG2/JUP/CXADR/KRT18/PKP3	8
GOMF_ENDOPEPTIDASE_ACTIVITY	GOMF_ENDOPEPTIDASE_ACTIVITY	19/313	240/11648	2.55226e-05	0.00547835	0.00503972	PSMA6/ACE2/CTSV/PSMB7/MMP13/CASP3/USP18/PRSS27/CASP6/ST14/PSMB8/CAPN9/USP12/ACE/TLL2/CTSH/USP47/ASTL/ADAM9	19
GOBP_EPIDERMIS_DEVELOPMENT	GOBP_EPIDERMIS_DEVELOPMENT	17/313	200/11648	2.76477e-05	0.00560481	0.00515606	ESRP1/FLNB/ABCA12/CASP3/TGM5/DSP/ST14/PPL/TRIM16/EVPL/PPHLN1/FOXQ1/LAMA3/MYO7A/BCL11B/SCEL/ADAM9	17
REACTOME_APOPTOTIC_CLEAVAGE_OF_CELLULAR_PROTEINS	REACTOME_APOPTOTIC_CLEAVAGE_OF_CELLULAR_PROTEINS	7/313	35/11648	3.32966e-05	0.00639471	0.00588272	PKP1/CASP3/GSN/DSP/CASP6/DSG2/PRKCD	7
GOBP_INTESTINAL_ABSORPTION	GOBP_INTESTINAL_ABSORPTION	6/313	25/11648	4.12735e-05	0.00753034	0.00692742	CD36/APOA4/NPC1L1/ENPP7/MOGAT2/FABP2	6
GOBP_REGULATION_OF_BIOLOGICAL_PROCESS_INVOLVED_IN_SYMBIOTIC_INTERACTION	GOBP_REGULATION_OF_BIOLOGICAL_PROCESS_INVOLVED_IN_SYMBIOTIC_INTERACTION	6/313	27/11648	6.59278e-05	0.0108713	0.0100009	SFTPD/CD74/TRIM21/GSN/P4HB/CXCL8	6
GOBP_BIOLOGICAL_PROCESS_INVOLVED_IN_SYMBIOTIC_INTERACTION	GOBP_BIOLOGICAL_PROCESS_INVOLVED_IN_SYMBIOTIC_INTERACTION	16/313	194/11648	6.84003e-05	0.0108713	0.0100009	SFTPD/ACE2/CD74/ZC3H12A/ANPEP/APOE/IFIT1/TRIM21/GSN/MOG/CXADR/P4HB/NAPEPLD/SLC10A1/STOM/CXCL8	16
GOBP_HETEROTYPIC_CELL_CELL_ADHESION	GOBP_HETEROTYPIC_CELL_CELL_ADHESION	7/313	39/11648	6.94525e-05	0.0108713	0.0100009	CD200/CD58/DSP/DSG2/JUP/CXADR/MYADM	7
GOMF_CELL_ADHESION_MEDIATOR_ACTIVITY	GOMF_CELL_ADHESION_MEDIATOR_ACTIVITY	8/313	53/11648	7.68598e-05	0.0108713	0.0100009	ANXA2/CD200/DSP/DSG2/JUP/CXADR/KRT18/PKP3	8
GOBP_NEUTROPHIL_MIGRATION	GOBP_NEUTROPHIL_MIGRATION	9/313	68/11648	7.96194e-05	0.0108713	0.0100009	CXCL10/CD74/PLA2G1B/CXADR/SAA1/OLFM4/LGALS3/CCL20/CXCL8	9
REACTOME_INTERFERON_ALPHA_BETA_SIGNALING	REACTOME_INTERFERON_ALPHA_BETA_SIGNALING	6/313	28/11648	8.20286e-05	0.0108713	0.0100009	IRF1/USP18/IFIT1/SOCS1/PSMB8/SOCS3	6
GOBP_INTERMEDIATE_FILAMENT_BASED_PROCESS	GOBP_INTERMEDIATE_FILAMENT_BASED_PROCESS	7/313	40/11648	8.22686e-05	0.0108713	0.0100009	PKP1/DSP/FAM83H/PPL/EVPL/KRT18/KRT19	7
GOBP_EPITHELIAL_CELL_DIFFERENTIATION	GOBP_EPITHELIAL_CELL_DIFFERENTIATION	27/313	451/11648	8.34193e-05	0.0108713	0.0100009	CDHR2/B4GALT1/ACTA2/ESRP1/FLNB/ABCA12/SPINT2/CASP3/POF1B/DSP/CASP6/PRDM1/ST14/MYADM/PPL/TRIM16/CEBPB/EVPL/PPHLN1/LGALS3/KRT19/MYO7A/NR5A2/BCL11B/KLF5/SCEL/ADAM9	27
GOBP_NEUTROPHIL_CHEMOTAXIS	GOBP_NEUTROPHIL_CHEMOTAXIS	8/313	54/11648	8.81489e-05	0.0108782	0.0100073	CXCL10/CD74/PLA2G1B/CXADR/SAA1/LGALS3/CCL20/CXCL8	8
GOBP_DIGESTION	GOBP_DIGESTION	9/313	69/11648	8.94347e-05	0.0108782	0.0100073	CD36/APOA4/NPC1L1/ASAH2/ENPP7/SI/MOGAT2/FABP2/CAPN9	9
REACTOME_SENSORY_PERCEPTION	REACTOME_SENSORY_PERCEPTION	14/313	160/11648	0.000103343	0.0121645	0.0111906	APOA4/RETSAT/STRA6/OPN1LW/APOE/GSN/GNB3/APOB/PLB1/GUCA1B/TRPM5/NAPEPLD/MYO7A/RHO	14
GOBP_ACTIN_FILAMENT_BASED_MOVEMENT	GOBP_ACTIN_FILAMENT_BASED_MOVEMENT	11/313	104/11648	0.000106681	0.012165	0.011191	MYO5B/ACTA2/SYNE2/MYO9B/SHTN1/GSN/DSP/DSG2/JUP/MYH2/MYO7A	11
GOBP_CELL_DIFFERENTIATION_INVOLVED_IN_EMBRYONIC_PLACENTA_DEVELOPMENT	GOBP_CELL_DIFFERENTIATION_INVOLVED_IN_EMBRYONIC_PLACENTA_DEVELOPMENT	5/313	19/11648	0.000115714	0.0127952	0.0117707	SPINT2/PRDM1/ST14/KRT19/SOCS3	5
REACTOME_APOPTOTIC_EXECUTION_PHASE	REACTOME_APOPTOTIC_EXECUTION_PHASE	7/313	43/11648	0.000132712	0.0136017	0.0125127	PKP1/CASP3/GSN/DSP/CASP6/DSG2/PRKCD	7
GOBP_BRANCHING_INVOLVED_IN_LABYRINTHINE_LAYER_MORPHOGENESIS	GOBP_BRANCHING_INVOLVED_IN_LABYRINTHINE_LAYER_MORPHOGENESIS	4/313	11/11648	0.000145373	0.0136017	0.0125127	SPINT2/SPINT1/ST14/SOCS3	4
GOBP_KERATINIZATION	GOBP_KERATINIZATION	4/313	11/11648	0.000145373	0.0136017	0.0125127	ABCA12/PPL/EVPL/PPHLN1	4
KEGG_RENIN_ANGIOTENSIN_SYSTEM	KEGG_RENIN_ANGIOTENSIN_SYSTEM	4/313	11/11648	0.000145373	0.0136017	0.0125127	ENPEP/ACE2/ANPEP/ACE	4
REACTOME_METABOLISM_OF_ANGIOTENSINOGEN_TO_ANGIOTENSINS	REACTOME_METABOLISM_OF_ANGIOTENSINOGEN_TO_ANGIOTENSINS	4/313	11/11648	0.000145373	0.0136017	0.0125127	ENPEP/ACE2/ANPEP/ACE	4
REACTOME_REGULATION_OF_TLR_BY_ENDOGENOUS_LIGAND	REACTOME_REGULATION_OF_TLR_BY_ENDOGENOUS_LIGAND	4/313	11/11648	0.000145373	0.0136017	0.0125127	CD36/SFTPD/TLR1/APOB	4
GOBP_NEGATIVE_REGULATION_OF_CELL_ACTIVATION	GOBP_NEGATIVE_REGULATION_OF_CELL_ACTIVATION	12/313	128/11648	0.000167922	0.0153187	0.0140922	IRF1/SFTPD/CD74/ZC3H12A/CASP3/CD200/APOE/SOCS1/CEBPB/LAG3/LGALS3/PRKCD	12
REACTOME_CYTOKINE_SIGNALING_IN_IMMUNE_SYSTEM	REACTOME_CYTOKINE_SIGNALING_IN_IMMUNE_SYSTEM	26/313	449/11648	0.000192815	0.0168327	0.015485	CD36/IRF1/ANXA2/PSMA6/CXCL10/PSMB7/PITPNA/FLNB/CASP3/TEC/TNFRSF11B/USP18/MAOA/IFIT1/TRIM21/SOCS1/TRIM35/PSMB8/SAA1/P4HB/CCL20/PRKCD/HLA-DPB1/CEBPD/SOCS3/CXCL8	26
REACTOME_PLASMA_LIPOPROTEIN_REMODELING	REACTOME_PLASMA_LIPOPROTEIN_REMODELING	5/313	21/11648	0.000193745	0.0168327	0.015485	APOA4/CREB3L3/APOE/APOB/P4HB	5
GOBP_NEGATIVE_REGULATION_OF_LEUKOCYTE_CELL_CELL_ADHESION	GOBP_NEGATIVE_REGULATION_OF_LEUKOCYTE_CELL_CELL_ADHESION	9/313	78/11648	0.000232967	0.0197697	0.0181868	IRF1/SFTPD/CD74/ZC3H12A/CASP3/SOCS1/CEBPB/LAG3/LGALS3	9
REACTOME_INTERFERON_GAMMA_SIGNALING	REACTOME_INTERFERON_GAMMA_SIGNALING	7/313	48/11648	0.000270327	0.0224187	0.0206238	IRF1/TRIM21/SOCS1/TRIM35/PRKCD/HLA-DPB1/SOCS3	7
GOBP_STEROL_TRANSPORT	GOBP_STEROL_TRANSPORT	9/313	81/11648	0.00031064	0.0251895	0.0231727	CD36/ANXA2/APOA4/NPC1L1/ABCA12/ENPP7/APOE/APOB/CFTR	9
REACTOME_INTERFERON_SIGNALING	REACTOME_INTERFERON_SIGNALING	11/313	118/11648	0.000328091	0.0260261	0.0239423	IRF1/FLNB/USP18/IFIT1/TRIM21/SOCS1/TRIM35/PSMB8/PRKCD/HLA-DPB1/SOCS3	11
GOBP_NEUTRAL_LIPID_CATABOLIC_PROCESS	GOBP_NEUTRAL_LIPID_CATABOLIC_PROCESS	5/313	24/11648	0.000378767	0.0294068	0.0270523	LIPH/APOA4/ABHD2/APOB/PLB1	5
REACTOME_PLASMA_LIPOPROTEIN_ASSEMBLY	REACTOME_PLASMA_LIPOPROTEIN_ASSEMBLY	4/313	14/11648	0.000413655	0.0314464	0.0289287	APOA4/APOE/APOB/P4HB	4
GOBP_GRANULOCYTE_MIGRATION	GOBP_GRANULOCYTE_MIGRATION	9/313	85/11648	0.000446398	0.033243	0.0305814	CXCL10/CD74/PLA2G1B/CXADR/SAA1/OLFM4/LGALS3/CCL20/CXCL8	9
REACTOME_BINDING_AND_UPTAKE_OF_LIGANDS_BY_SCAVENGER_RECEPTORS	REACTOME_BINDING_AND_UPTAKE_OF_LIGANDS_BY_SCAVENGER_RECEPTORS	5/313	25/11648	0.00046314	0.0338	0.0310938	CD36/APOE/AMBP/APOB/SAA1	5
GOBP_ENTRY_INTO_HOST	GOBP_ENTRY_INTO_HOST	10/313	104/11648	0.000475539	0.0340244	0.0313002	ACE2/CD74/ANPEP/TRIM21/GSN/MOG/CXADR/P4HB/SLC10A1/CXCL8	10
GOBP_GRANULOCYTE_CHEMOTAXIS	GOBP_GRANULOCYTE_CHEMOTAXIS	8/313	69/11648	0.000499868	0.034618	0.0318463	CXCL10/CD74/PLA2G1B/CXADR/SAA1/LGALS3/CCL20/CXCL8	8
GOBP_REGULATION_OF_DEFENSE_RESPONSE	GOBP_REGULATION_OF_DEFENSE_RESPONSE	22/313	375/11648	0.00050281	0.034618	0.0318463	IRF1/PSMA6/ACE2/CREB3L3/ZC3H12A/CD200/USP18/APOE/IFIT1/TRIM21/SOCS1/PTGIS/CASP6/ACE/CD226/SAA1/CEBPB/LAG3/NLRC3/PRKCD/NAPEPLD/SOCS3	22
GOBP_EPITHELIAL_CELL_MORPHOGENESIS	GOBP_EPITHELIAL_CELL_MORPHOGENESIS	5/313	26/11648	0.000560923	0.0379038	0.0348691	FLNB/SPINT2/POF1B/ST14/BCL11B	5
GOBP_CYTOKINE_PRODUCTION	GOBP_CYTOKINE_PRODUCTION	25/313	460/11648	0.000656545	0.0435587	0.0400712	CD36/IRF1/SERPINB1/SFTPD/BTN3A3/ACE2/CD74/CD276/ZC3H12A/CD200/CD58/TRIM21/SOCS1/MOG/TLR1/PLA2G1B/CD226/SAA1/TRIM16/CEBPB/LAG3/NLRC3/HLA-DPB1/CYBB/RNF128	25
GOMF_METALLOEXOPEPTIDASE_ACTIVITY	GOMF_METALLOEXOPEPTIDASE_ACTIVITY	7/313	56/11648	0.000708844	0.0461888	0.0424906	ENPEP/ACE2/ANPEP/XPNPEP2/CPO/ACE/NAALAD2	7
GOBP_POSITIVE_REGULATION_OF_LIPID_LOCALIZATION	GOBP_POSITIVE_REGULATION_OF_LIPID_LOCALIZATION	8/313	73/11648	0.000732457	0.0468901	0.0431359	CD36/ANXA2/ZC3H12A/ABCA12/ENPP7/APOE/APOB/PRKCD	8
GOBP_ORGANIC_HYDROXY_COMPOUND_TRANSPORT	GOBP_ORGANIC_HYDROXY_COMPOUND_TRANSPORT	14/313	194/11648	0.000752783	0.0473605	0.0435685	CD36/ANXA2/APOA4/NPC1L1/ABCA12/STRA6/ENPP7/APOE/APOB/NR0B2/AQP10/ABCB11/CFTR/SLC10A1	14
GOBP_NEGATIVE_REGULATION_OF_LYMPHOCYTE_ACTIVATION	GOBP_NEGATIVE_REGULATION_OF_LYMPHOCYTE_ACTIVATION	9/313	92/11648	0.000799625	0.0488018	0.0448945	IRF1/SFTPD/CD74/ZC3H12A/CASP3/SOCS1/CEBPB/LAG3/LGALS3	9
GOMF_CYSTEINE_TYPE_ENDOPEPTIDASE_ACTIVITY	GOMF_CYSTEINE_TYPE_ENDOPEPTIDASE_ACTIVITY	8/313	74/11648	0.000802441	0.0488018	0.0448945	CTSV/CASP3/USP18/CASP6/CAPN9/USP12/CTSH/USP47	8
GOBP_VIRAL_LIFE_CYCLE	GOBP_VIRAL_LIFE_CYCLE	15/313	219/11648	0.000846028	0.0506091	0.0465571	ACE2/CD74/ZC3H12A/ANPEP/APOE/IFIT1/TRIM21/GSN/MOG/CXADR/P4HB/NR5A2/SLC10A1/STOM/CXCL8	15
GOMF_SERINE_TYPE_ENDOPEPTIDASE_INHIBITOR_ACTIVITY	GOMF_SERINE_TYPE_ENDOPEPTIDASE_INHIBITOR_ACTIVITY	6/313	43/11648	0.000946216	0.054194	0.049855	SERPINB1/ANXA2/SPINT2/SERPINB6/SPINT1/AMBP	6
GOBP_NEGATIVE_REGULATION_OF_T_CELL_DIFFERENTIATION	GOBP_NEGATIVE_REGULATION_OF_T_CELL_DIFFERENTIATION	5/313	29/11648	0.000948001	0.054194	0.049855	IRF1/CD74/ZC3H12A/SOCS1/LAG3	5
GOBP_ALCOHOL_METABOLIC_PROCESS	GOBP_ALCOHOL_METABOLIC_PROCESS	17/313	269/11648	0.000964451	0.054194	0.049855	ITPKA/APOA4/NPC1L1/RETSAT/CYP3A4/ASAH2/APOE/IPMK/MOGAT2/GNB3/APOB/PLB1/DEGS2/NR0B2/CFTR/NAPEPLD/ITPK1	17
GOBP_NEGATIVE_REGULATION_OF_CELL_ADHESION	GOBP_NEGATIVE_REGULATION_OF_CELL_ADHESION	14/313	199/11648	0.000965363	0.054194	0.049855	IRF1/SFTPD/CD74/ZC3H12A/ABCA12/SPINT2/CASP3/SOCS1/ERBB3/MYADM/CEBPB/LAG3/LGALS3/PRKCD	14
GOBP_MONOCARBOXYLIC_ACID_BIOSYNTHETIC_PROCESS	GOBP_MONOCARBOXYLIC_ACID_BIOSYNTHETIC_PROCESS	11/313	135/11648	0.0010255	0.0566977	0.0521582	LIPH/APOA4/CYP3A4/CD74/ASAH2/ABHD2/MALRD1/THNSL2/PTGIS/PLA2G1B/ABCB11	11
GOBP_MYELOID_LEUKOCYTE_MIGRATION	GOBP_MYELOID_LEUKOCYTE_MIGRATION	11/313	136/11648	0.00108965	0.0584724	0.0537908	SFTPD/CXCL10/CD74/CD200/PLA2G1B/CXADR/SAA1/OLFM4/LGALS3/CCL20/CXCL8	11
GOMF_METALLOPEPTIDASE_ACTIVITY	GOMF_METALLOPEPTIDASE_ACTIVITY	11/313	136/11648	0.00108965	0.0584724	0.0537908	ENPEP/ACE2/MMP13/ANPEP/XPNPEP2/CPO/ACE/TLL2/ASTL/NAALAD2/ADAM9	11
GOBP_LABYRINTHINE_LAYER_MORPHOGENESIS	GOBP_LABYRINTHINE_LAYER_MORPHOGENESIS	4/313	18/11648	0.0011615	0.0588656	0.0541525	SPINT2/SPINT1/ST14/SOCS3	4
GOBP_REGULATION_OF_VIRAL_ENTRY_INTO_HOST_CELL	GOBP_REGULATION_OF_VIRAL_ENTRY_INTO_HOST_CELL	4/313	18/11648	0.0011615	0.0588656	0.0541525	CD74/TRIM21/GSN/P4HB	4
GOBP_TRIGLYCERIDE_CATABOLIC_PROCESS	GOBP_TRIGLYCERIDE_CATABOLIC_PROCESS	4/313	18/11648	0.0011615	0.0588656	0.0541525	LIPH/APOA4/APOB/PLB1	4
REACTOME_THE_CANONICAL_RETINOID_CYCLE_IN_RODS_TWILIGHT_VISION	REACTOME_THE_CANONICAL_RETINOID_CYCLE_IN_RODS_TWILIGHT_VISION	4/313	18/11648	0.0011615	0.0588656	0.0541525	STRA6/NAPEPLD/MYO7A/RHO	4
GOBP_POSITIVE_REGULATION_OF_VIRAL_PROCESS	GOBP_POSITIVE_REGULATION_OF_VIRAL_PROCESS	6/313	45/11648	0.00120861	0.0604142	0.0555771	CD74/IFIT1/TRIM21/P4HB/NR5A2/STOM	6
GOBP_RESPONSE_TO_INTERFERON_GAMMA	GOBP_RESPONSE_TO_INTERFERON_GAMMA	8/313	79/11648	0.0012373	0.0607861	0.0559192	IRF1/FLNB/CD74/CD58/TRIM21/GSN/SOCS1/CCL20	8
REACTOME_DEGRADATION_OF_THE_EXTRACELLULAR_MATRIX	REACTOME_DEGRADATION_OF_THE_EXTRACELLULAR_MATRIX	9/313	98/11648	0.00125907	0.0607861	0.0559192	CTSV/COL8A1/MMP13/CASP3/COL4A6/CAPN9/TLL2/LAMA3/ADAM9	9
GOBP_INFLAMMATORY_RESPONSE	GOBP_INFLAMMATORY_RESPONSE	24/313	455/11648	0.00126603	0.0607861	0.0559192	CD36/B4GALT1/PSMA6/ACE2/CXCL10/CREB3L3/ZC3H12A/APOL3/CD200/USP18/APOE/PTGIS/TLR1/ACE/SAA1/CEBPB/CCL20/LXN/NLRC3/PRKCD/NAPEPLD/CYBB/SOCS3/CXCL8	24
GOBP_NEGATIVE_REGULATION_OF_IMMUNE_SYSTEM_PROCESS	GOBP_NEGATIVE_REGULATION_OF_IMMUNE_SYSTEM_PROCESS	16/313	252/11648	0.00128673	0.0609217	0.056044	IRF1/SFTPD/CD74/ZC3H12A/CASP3/CD200/USP18/TRIM21/SOCS1/AMBP/PADI2/CEBPB/LAG3/LGALS3/NLRC3/TMEM176B	16
GOBP_BIOLOGICAL_PROCESS_INVOLVED_IN_INTERACTION_WITH_HOST	GOBP_BIOLOGICAL_PROCESS_INVOLVED_IN_INTERACTION_WITH_HOST	11/313	139/11648	0.00130225	0.0609217	0.056044	ACE2/CD74/ANPEP/IFIT1/TRIM21/GSN/MOG/CXADR/P4HB/SLC10A1/CXCL8	11
GOBP_REGULATION_OF_IMMUNE_RESPONSE	GOBP_REGULATION_OF_IMMUNE_RESPONSE	25/313	484/11648	0.0013494	0.0617152	0.056774	MR1/CD36/IRF1/BTN3A3/CD74/CD276/ZC3H12A/TEC/CD200/USP18/APOE/TRIM21/SOCS1/MOG/AMBP/TLR1/CASP6/PLA2G1B/CD226/CTSH/LAG3/LGALS3/NLRC3/PRKCD/HLA-DPB1	25
GOBP_FATTY_ACID_BIOSYNTHETIC_PROCESS	GOBP_FATTY_ACID_BIOSYNTHETIC_PROCESS	9/313	99/11648	0.00135303	0.0617152	0.056774	LIPH/APOA4/CYP3A4/CD74/ASAH2/ABHD2/THNSL2/PTGIS/PLA2G1B	9
GOBP_OLIGOSACCHARIDE_BIOSYNTHETIC_PROCESS	GOBP_OLIGOSACCHARIDE_BIOSYNTHETIC_PROCESS	4/313	19/11648	0.00144038	0.0648166	0.059627	B4GALT1/FUT9/B3GALNT1/B3GALT2	4
GOMF_EXOPEPTIDASE_ACTIVITY	GOMF_EXOPEPTIDASE_ACTIVITY	8/313	81/11648	0.00145655	0.0648166	0.059627	ENPEP/ACE2/ANPEP/XPNPEP2/CPO/ACE/CTSH/NAALAD2	8
GOBP_SUPEROXIDE_METABOLIC_PROCESS	GOBP_SUPEROXIDE_METABOLIC_PROCESS	6/313	47/11648	0.00152335	0.0669725	0.0616104	CD36/APOA4/NCF2/PRKCD/NOXO1/CYBB	6
GOBP_ANTIGEN_PROCESSING_AND_PRESENTATION	GOBP_ANTIGEN_PROCESSING_AND_PRESENTATION	7/313	64/11648	0.00158157	0.0685287	0.0630419	MR1/CTSV/CD74/PSMB8/ACE/CTSH/HLA-DPB1	7
GOBP_REGULATION_OF_CELL_CELL_ADHESION	GOBP_REGULATION_OF_CELL_CELL_ADHESION	17/313	282/11648	0.00161071	0.0685287	0.0630419	IRF1/SFTPD/PLAUR/CD74/CD276/ZC3H12A/ABCA12/SPINT2/CASP3/FUT9/SOCS1/MYADM/CEBPB/LAG3/LGALS3/PRKCD/HLA-DPB1	17
GOBP_ORGANIC_HYDROXY_COMPOUND_METABOLIC_PROCESS	GOBP_ORGANIC_HYDROXY_COMPOUND_METABOLIC_PROCESS	22/313	410/11648	0.00161509	0.0685287	0.0630419	ITPKA/APOA4/NPC1L1/RETSAT/CYP3A4/ASAH2/MAOA/APOE/IPMK/MALRD1/MOGAT2/GNB3/APOB/PLB1/DEGS2/NR0B2/TPH1/ABCB11/CFTR/NAPEPLD/ITPK1/NR5A2	22
REACTOME_ASSEMBLY_OF_COLLAGEN_FIBRILS_AND_OTHER_MULTIMERIC_STRUCTURES	REACTOME_ASSEMBLY_OF_COLLAGEN_FIBRILS_AND_OTHER_MULTIMERIC_STRUCTURES	6/313	48/11648	0.00170236	0.0711524	0.0654556	CTSV/COL8A1/MMP13/COL4A6/TLL2/LAMA3	6
GOBP_TRIGLYCERIDE_METABOLIC_PROCESS	GOBP_TRIGLYCERIDE_METABOLIC_PROCESS	7/313	65/11648	0.00173249	0.0711524	0.0654556	LIPH/APOA4/APOE/MOGAT2/GNB3/APOB/PLB1	7
REACTOME_METABOLISM_OF_FAT_SOLUBLE_VITAMINS	REACTOME_METABOLISM_OF_FAT_SOLUBLE_VITAMINS	5/313	33/11648	0.00173542	0.0711524	0.0654556	APOA4/RETSAT/APOE/APOB/PLB1	5
REACTOME_RHO_GTPASES_ACTIVATE_NADPH_OXIDASES	REACTOME_RHO_GTPASES_ACTIVATE_NADPH_OXIDASES	4/313	20/11648	0.00176275	0.0714696	0.0657473	NCF2/PRKCD/NOXO1/CYBB	4
GOBP_CERAMIDE_METABOLIC_PROCESS	GOBP_CERAMIDE_METABOLIC_PROCESS	8/313	84/11648	0.00184209	0.0738657	0.0679516	CERS2/ABCA12/ASAH2/ENPP7/SGPL1/DEGS2/PRKCD/B3GALT2	8
GOBP_T_CELL_RECEPTOR_SIGNALING_PATHWAY	GOBP_T_CELL_RECEPTOR_SIGNALING_PATHWAY	8/313	85/11648	0.00198709	0.0769803	0.0708168	BTN3A3/CD276/ZC3H12A/TEC/MOG/CD226/LGALS3/HLA-DPB1	8
GOBP_ANTIGEN_PROCESSING_AND_PRESENTATION_OF_PEPTIDE_ANTIGEN	GOBP_ANTIGEN_PROCESSING_AND_PRESENTATION_OF_PEPTIDE_ANTIGEN	5/313	34/11648	0.00199055	0.0769803	0.0708168	MR1/CTSV/CD74/ACE/HLA-DPB1	5
GOBP_BUNDLE_OF_HIS_CELL_TO_PURKINJE_MYOCYTE_COMMUNICATION	GOBP_BUNDLE_OF_HIS_CELL_TO_PURKINJE_MYOCYTE_COMMUNICATION	3/313	10/11648	0.00200415	0.0769803	0.0708168	DSP/DSG2/JUP	3
GOMF_INTERMEDIATE_FILAMENT_BINDING	GOMF_INTERMEDIATE_FILAMENT_BINDING	3/313	10/11648	0.00200415	0.0769803	0.0708168	PKP1/FAM83H/EVPL	3
GOMF_CELL_ADHESION_MOLECULE_BINDING	GOMF_CELL_ADHESION_MOLECULE_BINDING	23/313	446/11648	0.00212926	0.0805393	0.0740909	CDHR2/ANXA2/PKP1/AHNAK/FLNB/SHTN1/CDHR5/CD200/S100P/DSP/DSG2/JUP/CXADR/PPL/CD226/EVPL/OLFM4/P4HB/KRT18/LAMA3/ITGA3/ADAM9/PKP3	23
GOBP_NEUTRAL_LIPID_METABOLIC_PROCESS	GOBP_NEUTRAL_LIPID_METABOLIC_PROCESS	8/313	86/11648	0.00214095	0.0805393	0.0740909	LIPH/APOA4/ABHD2/APOE/MOGAT2/GNB3/APOB/PLB1	8
GOBP_LEUKOCYTE_MIGRATION	GOBP_LEUKOCYTE_MIGRATION	15/313	241/11648	0.00219463	0.0817164	0.0751738	B4GALT1/SFTPD/CXCL10/CD74/CD200/FUT9/PADI2/PLA2G1B/CXADR/SAA1/OLFM4/LGALS3/CCL20/ITGA3/CXCL8	15
GOBP_NEGATIVE_REGULATION_OF_LYMPHOCYTE_DIFFERENTIATION	GOBP_NEGATIVE_REGULATION_OF_LYMPHOCYTE_DIFFERENTIATION	5/313	35/11648	0.00227203	0.0837439	0.077039	IRF1/CD74/ZC3H12A/SOCS1/LAG3	5
REACTOME_ANTIGEN_PROCESSING_CROSS_PRESENTATION	REACTOME_ANTIGEN_PROCESSING_CROSS_PRESENTATION	8/313	87/11648	0.00230401	0.0840734	0.077342	CD36/PSMA6/CTSV/PSMB7/NCF2/TLR1/PSMB8/CYBB	8
GOBP_SPHINGOLIPID_METABOLIC_PROCESS	GOBP_SPHINGOLIPID_METABOLIC_PROCESS	10/313	129/11648	0.00248872	0.0899144	0.0827154	CERS2/ABCA12/ASAH2/ENPP7/FUT9/SGPL1/DEGS2/PRKCD/B3GALNT1/B3GALT2	10
GOBP_ACROSOME_REACTION	GOBP_ACROSOME_REACTION	4/313	22/11648	0.00255118	0.0905456	0.083296	B4GALT1/ABHD2/PKDREJ/PLB1	4
GOBP_SPHINGOLIPID_BIOSYNTHETIC_PROCESS	GOBP_SPHINGOLIPID_BIOSYNTHETIC_PROCESS	8/313	89/11648	0.0026593	0.0905456	0.083296	CERS2/ASAH2/ENPP7/FUT9/SGPL1/DEGS2/PRKCD/B3GALT2	8
GOBP_PROTEIN_CHROMOPHORE_LINKAGE	GOBP_PROTEIN_CHROMOPHORE_LINKAGE	3/313	11/11648	0.00270118	0.0905456	0.083296	OPN1LW/AMBP/RHO	3
GOBP_REGULATION_OF_MICROVILLUS_ORGANIZATION	GOBP_REGULATION_OF_MICROVILLUS_ORGANIZATION	3/313	11/11648	0.00270118	0.0905456	0.083296	CDHR2/CDHR5/KLF5	3
GOMF_CHEMOKINE_ACTIVITY	GOMF_CHEMOKINE_ACTIVITY	3/313	11/11648	0.00270118	0.0905456	0.083296	CXCL10/CCL20/CXCL8	3
REACTOME_ANCHORING_FIBRIL_FORMATION	REACTOME_ANCHORING_FIBRIL_FORMATION	3/313	11/11648	0.00270118	0.0905456	0.083296	COL4A6/TLL2/LAMA3	3
REACTOME_RETINOID_CYCLE_DISEASE_EVENTS	REACTOME_RETINOID_CYCLE_DISEASE_EVENTS	3/313	11/11648	0.00270118	0.0905456	0.083296	STRA6/OPN1LW/NAPEPLD	3
GOBP_REGULATION_OF_INFLAMMATORY_RESPONSE	GOBP_REGULATION_OF_INFLAMMATORY_RESPONSE	14/313	222/11648	0.0027047	0.0905456	0.083296	PSMA6/ACE2/CREB3L3/CD200/USP18/APOE/PTGIS/ACE/SAA1/CEBPB/NLRC3/PRKCD/NAPEPLD/SOCS3	14
GOBP_REGULATION_OF_RESPONSE_TO_BIOTIC_STIMULUS	GOBP_REGULATION_OF_RESPONSE_TO_BIOTIC_STIMULUS	13/313	199/11648	0.0028002	0.09263	0.0852135	MR1/CD36/IRF1/ZC3H12A/USP18/APOE/IFIT1/TRIM21/SOCS1/CASP6/CD226/LAG3/NLRC3	13
GOBP_LIPID_CATABOLIC_PROCESS	GOBP_LIPID_CATABOLIC_PROCESS	14/313	223/11648	0.00281774	0.09263	0.0852135	LIPH/APOA4/CYP3A4/ASAH2/ENPP7/ABHD2/APOE/SGPL1/APOB/PLA2G1B/PLB1/PRKCD/ABCB11/NAPEPLD	14
GOBP_HOMOTYPIC_CELL_CELL_ADHESION	GOBP_HOMOTYPIC_CELL_CELL_ADHESION	7/313	71/11648	0.00288687	0.0927195	0.0852959	PLAUR/CEACAM5/DSP/DSG2/JUP/CXADR/PRKCD	7
GOBP_CELL_CELL_RECOGNITION	GOBP_CELL_CELL_RECOGNITION	5/313	37/11648	0.00292021	0.0927195	0.0852959	B4GALT1/PRF1/ZAN/LGALS3/ASTL	5
GOBP_REGULATION_OF_LIPID_LOCALIZATION	GOBP_REGULATION_OF_LIPID_LOCALIZATION	9/313	111/11648	0.0029867	0.0927195	0.0852959	CD36/ANXA2/APOA4/ZC3H12A/ABCA12/ENPP7/APOE/APOB/PRKCD	9
GOBP_EMBRYONIC_PLACENTA_MORPHOGENESIS	GOBP_EMBRYONIC_PLACENTA_MORPHOGENESIS	4/313	23/11648	0.00302374	0.0927195	0.0852959	SPINT2/SPINT1/ST14/SOCS3	4
GOBP_PEPTIDE_CATABOLIC_PROCESS	GOBP_PEPTIDE_CATABOLIC_PROCESS	4/313	23/11648	0.00302374	0.0927195	0.0852959	ENPEP/ANPEP/ACE/CTSH	4
GOBP_REGULATION_OF_CARDIAC_MUSCLE_CELL_ACTION_POTENTIAL	GOBP_REGULATION_OF_CARDIAC_MUSCLE_CELL_ACTION_POTENTIAL	4/313	23/11648	0.00302374	0.0927195	0.0852959	DSP/DSG2/JUP/CXADR	4
GOMF_MICROFILAMENT_MOTOR_ACTIVITY	GOMF_MICROFILAMENT_MOTOR_ACTIVITY	4/313	23/11648	0.00302374	0.0927195	0.0852959	MYO5B/MYO9B/MYH2/MYO7A	4
GOMF_PHOSPHATIDYLCHOLINE_BINDING	GOMF_PHOSPHATIDYLCHOLINE_BINDING	4/313	23/11648	0.00302374	0.0927195	0.0852959	APOA4/PITPNA/ESYT3/PCYT1B	4
GOBP_REGULATION_OF_VIRAL_PROCESS	GOBP_REGULATION_OF_VIRAL_PROCESS	8/313	91/11648	0.00305602	0.0929286	0.0854883	CD74/IFIT1/TRIM21/GSN/P4HB/NR5A2/STOM/CXCL8	8
GOBP_EMBRYONIC_PLACENTA_DEVELOPMENT	GOBP_EMBRYONIC_PLACENTA_DEVELOPMENT	7/313	72/11648	0.00312588	0.0934947	0.086009	SPINT2/SPINT1/PRDM1/ST14/CEBPB/KRT19/SOCS3	7
GOBP_MONOCARBOXYLIC_ACID_TRANSPORT	GOBP_MONOCARBOXYLIC_ACID_TRANSPORT	7/313	72/11648	0.00312588	0.0934947	0.086009	CD36/PLA2G1B/ACE/SLC6A13/NR0B2/ABCB11/SLC10A1	7
GOBP_FERTILIZATION	GOBP_FERTILIZATION	8/313	92/11648	0.00327092	0.0962548	0.0885481	B4GALT1/ABHD2/PKDREJ/APOB/ZAN/PLB1/MST1R/ASTL	8
GOMF_ENDOPEPTIDASE_REGULATOR_ACTIVITY	GOMF_ENDOPEPTIDASE_REGULATOR_ACTIVITY	8/313	92/11648	0.00327092	0.0962548	0.0885481	SERPINB1/ANXA2/SPINT2/CSTB/SERPINB6/SPINT1/AMBP/LXN	8
GOBP_PHOSPHOLIPID_TRANSPORT	GOBP_PHOSPHOLIPID_TRANSPORT	7/313	73/11648	0.00337973	0.0978781	0.0900415	APOA4/PITPNA/ABCA12/APOE/ATP8B2/PRKCD/ANO9	7
GOBP_SINGLE_FERTILIZATION	GOBP_SINGLE_FERTILIZATION	7/313	73/11648	0.00337973	0.0978781	0.0900415	B4GALT1/ABHD2/PKDREJ/ZAN/PLB1/MST1R/ASTL	7
GOBP_POSITIVE_REGULATION_OF_MEMBRANE_PROTEIN_ECTODOMAIN_PROTEOLYSIS	GOBP_POSITIVE_REGULATION_OF_MEMBRANE_PROTEIN_ECTODOMAIN_PROTEOLYSIS	3/313	12/11648	0.00353043	0.0997225	0.0917382	SH3D19/APOE/ADAM9	3
GOBP_POSITIVE_REGULATION_OF_VIRAL_LIFE_CYCLE	GOBP_POSITIVE_REGULATION_OF_VIRAL_LIFE_CYCLE	3/313	12/11648	0.00353043	0.0997225	0.0917382	CD74/TRIM21/P4HB	3
REACTOME_CASPASE_MEDIATED_CLEAVAGE_OF_CYTOSKELETAL_PROTEINS	REACTOME_CASPASE_MEDIATED_CLEAVAGE_OF_CYTOSKELETAL_PROTEINS	3/313	12/11648	0.00353043	0.0997225	0.0917382	CASP3/GSN/CASP6	3
GOBP_ANTIGEN_PROCESSING_AND_PRESENTATION_OF_EXOGENOUS_ANTIGEN	GOBP_ANTIGEN_PROCESSING_AND_PRESENTATION_OF_EXOGENOUS_ANTIGEN	4/313	24/11648	0.00355273	0.0997225	0.0917382	MR1/CTSV/CD74/HLA-DPB1	4
REACTOME_INTERLEUKIN_4_AND_INTERLEUKIN_13_SIGNALING	REACTOME_INTERLEUKIN_4_AND_INTERLEUKIN_13_SIGNALING	7/313	74/11648	0.003649	0.101643	0.0935048	CD36/MAOA/SOCS1/SAA1/CEBPD/SOCS3/CXCL8	7
GOMF_SERINE_HYDROLASE_ACTIVITY	GOMF_SERINE_HYDROLASE_ACTIVITY	8/313	94/11648	0.0037358	0.103272	0.0950036	CTSV/MMP13/PRSS27/ST14/ACE/TLL2/CTSH/NAALAD2	8
GOBP_CERAMIDE_BIOSYNTHETIC_PROCESS	GOBP_CERAMIDE_BIOSYNTHETIC_PROCESS	6/313	56/11648	0.00376586	0.103321	0.0950481	CERS2/ASAH2/ENPP7/DEGS2/PRKCD/B3GALT2	6
GOBP_ALCOHOL_BIOSYNTHETIC_PROCESS	GOBP_ALCOHOL_BIOSYNTHETIC_PROCESS	9/313	116/11648	0.00401195	0.108303	0.0996322	ITPKA/APOA4/NPC1L1/CYP3A4/ASAH2/APOE/IPMK/APOB/CFTR	9
GOBP_LEUKOCYTE_CHEMOTAXIS	GOBP_LEUKOCYTE_CHEMOTAXIS	10/313	138/11648	0.00405232	0.108303	0.0996322	SFTPD/CXCL10/CD74/PADI2/PLA2G1B/CXADR/SAA1/LGALS3/CCL20/CXCL8	10
GOBP_DIGESTIVE_SYSTEM_PROCESS	GOBP_DIGESTIVE_SYSTEM_PROCESS	6/313	57/11648	0.00411599	0.108303	0.0996322	CD36/APOA4/NPC1L1/ENPP7/MOGAT2/FABP2	6
GOBP_STEROL_HOMEOSTASIS	GOBP_STEROL_HOMEOSTASIS	6/313	57/11648	0.00411599	0.108303	0.0996322	APOA4/APOE/MALRD1/APOB/ABCB11/NR5A2	6
REACTOME_PROGRAMMED_CELL_DEATH	REACTOME_PROGRAMMED_CELL_DEATH	11/313	161/11648	0.00412858	0.108303	0.0996322	IRF1/PKP1/PSMA6/PSMB7/CASP3/GSN/DSP/CASP6/DSG2/PSMB8/PRKCD	11
GOBP_T_CELL_ACTIVATION	GOBP_T_CELL_ACTIVATION	17/313	309/11648	0.00415525	0.108303	0.0996322	MR1/IRF1/SFTPD/CD74/CD276/ZC3H12A/CASP3/GSN/SOCS1/PRDM1/CXADR/CEBPB/LAG3/LGALS3/NLRC3/HLA-DPB1/BCL11B	17
REACTOME_SIGNALING_BY_INTERLEUKINS	REACTOME_SIGNALING_BY_INTERLEUKINS	17/313	309/11648	0.00415525	0.108303	0.0996322	CD36/ANXA2/PSMA6/CXCL10/PSMB7/PITPNA/CASP3/TEC/MAOA/SOCS1/PSMB8/SAA1/P4HB/CCL20/CEBPD/SOCS3/CXCL8	17
GOBP_NEGATIVE_REGULATION_OF_PEPTIDASE_ACTIVITY	GOBP_NEGATIVE_REGULATION_OF_PEPTIDASE_ACTIVITY	10/313	139/11648	0.0042655	0.110389	0.10155	SERPINB1/ANXA2/PLAUR/SPINT2/CSTB/SERPINB6/SPINT1/AMBP/USP47/LXN	10
GOMF_PEPTIDASE_REGULATOR_ACTIVITY	GOMF_PEPTIDASE_REGULATOR_ACTIVITY	9/313	118/11648	0.00449177	0.111923	0.102962	SERPINB1/ANXA2/SPINT2/CSTB/SERPINB6/SPINT1/AMBP/CTSH/LXN	9
GOMF_TRIGLYCERIDE_LIPASE_ACTIVITY	GOMF_TRIGLYCERIDE_LIPASE_ACTIVITY	3/313	13/11648	0.00449901	0.111923	0.102962	LIPH/ABHD2/PLB1	3
GOBP_CELL_RECOGNITION	GOBP_CELL_RECOGNITION	8/313	97/11648	0.00452704	0.111923	0.102962	CD36/B4GALT1/CASP3/PRF1/ZAN/CD226/LGALS3/ASTL	8
GOBP_CELL_CELL_JUNCTION_ORGANIZATION	GOBP_CELL_CELL_JUNCTION_ORGANIZATION	11/313	163/11648	0.00453147	0.111923	0.102962	PKP1/ACE2/ILDR1/POF1B/DSP/DSG2/JUP/CXADR/MYADM/ACE/PKP3	11
REACTOME_COLLAGEN_FORMATION	REACTOME_COLLAGEN_FORMATION	7/313	77/11648	0.00455527	0.111923	0.102962	CTSV/COL8A1/MMP13/COL4A6/TLL2/P4HB/LAMA3	7
REACTOME_SPHINGOLIPID_METABOLISM	REACTOME_SPHINGOLIPID_METABOLISM	7/313	77/11648	0.00455527	0.111923	0.102962	CERS2/ESYT3/ASAH2/ENPP7/SGPL1/DEGS2/B3GALNT1	7
GOBP_NECROTIC_CELL_DEATH	GOBP_NECROTIC_CELL_DEATH	5/313	41/11648	0.00460084	0.111923	0.102962	IPMK/CASP6/SLC6A13/OLFM4/ITPK1	5
GOBP_REGULATION_OF_ACTION_POTENTIAL	GOBP_REGULATION_OF_ACTION_POTENTIAL	5/313	41/11648	0.00460084	0.111923	0.102962	CD36/DSP/DSG2/JUP/CXADR	5
KEGG_VIRAL_MYOCARDITIS	KEGG_VIRAL_MYOCARDITIS	5/313	41/11648	0.00460084	0.111923	0.102962	CASP3/PRF1/CXADR/MYH2/HLA-DPB1	5
REACTOME_APOPTOSIS	REACTOME_APOPTOSIS	10/313	141/11648	0.00471839	0.114022	0.104893	PKP1/PSMA6/PSMB7/CASP3/GSN/DSP/CASP6/DSG2/PSMB8/PRKCD	10
GOBP_PLASMA_LIPOPROTEIN_PARTICLE_CLEARANCE	GOBP_PLASMA_LIPOPROTEIN_PARTICLE_CLEARANCE	4/313	26/11648	0.00479219	0.114292	0.105141	CD36/ANXA2/APOE/APOB	4
GOBP_POSITIVE_REGULATION_OF_STEROL_TRANSPORT	GOBP_POSITIVE_REGULATION_OF_STEROL_TRANSPORT	4/313	26/11648	0.00479219	0.114292	0.105141	ANXA2/ABCA12/ENPP7/APOE	4
GOBP_ACTIN_MEDIATED_CELL_CONTRACTION	GOBP_ACTIN_MEDIATED_CELL_CONTRACTION	7/313	78/11648	0.00489218	0.115919	0.106638	ACTA2/SHTN1/GSN/DSP/DSG2/JUP/MYH2	7
GOBP_ADAPTIVE_IMMUNE_RESPONSE	GOBP_ADAPTIVE_IMMUNE_RESPONSE	14/313	238/11648	0.00503323	0.117896	0.108457	MR1/IRF1/BTN3A3/CD74/ZC3H12A/PRF1/TEC/PRDM1/CD226/CTSH/LAG3/PRKCD/HLA-DPB1/RNF19B	14
GOBP_ORGANIC_HYDROXY_COMPOUND_BIOSYNTHETIC_PROCESS	GOBP_ORGANIC_HYDROXY_COMPOUND_BIOSYNTHETIC_PROCESS	12/313	189/11648	0.00504023	0.117896	0.108457	ITPKA/APOA4/NPC1L1/CYP3A4/ASAH2/APOE/IPMK/MALRD1/APOB/TPH1/ABCB11/CFTR	12
GOBP_REGULATION_OF_STEROL_TRANSPORT	GOBP_REGULATION_OF_STEROL_TRANSPORT	5/313	42/11648	0.00511005	0.118768	0.109259	ANXA2/APOA4/ABCA12/ENPP7/APOE	5
GOBP_CELLULAR_LIPID_CATABOLIC_PROCESS	GOBP_CELLULAR_LIPID_CATABOLIC_PROCESS	11/313	166/11648	0.00519378	0.119196	0.109652	LIPH/APOA4/ASAH2/ENPP7/ABHD2/SGPL1/APOB/PLB1/PRKCD/ABCB11/NAPEPLD	11
GOMF_ACTIN_FILAMENT_BINDING	GOMF_ACTIN_FILAMENT_BINDING	11/313	166/11648	0.00519378	0.119196	0.109652	MYO5B/SYNE2/FLNB/SHTN1/POF1B/EPS8L3/CFL2/GSN/ARPC1A/MYH2/MYO7A	11
GOBP_LEUKOCYTE_MEDIATED_CYTOTOXICITY	GOBP_LEUKOCYTE_MEDIATED_CYTOTOXICITY	6/313	60/11648	0.00531103	0.121125	0.111427	MR1/PRF1/CD226/CTSH/LAG3/RNF19B	6
GOBP_LYMPHOCYTE_CHEMOTAXIS	GOBP_LYMPHOCYTE_CHEMOTAXIS	4/313	27/11648	0.0055085	0.124444	0.11448	CXCL10/PADI2/SAA1/CCL20	4
GOBP_CHEMICAL_HOMEOSTASIS_WITHIN_A_TISSUE	GOBP_CHEMICAL_HOMEOSTASIS_WITHIN_A_TISSUE	3/313	14/11648	0.00561319	0.124444	0.11448	SFTPD/ABCA12/CTSH	3
GOBP_IMMUNE_RESPONSE_TO_TUMOR_CELL	GOBP_IMMUNE_RESPONSE_TO_TUMOR_CELL	3/313	14/11648	0.00561319	0.124444	0.11448	MR1/PRF1/CD226	3
GOBP_RESPONSE_TO_HYDROPEROXIDE	GOBP_RESPONSE_TO_HYDROPEROXIDE	3/313	14/11648	0.00561319	0.124444	0.11448	CD36/APOA4/PRKCD	3
GOBP_GLYCEROLIPID_CATABOLIC_PROCESS	GOBP_GLYCEROLIPID_CATABOLIC_PROCESS	5/313	43/11648	0.00565792	0.124444	0.11448	LIPH/APOA4/ABHD2/APOB/PLB1	5
GOBP_EPITHELIAL_CELL_DEVELOPMENT	GOBP_EPITHELIAL_CELL_DEVELOPMENT	11/313	168/11648	0.00567629	0.124444	0.11448	B4GALT1/ACTA2/FLNB/ABCA12/SPINT2/POF1B/PRDM1/ST14/MYADM/BCL11B/KLF5	11
GOBP_RESPONSE_TO_BACTERIUM	GOBP_RESPONSE_TO_BACTERIUM	17/313	319/11648	0.00569528	0.124444	0.11448	MR1/CD36/SFTPD/RGS1/CXCL10/ZC3H12A/CASP3/TLR1/APOB/PLA2G1B/ACE/CEBPB/CCL20/PRKCD/MPEG1/ADAM9/CXCL8	17
GOBP_STEROID_METABOLIC_PROCESS	GOBP_STEROID_METABOLIC_PROCESS	13/313	217/11648	0.00582042	0.126421	0.116299	APOA4/NPC1L1/CYP3A4/APOE/MALRD1/SGPL1/GNB3/DHRS11/APOB/NR0B2/ABCB11/CFTR/NR5A2	13
GOBP_LEUKOCYTE_CELL_CELL_ADHESION	GOBP_LEUKOCYTE_CELL_CELL_ADHESION	13/313	219/11648	0.0062751	0.133033	0.122382	IRF1/SFTPD/APOA4/CD74/CD276/ZC3H12A/CASP3/FUT9/SOCS1/CEBPB/LAG3/LGALS3/HLA-DPB1	13
GOBP_POSITIVE_REGULATION_OF_CELL_KILLING	GOBP_POSITIVE_REGULATION_OF_CELL_KILLING	4/313	28/11648	0.00629292	0.133033	0.122382	MR1/PRF1/CD226/LAG3	4
GOBP_SUPEROXIDE_ANION_GENERATION	GOBP_SUPEROXIDE_ANION_GENERATION	4/313	28/11648	0.00629292	0.133033	0.122382	NCF2/PRKCD/NOXO1/CYBB	4
GOMF_QUATERNARY_AMMONIUM_GROUP_BINDING	GOMF_QUATERNARY_AMMONIUM_GROUP_BINDING	4/313	28/11648	0.00629292	0.133033	0.122382	APOA4/PITPNA/ESYT3/PCYT1B	4
GOBP_RESPONSE_TO_TUMOR_NECROSIS_FACTOR	GOBP_RESPONSE_TO_TUMOR_NECROSIS_FACTOR	10/313	147/11648	0.00630714	0.133033	0.122382	ZC3H12A/CASP3/CDIP1/CD58/APOB/CARD14/CCL20/KRT18/ADAM9/CXCL8	10
GOBP_RESPONSE_TO_LEUKEMIA_INHIBITORY_FACTOR	GOBP_RESPONSE_TO_LEUKEMIA_INHIBITORY_FACTOR	7/313	82/11648	0.00643019	0.134849	0.124052	ILDR1/HK2/PADI2/NR5A2/KLF5/GFPT2/SOCS3	7
GOBP_LIPID_HOMEOSTASIS	GOBP_LIPID_HOMEOSTASIS	8/313	103/11648	0.00648995	0.134943	0.124139	APOA4/ABCA12/ENPP7/APOE/MALRD1/APOB/ABCB11/NR5A2	8
GOBP_DEFENSE_RESPONSE_TO_BACTERIUM	GOBP_DEFENSE_RESPONSE_TO_BACTERIUM	8/313	104/11648	0.00687151	0.134943	0.124139	MR1/CD36/SFTPD/PLA2G1B/CEBPB/CCL20/PRKCD/MPEG1	8
GOBP_ORGANOPHOSPHATE_ESTER_TRANSPORT	GOBP_ORGANOPHOSPHATE_ESTER_TRANSPORT	8/313	104/11648	0.00687151	0.134943	0.124139	APOA4/PITPNA/ABCA12/SLC29A1/APOE/ATP8B2/PRKCD/ANO9	8
GOBP_OLIGOSACCHARIDE_METABOLIC_PROCESS	GOBP_OLIGOSACCHARIDE_METABOLIC_PROCESS	5/313	45/11648	0.00687562	0.134943	0.124139	B4GALT1/SI/FUT9/B3GALNT1/B3GALT2	5
GOBP_RESPONSE_TO_CHEMOKINE	GOBP_RESPONSE_TO_CHEMOKINE	5/313	45/11648	0.00687562	0.134943	0.124139	CXCL10/ZC3H12A/PADI2/CCL20/CXCL8	5
GOBP_ANTIGEN_PROCESSING_AND_PRESENTATION_OF_EXOGENOUS_PEPTIDE_ANTIGEN_VIA_MHC_CLASS_II	GOBP_ANTIGEN_PROCESSING_AND_PRESENTATION_OF_EXOGENOUS_PEPTIDE_ANTIGEN_VIA_MHC_CLASS_II	3/313	15/11648	0.00687844	0.134943	0.124139	CTSV/CD74/HLA-DPB1	3
GOBP_DENDRITIC_SPINE_MAINTENANCE	GOBP_DENDRITIC_SPINE_MAINTENANCE	3/313	15/11648	0.00687844	0.134943	0.124139	ITPKA/APOE/ITGA3	3
GOBP_HEPATOCYTE_APOPTOTIC_PROCESS	GOBP_HEPATOCYTE_APOPTOTIC_PROCESS	3/313	15/11648	0.00687844	0.134943	0.124139	GSN/CASP6/KRT18	3
GOBP_REGULATION_OF_SYSTEMIC_ARTERIAL_BLOOD_PRESSURE_BY_RENIN_ANGIOTENSIN	GOBP_REGULATION_OF_SYSTEMIC_ARTERIAL_BLOOD_PRESSURE_BY_RENIN_ANGIOTENSIN	3/313	15/11648	0.00687844	0.134943	0.124139	ENPEP/ACE2/ACE	3
GOBP_REGULATORY_T_CELL_DIFFERENTIATION	GOBP_REGULATORY_T_CELL_DIFFERENTIATION	3/313	15/11648	0.00687844	0.134943	0.124139	IRF1/SOCS1/LAG3	3
GOMF_CADHERIN_BINDING_INVOLVED_IN_CELL_CELL_ADHESION	GOMF_CADHERIN_BINDING_INVOLVED_IN_CELL_CELL_ADHESION	3/313	15/11648	0.00687844	0.134943	0.124139	ANXA2/KRT18/PKP3	3
KEGG_GLYCOSPHINGOLIPID_BIOSYNTHESIS_LACTO_AND_NEOLACTO_SERIES	KEGG_GLYCOSPHINGOLIPID_BIOSYNTHESIS_LACTO_AND_NEOLACTO_SERIES	3/313	15/11648	0.00687844	0.134943	0.124139	B4GALT1/FUT9/B3GALT2	3
GOBP_ANTIMICROBIAL_HUMORAL_RESPONSE	GOBP_ANTIMICROBIAL_HUMORAL_RESPONSE	4/313	29/11648	0.0071481	0.138742	0.127633	SFTPD/CXCL10/PLA2G1B/CXCL8	4
GOBP_MEMBRANE_LIPID_CATABOLIC_PROCESS	GOBP_MEMBRANE_LIPID_CATABOLIC_PROCESS	4/313	29/11648	0.0071481	0.138742	0.127633	ASAH2/ENPP7/SGPL1/PRKCD	4
GOBP_LYMPHOCYTE_MEDIATED_IMMUNITY	GOBP_LYMPHOCYTE_MEDIATED_IMMUNITY	10/313	150/11648	0.00724362	0.139852	0.128654	MR1/BTN3A3/CD74/PRF1/CD226/CTSH/LAG3/PRKCD/HLA-DPB1/RNF19B	10
GOBP_REGULATION_OF_T_CELL_ACTIVATION	GOBP_REGULATION_OF_T_CELL_ACTIVATION	12/313	199/11648	0.00752484	0.14421	0.132663	IRF1/SFTPD/CD74/CD276/ZC3H12A/CASP3/SOCS1/PRDM1/CEBPB/LAG3/LGALS3/HLA-DPB1	12
GOBP_REGULATION_OF_PLASMA_LIPOPROTEIN_PARTICLE_LEVELS	GOBP_REGULATION_OF_PLASMA_LIPOPROTEIN_PARTICLE_LEVELS	5/313	46/11648	0.00754838	0.14421	0.132663	CD36/ANXA2/APOA4/APOE/APOB	5
GOBP_STEROID_BIOSYNTHETIC_PROCESS	GOBP_STEROID_BIOSYNTHETIC_PROCESS	9/313	128/11648	0.00759686	0.14438	0.13282	APOA4/NPC1L1/CYP3A4/APOE/MALRD1/DHRS11/APOB/ABCB11/CFTR	9
GOBP_LONG_CHAIN_FATTY_ACID_TRANSPORT	GOBP_LONG_CHAIN_FATTY_ACID_TRANSPORT	5/313	47/11648	0.00826564	0.154514	0.142142	CD36/APOE/FABP2/PLA2G1B/ACE	5
GOBP_PEPTIDE_CROSS_LINKING	GOBP_PEPTIDE_CROSS_LINKING	3/313	16/11648	0.00829944	0.154514	0.142142	TGM5/DSP/EVPL	3
GOMF_STEROL_TRANSFER_ACTIVITY	GOMF_STEROL_TRANSFER_ACTIVITY	3/313	16/11648	0.00829944	0.154514	0.142142	APOA4/APOE/APOB	3
GOMF_THREONINE_TYPE_PEPTIDASE_ACTIVITY	GOMF_THREONINE_TYPE_PEPTIDASE_ACTIVITY	3/313	16/11648	0.00829944	0.154514	0.142142	PSMB7/PSMB8/ASRGL1	3
GOBP_CYTOKINE_MEDIATED_SIGNALING_PATHWAY	GOBP_CYTOKINE_MEDIATED_SIGNALING_PATHWAY	14/313	253/11648	0.00848287	0.157127	0.144547	IRF1/CXCL10/CD74/USP18/CDIP1/SOCS1/PADI2/CARD14/IL17REL/P4HB/CCL20/KRT18/MST1R/CXCL8	14
GOBP_HORMONE_METABOLIC_PROCESS	GOBP_HORMONE_METABOLIC_PROCESS	10/313	154/11648	0.00865558	0.159516	0.146745	ENPEP/ACE2/RETSAT/ASMT/CYP3A4/SGPL1/GNB3/DHRS11/PLB1/ACE	10
GOBP_MODULATION_BY_HOST_OF_SYMBIONT_PROCESS	GOBP_MODULATION_BY_HOST_OF_SYMBIONT_PROCESS	5/313	48/11648	0.00902881	0.165314	0.152078	SFTPD/ZC3H12A/APOE/NAPEPLD/STOM	5
GOBP_REGULATION_OF_ANION_TRANSPORT	GOBP_REGULATION_OF_ANION_TRANSPORT	6/313	67/11648	0.00906079	0.165314	0.152078	ACE2/CEBPB/ABCB11/CFTR/SLC10A1/ANO9	6
GOBP_NEGATIVE_REGULATION_OF_HEMOPOIESIS	GOBP_NEGATIVE_REGULATION_OF_HEMOPOIESIS	6/313	68/11648	0.0097196	0.174168	0.160223	IRF1/CD74/ZC3H12A/SOCS1/LAG3/TMEM176B	6
REACTOME_PLASMA_LIPOPROTEIN_ASSEMBLY_REMODELING_AND_CLEARANCE	REACTOME_PLASMA_LIPOPROTEIN_ASSEMBLY_REMODELING_AND_CLEARANCE	5/313	49/11648	0.00983926	0.174168	0.160223	APOA4/CREB3L3/APOE/APOB/P4HB	5
GOBP_REACTIVE_OXYGEN_SPECIES_METABOLIC_PROCESS	GOBP_REACTIVE_OXYGEN_SPECIES_METABOLIC_PROCESS	10/313	157/11648	0.00984644	0.174168	0.160223	CD36/SFTPD/APOA4/ACE2/ZC3H12A/HK2/NCF2/PRKCD/NOXO1/CYBB	10
GOBP_ANTIMICROBIAL_HUMORAL_IMMUNE_RESPONSE_MEDIATED_BY_ANTIMICROBIAL_PEPTIDE	GOBP_ANTIMICROBIAL_HUMORAL_IMMUNE_RESPONSE_MEDIATED_BY_ANTIMICROBIAL_PEPTIDE	3/313	17/11648	0.00988015	0.174168	0.160223	CXCL10/PLA2G1B/CXCL8	3
GOBP_BILE_ACID_AND_BILE_SALT_TRANSPORT	GOBP_BILE_ACID_AND_BILE_SALT_TRANSPORT	3/313	17/11648	0.00988015	0.174168	0.160223	NR0B2/ABCB11/SLC10A1	3
GOBP_POSITIVE_REGULATION_OF_LIPID_STORAGE	GOBP_POSITIVE_REGULATION_OF_LIPID_STORAGE	3/313	17/11648	0.00988015	0.174168	0.160223	CD36/ZC3H12A/APOB	3
GOBP_POSITIVE_REGULATION_OF_PROTEIN_MATURATION	GOBP_POSITIVE_REGULATION_OF_PROTEIN_MATURATION	3/313	17/11648	0.00988015	0.174168	0.160223	ANXA2/GSN/ASTL	3
GOBP_NEGATIVE_REGULATION_OF_PROTEOLYSIS	GOBP_NEGATIVE_REGULATION_OF_PROTEOLYSIS	12/313	207/11648	0.0101339	0.175758	0.161686	SERPINB1/ANXA2/PLAUR/TRIM39/SPINT2/CSTB/SERPINB6/TRIM21/SPINT1/AMBP/USP47/LXN	12
GOMF_AMINOPEPTIDASE_ACTIVITY	GOMF_AMINOPEPTIDASE_ACTIVITY	4/313	32/11648	0.0101631	0.175758	0.161686	ENPEP/ANPEP/XPNPEP2/CTSH	4
GOMF_CARBOXYPEPTIDASE_ACTIVITY	GOMF_CARBOXYPEPTIDASE_ACTIVITY	4/313	32/11648	0.0101631	0.175758	0.161686	ACE2/CPO/ACE/NAALAD2	4
GOMF_ORGANIC_HYDROXY_COMPOUND_TRANSMEMBRANE_TRANSPORTER_ACTIVITY	GOMF_ORGANIC_HYDROXY_COMPOUND_TRANSMEMBRANE_TRANSPORTER_ACTIVITY	4/313	32/11648	0.0101631	0.175758	0.161686	STRA6/AQP10/ABCB11/SLC10A1	4
REACTOME_ABC_TRANSPORTER_DISORDERS	REACTOME_ABC_TRANSPORTER_DISORDERS	6/313	69/11648	0.0104118	0.179211	0.164863	PSMA6/PSMB7/ABCA12/PSMB8/ABCB11/CFTR	6
GOBP_ANTIGEN_RECEPTOR_MEDIATED_SIGNALING_PATHWAY	GOBP_ANTIGEN_RECEPTOR_MEDIATED_SIGNALING_PATHWAY	8/313	112/11648	0.0105637	0.180972	0.166483	BTN3A3/CD276/ZC3H12A/TEC/MOG/CD226/LGALS3/HLA-DPB1	8
GOBP_GLYCOSPHINGOLIPID_METABOLIC_PROCESS	GOBP_GLYCOSPHINGOLIPID_METABOLIC_PROCESS	5/313	50/11648	0.0106983	0.182421	0.167816	ENPP7/FUT9/PRKCD/B3GALNT1/B3GALT2	5
GOBP_REGULATION_OF_LEUKOCYTE_MIGRATION	GOBP_REGULATION_OF_LEUKOCYTE_MIGRATION	9/313	136/11648	0.0110883	0.186853	0.171892	CXCL10/CD74/CD200/FUT9/PADI2/OLFM4/LGALS3/CCL20/CXCL8	9
GOMF_CYSTEINE_TYPE_PEPTIDASE_ACTIVITY	GOMF_CYSTEINE_TYPE_PEPTIDASE_ACTIVITY	9/313	136/11648	0.0110883	0.186853	0.171892	CTSV/ZC3H12A/CASP3/USP18/CASP6/CAPN9/USP12/CTSH/USP47	9
GOBP_CELLULAR_RESPONSE_TO_INTERFERON_GAMMA	GOBP_CELLULAR_RESPONSE_TO_INTERFERON_GAMMA	6/313	70/11648	0.0111384	0.186853	0.171892	IRF1/FLNB/CD58/GSN/SOCS1/CCL20	6
GOBP_INTERLEUKIN_6_PRODUCTION	GOBP_INTERLEUKIN_6_PRODUCTION	7/313	91/11648	0.0111722	0.186853	0.171892	CD36/CD74/ZC3H12A/CD200/TLR1/CEBPB/NLRC3	7
GOBP_REGULATION_OF_ACTIN_FILAMENT_BASED_MOVEMENT	GOBP_REGULATION_OF_ACTIN_FILAMENT_BASED_MOVEMENT	4/313	33/11648	0.0113255	0.186853	0.171892	ACTA2/DSP/DSG2/JUP	4
GOBP_REGULATION_OF_INNATE_IMMUNE_RESPONSE	GOBP_REGULATION_OF_INNATE_IMMUNE_RESPONSE	9/313	137/11648	0.0115974	0.186853	0.171892	IRF1/USP18/APOE/TRIM21/SOCS1/CASP6/CD226/LAG3/NLRC3	9
BIOCARTA_CASPASE_PATHWAY	BIOCARTA_CASPASE_PATHWAY	3/313	18/11648	0.0116239	0.186853	0.171892	CASP3/PRF1/CASP6	3
GOBP_ACTIN_FILAMENT_BASED_TRANSPORT	GOBP_ACTIN_FILAMENT_BASED_TRANSPORT	3/313	18/11648	0.0116239	0.186853	0.171892	MYO5B/SYNE2/MYO7A	3
GOBP_ANTIGEN_PROCESSING_AND_PRESENTATION_OF_PEPTIDE_OR_POLYSACCHARIDE_ANTIGEN_VIA_MHC_CLASS_II	GOBP_ANTIGEN_PROCESSING_AND_PRESENTATION_OF_PEPTIDE_OR_POLYSACCHARIDE_ANTIGEN_VIA_MHC_CLASS_II	3/313	18/11648	0.0116239	0.186853	0.171892	CTSV/CD74/HLA-DPB1	3
GOBP_REGULATION_OF_MEMBRANE_PROTEIN_ECTODOMAIN_PROTEOLYSIS	GOBP_REGULATION_OF_MEMBRANE_PROTEIN_ECTODOMAIN_PROTEOLYSIS	3/313	18/11648	0.0116239	0.186853	0.171892	SH3D19/APOE/ADAM9	3
GOMF_CHEMOKINE_RECEPTOR_BINDING	GOMF_CHEMOKINE_RECEPTOR_BINDING	3/313	18/11648	0.0116239	0.186853	0.171892	CXCL10/CCL20/CXCL8	3
REACTOME_CHEMOKINE_RECEPTORS_BIND_CHEMOKINES	REACTOME_CHEMOKINE_RECEPTORS_BIND_CHEMOKINES	3/313	18/11648	0.0116239	0.186853	0.171892	CXCL10/CCL20/CXCL8	3
REACTOME_SURFACTANT_METABOLISM	REACTOME_SURFACTANT_METABOLISM	3/313	18/11648	0.0116239	0.186853	0.171892	SFTPD/CTSH/SLC34A2	3
GOBP_PLACENTA_DEVELOPMENT	GOBP_PLACENTA_DEVELOPMENT	8/313	114/11648	0.0116809	0.186946	0.171978	SPINT2/SPINT1/PRDM1/ST14/CEBPB/KRT19/GJB3/SOCS3	8
GOBP_LEUKOCYTE_MEDIATED_IMMUNITY	GOBP_LEUKOCYTE_MEDIATED_IMMUNITY	12/313	212/11648	0.0120901	0.19265	0.177225	MR1/BTN3A3/CD74/PRF1/PLA2G1B/ACE/CD226/CTSH/LAG3/PRKCD/HLA-DPB1/RNF19B	12
GOBP_SECONDARY_ALCOHOL_METABOLIC_PROCESS	GOBP_SECONDARY_ALCOHOL_METABOLIC_PROCESS	8/313	115/11648	0.0122711	0.194683	0.179096	APOA4/NPC1L1/CYP3A4/APOE/GNB3/APOB/NR0B2/CFTR	8
GOBP_REGULATION_OF_CELL_ACTIVATION	GOBP_REGULATION_OF_CELL_ACTIVATION	18/313	374/11648	0.0123335	0.194826	0.179227	IRF1/SFTPD/ACTA2/CD74/CD276/ZC3H12A/CASP3/TEC/CD200/APOE/SOCS1/PRDM1/CD226/CEBPB/LAG3/LGALS3/PRKCD/HLA-DPB1	18
GOBP_STEROL_BIOSYNTHETIC_PROCESS	GOBP_STEROL_BIOSYNTHETIC_PROCESS	5/313	52/11648	0.0125674	0.197665	0.181839	APOA4/NPC1L1/APOE/APOB/CFTR	5
GOBP_REGULATION_OF_STEROID_METABOLIC_PROCESS	GOBP_REGULATION_OF_STEROID_METABOLIC_PROCESS	6/313	72/11648	0.0126977	0.198858	0.182936	APOA4/APOE/MALRD1/GNB3/APOB/ABCB11	6
GOBP_STEROL_METABOLIC_PROCESS	GOBP_STEROL_METABOLIC_PROCESS	8/313	116/11648	0.0128828	0.200895	0.184811	APOA4/NPC1L1/CYP3A4/APOE/GNB3/APOB/NR0B2/CFTR	8
GOBP_POLYOL_METABOLIC_PROCESS	GOBP_POLYOL_METABOLIC_PROCESS	7/313	94/11648	0.0132057	0.204062	0.187724	ITPKA/CYP3A4/ASAH2/IPMK/MOGAT2/DEGS2/ITPK1	7
GOBP_BINDING_OF_SPERM_TO_ZONA_PELLUCIDA	GOBP_BINDING_OF_SPERM_TO_ZONA_PELLUCIDA	3/313	19/11648	0.0135333	0.204062	0.187724	B4GALT1/ZAN/ASTL	3
GOBP_INTERMEDIATE_FILAMENT_ORGANIZATION	GOBP_INTERMEDIATE_FILAMENT_ORGANIZATION	3/313	19/11648	0.0135333	0.204062	0.187724	PKP1/DSP/KRT19	3
GOBP_NEGATIVE_REGULATION_OF_NIK_NF_KAPPAB_SIGNALING	GOBP_NEGATIVE_REGULATION_OF_NIK_NF_KAPPAB_SIGNALING	3/313	19/11648	0.0135333	0.204062	0.187724	ZC3H12A/ADGRG3/NLRC3	3
GOBP_POSITIVE_REGULATION_OF_LIPID_CATABOLIC_PROCESS	GOBP_POSITIVE_REGULATION_OF_LIPID_CATABOLIC_PROCESS	3/313	19/11648	0.0135333	0.204062	0.187724	APOA4/ENPP7/PRKCD	3
GOBP_PROTEIN_CONTAINING_COMPLEX_REMODELING	GOBP_PROTEIN_CONTAINING_COMPLEX_REMODELING	3/313	19/11648	0.0135333	0.204062	0.187724	APOA4/APOE/APOB	3
GOBP_PROTEIN_LIPID_COMPLEX_ASSEMBLY	GOBP_PROTEIN_LIPID_COMPLEX_ASSEMBLY	3/313	19/11648	0.0135333	0.204062	0.187724	APOA4/APOE/APOB	3
GOBP_SENSORY_PERCEPTION_OF_TASTE	GOBP_SENSORY_PERCEPTION_OF_TASTE	3/313	19/11648	0.0135333	0.204062	0.187724	CD36/TRPM5/CA6	3
GOBP_MEMBRANE_LIPID_METABOLIC_PROCESS	GOBP_MEMBRANE_LIPID_METABOLIC_PROCESS	10/313	165/11648	0.0136346	0.204743	0.188351	CERS2/ABCA12/ASAH2/ENPP7/FUT9/SGPL1/DEGS2/PRKCD/B3GALNT1/B3GALT2	10
GOBP_CHOLESTEROL_EFFLUX	GOBP_CHOLESTEROL_EFFLUX	4/313	35/11648	0.0138989	0.205926	0.189438	APOA4/ABCA12/APOE/APOB	4
GOBP_INTERMEMBRANE_LIPID_TRANSFER	GOBP_INTERMEMBRANE_LIPID_TRANSFER	4/313	35/11648	0.0138989	0.205926	0.189438	APOA4/PITPNA/APOE/APOB	4
GOMF_LIPID_TRANSFER_ACTIVITY	GOMF_LIPID_TRANSFER_ACTIVITY	4/313	35/11648	0.0138989	0.205926	0.189438	APOA4/PITPNA/APOE/APOB	4
GOBP_REGULATION_OF_T_CELL_PROLIFERATION	GOBP_REGULATION_OF_T_CELL_PROLIFERATION	7/313	95/11648	0.0139391	0.205926	0.189438	IRF1/SFTPD/CD276/CASP3/CEBPB/LGALS3/HLA-DPB1	7
GOBP_GLYCEROLIPID_METABOLIC_PROCESS	GOBP_GLYCEROLIPID_METABOLIC_PROCESS	15/313	296/11648	0.0139984	0.205968	0.189477	ITPKA/LIPH/APOA4/PCYT1B/ABHD2/APOE/IPMK/SOCS1/MOGAT2/GNB3/APOB/PLA2G1B/PLB1/NAPEPLD/SOCS3	15
GOMF_EXOGENOUS_PROTEIN_BINDING	GOMF_EXOGENOUS_PROTEIN_BINDING	5/313	54/11648	0.0146459	0.214631	0.197446	ACE2/ANPEP/MOG/CXADR/SLC10A1	5
REACTOME_FORMATION_OF_THE_CORNIFIED_ENVELOPE	REACTOME_FORMATION_OF_THE_CORNIFIED_ENVELOPE	13/313	27/11648	4.25615e-14	1.41485e-10	1.30157e-10	PKP1/KRT8/TGM5/DSP/DSG2/ST14/JUP/PPL/EVPL/KRT18/KRT19/DSC1/PKP3	13
REACTOME_KERATINIZATION	REACTOME_KERATINIZATION	13/313	28/11648	7.75472e-14	1.41485e-10	1.30157e-10	PKP1/KRT8/TGM5/DSP/DSG2/ST14/JUP/PPL/EVPL/KRT18/KRT19/DSC1/PKP3	13

## Sheet: GO pathway pos cGAS
ID	Description	GeneRatio	BgRatio	pvalue	p.adjust	qvalue	geneID	Count
GOMF_ACTININ_BINDING	GOMF_ACTININ_BINDING	6/163	29/11648	2.49203e-06	0.000124989	0.000114021	SYNPO2/TTN/LDB3/MYPN/XIRP2/PDLIM7	6
GOBP_CARDIAC_MUSCLE_TISSUE_MORPHOGENESIS	GOBP_CARDIAC_MUSCLE_TISSUE_MORPHOGENESIS	7/163	47/11648	3.62903e-06	0.000178059	0.000162434	TTN/TPM1/MYL2/MYH7/XIRP2/TNNI1/ANKRD1	7
GOBP_STRIATED_MUSCLE_ADAPTATION	GOBP_STRIATED_MUSCLE_ADAPTATION	6/163	31/11648	3.77424e-06	0.000181244	0.000165339	TNNT1/KLF15/MYH7/MYOC/MYOZ1/TNNI1	6
GOBP_CARDIAC_CELL_DEVELOPMENT	GOBP_CARDIAC_CELL_DEVELOPMENT	8/163	67/11648	4.00652e-06	0.00018839	0.000171859	ALPK3/ADPRHL1/TTN/ALPK2/OBSL1/MYL2/NEB/ASB2	8
GOBP_REGULATION_OF_CALCIUM_ION_TRANSPORT_INTO_CYTOSOL	GOBP_REGULATION_OF_CALCIUM_ION_TRANSPORT_INTO_CYTOSOL	8/163	68/11648	4.48724e-06	0.000206688	0.000188551	TRDN/DMD/JPH1/CASQ1/HRC/ATP1A2/DHRS7C/METTL21C	8
GOBP_CALCIUM_ION_TRANSPORT_INTO_CYTOSOL	GOBP_CALCIUM_ION_TRANSPORT_INTO_CYTOSOL	10/163	117/11648	5.38578e-06	0.000243114	0.000221781	TRDN/DMD/JPH1/CASQ1/RYR3/HRC/ATP1A2/RYR1/DHRS7C/METTL21C	10
GOBP_HEART_MORPHOGENESIS	GOBP_HEART_MORPHOGENESIS	13/163	207/11648	6.5655e-06	0.000290556	0.000265059	MICAL2/ADPRHL1/TTN/EYA1/TPM1/ALPK2/MYL2/MYH7/XIRP2/RYR1/ASB2/TNNI1/ANKRD1	13
GOBP_REGULATION_OF_SKELETAL_MUSCLE_CONTRACTION	GOBP_REGULATION_OF_SKELETAL_MUSCLE_CONTRACTION	4/163	11/11648	1.12987e-05	0.000490406	0.000447373	SCN4A/DMD/CASQ1/MYH7	4
GOBP_MAINTENANCE_OF_LOCATION_IN_CELL	GOBP_MAINTENANCE_OF_LOCATION_IN_CELL	11/163	158/11648	1.31451e-05	0.000559785	0.000510663	TRDN/TWF2/DMD/JPH1/CASQ1/RYR3/HRC/ATP1A2/RYR1/DHRS7C/METTL21C	11
GOBP_CYTOSOLIC_CALCIUM_ION_TRANSPORT	GOBP_CYTOSOLIC_CALCIUM_ION_TRANSPORT	10/163	131/11648	1.47268e-05	0.000615527	0.000561514	TRDN/DMD/JPH1/CASQ1/RYR3/HRC/ATP1A2/RYR1/DHRS7C/METTL21C	10
KEGG_CARDIAC_MUSCLE_CONTRACTION	KEGG_CARDIAC_MUSCLE_CONTRACTION	7/163	58/11648	1.52496e-05	0.000625788	0.000570875	CACNG6/TPM1/COX7A2/MYL2/MYH7/ATP1A2/COX5B	7
GOBP_CALCIUM_ION_TRANSMEMBRANE_TRANSPORT	GOBP_CALCIUM_ION_TRANSMEMBRANE_TRANSPORT	13/163	228/11648	1.85573e-05	0.000747925	0.000682294	STIM2/TRDN/AHNAK/DMD/JPH1/CACNG6/CASQ1/RYR3/HRC/ATP1A2/RYR1/DHRS7C/METTL21C	13
GOBP_REGULATION_OF_CALCIUM_ION_TRANSPORT	GOBP_REGULATION_OF_CALCIUM_ION_TRANSPORT	11/163	168/11648	2.33982e-05	0.000926487	0.000845188	STIM2/TRDN/AHNAK/DMD/JPH1/CACNG6/CASQ1/HRC/ATP1A2/DHRS7C/METTL21C	11
GOBP_REGULATION_OF_ION_TRANSMEMBRANE_TRANSPORT	GOBP_REGULATION_OF_ION_TRANSMEMBRANE_TRANSPORT	16/163	350/11648	3.14423e-05	0.00122354	0.00111617	STIM2/TRDN/SCN4A/CLCN1/AHNAK/DMD/JPH1/KCNA3/CACNG6/CASQ1/HRC/SCN3B/KCNA1/ATP1A2/DHRS7C/METTL21C	16
GOBP_CARDIAC_MUSCLE_CELL_DIFFERENTIATION	GOBP_CARDIAC_MUSCLE_CELL_DIFFERENTIATION	8/163	89/11648	3.34372e-05	0.00127911	0.00116687	ALPK3/ADPRHL1/TTN/ALPK2/OBSL1/MYL2/NEB/ASB2	8
GOMF_CALCIUM_ION_BINDING	GOMF_CALCIUM_ION_BINDING	19/163	475/11648	3.55569e-05	0.00133753	0.00122017	TNNC2/STIM2/FAT4/THBS4/MYL1/MATN2/ESYT2/HSPG2/TTN/PPP2R3A/THBS2/CASQ1/RYR3/HRC/MYL2/SLC25A12/RYR1/OCM/MYLPF	19
GOMF_PHOSPHOPROTEIN_PHOSPHATASE_ACTIVITY	GOMF_PHOSPHOPROTEIN_PHOSPHATASE_ACTIVITY	10/163	148/11648	4.24251e-05	0.00156973	0.00143198	DUSP22/DUSP26/EYA1/EYA4/PHPT1/CTDSP2/PPM1K/PTP4A3/TNS2/MYH8	10
REACTOME_CARDIAC_CONDUCTION	REACTOME_CARDIAC_CONDUCTION	8/163	96/11648	5.77944e-05	0.0021039	0.00191928	TRDN/SCN4A/CACNG6/CASQ1/RYR3/SCN3B/ATP1A2/RYR1	8
GOBP_REGULATION_OF_TRANSMEMBRANE_TRANSPORT	GOBP_REGULATION_OF_TRANSMEMBRANE_TRANSPORT	17/163	412/11648	6.41046e-05	0.00229657	0.00209505	STIM2/TRDN/SCN4A/CLCN1/AHNAK/DMD/JPH1/KCNA3/CACNG6/KLF15/CASQ1/HRC/SCN3B/KCNA1/ATP1A2/DHRS7C/METTL21C	17
GOBP_REGULATION_OF_CATION_TRANSMEMBRANE_TRANSPORT	GOBP_REGULATION_OF_CATION_TRANSMEMBRANE_TRANSPORT	13/163	258/11648	6.71825e-05	0.00236923	0.00216133	STIM2/TRDN/AHNAK/DMD/JPH1/CACNG6/CASQ1/HRC/SCN3B/KCNA1/ATP1A2/DHRS7C/METTL21C	13
KEGG_HYPERTROPHIC_CARDIOMYOPATHY_HCM	KEGG_HYPERTROPHIC_CARDIOMYOPATHY_HCM	7/163	73/11648	6.93268e-05	0.00240724	0.002196	DMD/TTN/CACNG6/TPM1/MYL2/MYH7/ITGA11	7
GOMF_CATION_TRANSMEMBRANE_TRANSPORTER_ACTIVITY	GOMF_CATION_TRANSMEMBRANE_TRANSPORTER_ACTIVITY	18/163	458/11648	7.25434e-05	0.00248076	0.00226308	STIM2/SCN4A/SLC38A3/CHRNA1/SLC25A22/SLC25A5/KCNA3/CACNG6/CHRND/RYR3/SCN3B/KCNA1/ATP1A2/ANO1/RYR1/COX5B/SLC7A1/NNT	18
KEGG_PROXIMAL_TUBULE_BICARBONATE_RECLAMATION	KEGG_PROXIMAL_TUBULE_BICARBONATE_RECLAMATION	4/163	17/11648	7.63091e-05	0.00257059	0.00234502	SLC38A3/ATP1A2/GLS/MDH1	4
GOBP_CALCIUM_ION_TRANSPORT	GOBP_CALCIUM_ION_TRANSPORT	14/163	300/11648	8.03981e-05	0.00266851	0.00243435	STIM2/TRDN/AHNAK/DMD/JPH1/CACNG6/CASQ1/RYR3/HRC/ATP1A2/RYR1/DHRS7C/METTL21C/RAMP1	14
GOBP_HEART_PROCESS	GOBP_HEART_PROCESS	11/163	193/11648	8.33218e-05	0.00272547	0.00248631	TRDN/DMD/TTN/TPM1/TNNI2/HRC/SCN3B/MYL2/MYH7/ATP1A2/TNNI1	11
GOBP_MUSCLE_ADAPTATION	GOBP_MUSCLE_ADAPTATION	7/163	76/11648	8.98131e-05	0.00289583	0.00264172	TNNT1/KLF15/CASQ1/MYH7/MYOC/MYOZ1/TNNI1	7
GOBP_REGULATION_OF_RYANODINE_SENSITIVE_CALCIUM_RELEASE_CHANNEL_ACTIVITY	GOBP_REGULATION_OF_RYANODINE_SENSITIVE_CALCIUM_RELEASE_CHANNEL_ACTIVITY	4/163	18/11648	9.70454e-05	0.00308495	0.00281424	TRDN/DMD/JPH1/HRC	4
GOBP_ACTIN_FILAMENT_BASED_MOVEMENT	GOBP_ACTIN_FILAMENT_BASED_MOVEMENT	8/163	104/11648	0.000102144	0.00320193	0.00292096	MYL1/TPM1/WIPF3/SCN3B/MYH7/ATP1A2/MYLPF/MYH8	8
GOBP_ACTIN_MEDIATED_CELL_CONTRACTION	GOBP_ACTIN_MEDIATED_CELL_CONTRACTION	7/163	78/11648	0.000106027	0.00327812	0.00299046	MYL1/TPM1/SCN3B/MYH7/ATP1A2/MYLPF/MYH8	7
KEGG_DILATED_CARDIOMYOPATHY	KEGG_DILATED_CARDIOMYOPATHY	7/163	79/11648	0.000114983	0.00350699	0.00319925	DMD/TTN/CACNG6/TPM1/MYL2/MYH7/ITGA11	7
GOBP_ACTION_POTENTIAL	GOBP_ACTION_POTENTIAL	8/163	107/11648	0.000124762	0.00375449	0.00342504	SCN4A/CLCN1/CHRNA1/DMD/SCN3B/KCNA1/ATP1A2/TACR1	8
REACTOME_COLLAGEN_CHAIN_TRIMERIZATION	REACTOME_COLLAGEN_CHAIN_TRIMERIZATION	5/163	36/11648	0.000133962	0.00397831	0.00362922	COL13A1/COL22A1/COL12A1/COL19A1/COL6A5	5
GOBP_REGULATION_OF_METAL_ION_TRANSPORT	GOBP_REGULATION_OF_METAL_ION_TRANSPORT	13/163	278/11648	0.000142518	0.00417743	0.00381086	STIM2/TRDN/AHNAK/DMD/JPH1/CACNG6/CASQ1/HRC/SCN3B/KCNA1/ATP1A2/DHRS7C/METTL21C	13
REACTOME_COLLAGEN_BIOSYNTHESIS_AND_MODIFYING_ENZYMES	REACTOME_COLLAGEN_BIOSYNTHESIS_AND_MODIFYING_ENZYMES	6/163	58/11648	0.00015191	0.00439566	0.00400994	COL13A1/COL22A1/ADAMTS14/COL12A1/COL19A1/COL6A5	6
GOBP_MAINTENANCE_OF_LOCATION	GOBP_MAINTENANCE_OF_LOCATION	12/163	243/11648	0.000155649	0.00444682	0.00405661	TRDN/TWF2/DMD/JPH1/CASQ1/CPT1A/RYR3/HRC/ATP1A2/RYR1/DHRS7C/METTL21C	12
GOBP_CARDIOCYTE_DIFFERENTIATION	GOBP_CARDIOCYTE_DIFFERENTIATION	8/163	114/11648	0.000193955	0.00547195	0.00499179	ALPK3/ADPRHL1/TTN/ALPK2/OBSL1/MYL2/NEB/ASB2	8
GOBP_REGULATION_OF_SKELETAL_MUSCLE_ADAPTATION	GOBP_REGULATION_OF_SKELETAL_MUSCLE_ADAPTATION	3/163	10/11648	0.000300357	0.0083692	0.0076348	TNNT1/MYH7/TNNI1	3
GOMF_PHOSPHATASE_ACTIVITY	GOMF_PHOSPHATASE_ACTIVITY	11/163	229/11648	0.000371992	0.0102388	0.00934038	DUSP22/DUSP26/EYA1/EYA4/PHPT1/CTDSP2/ATP1A2/PPM1K/PTP4A3/TNS2/MYH8	11
REACTOME_ION_HOMEOSTASIS	REACTOME_ION_HOMEOSTASIS	5/163	45/11648	0.000392285	0.0106365	0.00970315	TRDN/CASQ1/RYR3/ATP1A2/RYR1	5
GOMF_CATION_CHANNEL_ACTIVITY	GOMF_CATION_CHANNEL_ACTIVITY	11/163	231/11648	0.000400501	0.0106365	0.00970315	STIM2/SCN4A/CHRNA1/KCNA3/CACNG6/CHRND/RYR3/SCN3B/KCNA1/ANO1/RYR1	11
GOBP_MULTICELLULAR_ORGANISMAL_SIGNALING	GOBP_MULTICELLULAR_ORGANISMAL_SIGNALING	8/163	127/11648	0.00040529	0.0106365	0.00970315	TRDN/SCN4A/CLCN1/CHRNA1/HRC/SCN3B/KCNA1/ATP1A2	8
GOBP_REGULATION_OF_CATION_CHANNEL_ACTIVITY	GOBP_REGULATION_OF_CATION_CHANNEL_ACTIVITY	8/163	127/11648	0.00040529	0.0106365	0.00970315	STIM2/TRDN/AHNAK/DMD/JPH1/CASQ1/HRC/KCNA1	8
GOBP_REGULATION_OF_ION_TRANSPORT	GOBP_REGULATION_OF_ION_TRANSPORT	17/163	487/11648	0.000468514	0.0121544	0.0110879	STIM2/TRDN/SCN4A/SLC38A3/CLCN1/AHNAK/DMD/JPH1/KCNA3/CACNG6/CASQ1/HRC/SCN3B/KCNA1/ATP1A2/DHRS7C/METTL21C	17
GOBP_CIRCULATORY_SYSTEM_PROCESS	GOBP_CIRCULATORY_SYSTEM_PROCESS	16/163	444/11648	0.000489576	0.0125565	0.0114547	PRKG1/TRDN/SLC38A3/DMD/TTN/TPM1/TNNI2/HRC/SCN3B/MYL2/MYH7/ATP1A2/PTP4A3/SLC7A1/TNNI1/TACR1	16
GOBP_CELL_COMMUNICATION_BY_ELECTRICAL_COUPLING	GOBP_CELL_COMMUNICATION_BY_ELECTRICAL_COUPLING	4/163	27/11648	0.000504554	0.0127953	0.0116725	TRDN/HRC/KCNA1/ATP1A2	4
GOBP_PROTEIN_DEPHOSPHORYLATION	GOBP_PROTEIN_DEPHOSPHORYLATION	11/163	240/11648	0.000552579	0.0137052	0.0125025	DUSP22/DUSP26/EYA1/PPP2R3A/EYA4/PHPT1/CTDSP2/PPM1K/PTP4A3/TNS2/MYH8	11
GOBP_REGULATION_OF_CYTOSOLIC_CALCIUM_ION_CONCENTRATION	GOBP_REGULATION_OF_CYTOSOLIC_CALCIUM_ION_CONCENTRATION	11/163	240/11648	0.000552579	0.0137052	0.0125025	TRDN/DMD/JPH1/CASQ1/RYR3/HRC/ATP1A2/RYR1/DHRS7C/METTL21C/TACR1	11
GOBP_POSITIVE_REGULATION_OF_BLOOD_CIRCULATION	GOBP_POSITIVE_REGULATION_OF_BLOOD_CIRCULATION	4/163	29/11648	0.000668133	0.016391	0.0149527	TPM1/HRC/SCN3B/ATP1A2	4
GOMF_GATED_CHANNEL_ACTIVITY	GOMF_GATED_CHANNEL_ACTIVITY	11/163	247/11648	0.000701874	0.0170336	0.0155389	SCN4A/CLCN1/CHRNA1/KCNA3/CACNG6/CHRND/RYR3/SCN3B/KCNA1/ANO1/RYR1	11
REACTOME_COLLAGEN_FORMATION	REACTOME_COLLAGEN_FORMATION	6/163	77/11648	0.000715298	0.0171748	0.0156677	COL13A1/COL22A1/ADAMTS14/COL12A1/COL19A1/COL6A5	6
REACTOME_STIMULI_SENSING_CHANNELS	REACTOME_STIMULI_SENSING_CHANNELS	6/163	78/11648	0.00076607	0.0181346	0.0165433	TRDN/CLCN1/CASQ1/RYR3/ANO1/RYR1	6
GOBP_L_AMINO_ACID_TRANSPORT	GOBP_L_AMINO_ACID_TRANSPORT	5/163	52/11648	0.000771342	0.0181346	0.0165433	SLC38A3/SLC25A22/SLC25A12/ATP1A2/SLC7A1	5
GOBP_REGULATION_OF_TRANSPORTER_ACTIVITY	GOBP_REGULATION_OF_TRANSPORTER_ACTIVITY	10/163	212/11648	0.000790561	0.0183948	0.0167807	STIM2/TRDN/AHNAK/DMD/JPH1/CASQ1/HRC/SCN3B/KCNA1/ATP1A2	10
GOBP_L_ALPHA_AMINO_ACID_TRANSMEMBRANE_TRANSPORT	GOBP_L_ALPHA_AMINO_ACID_TRANSMEMBRANE_TRANSPORT	5/163	53/11648	0.000842183	0.019396	0.017694	SLC38A3/SLC25A22/SLC25A12/ATP1A2/SLC7A1	5
GOMF_TROPOMYOSIN_BINDING	GOMF_TROPOMYOSIN_BINDING	3/163	14/11648	0.0008743	0.0199323	0.0181832	TNNT3/TNNT1/TMOD4	3
GOMF_PROTEIN_SERINE_THREONINE_PHOSPHATASE_ACTIVITY	GOMF_PROTEIN_SERINE_THREONINE_PHOSPHATASE_ACTIVITY	6/163	82/11648	0.000997573	0.0225152	0.0205395	DUSP22/DUSP26/EYA1/CTDSP2/PPM1K/MYH8	6
GOBP_DIVALENT_INORGANIC_CATION_HOMEOSTASIS	GOBP_DIVALENT_INORGANIC_CATION_HOMEOSTASIS	13/163	344/11648	0.00108521	0.024151	0.0220317	STIM2/TRDN/DMD/JPH1/CASQ1/RYR3/HRC/KCNA1/ATP1A2/RYR1/DHRS7C/METTL21C/TACR1	13
GOMF_CALCIUM_CHANNEL_REGULATOR_ACTIVITY	GOMF_CALCIUM_CHANNEL_REGULATOR_ACTIVITY	4/163	33/11648	0.00110215	0.024151	0.0220317	STIM2/PRKG1/CACNG6/PHPT1	4
GOMF_EXTRACELLULAR_MATRIX_STRUCTURAL_CONSTITUENT_CONFERRING_TENSILE_STRENGTH	GOMF_EXTRACELLULAR_MATRIX_STRUCTURAL_CONSTITUENT_CONFERRING_TENSILE_STRENGTH	4/163	33/11648	0.00110215	0.024151	0.0220317	COL13A1/COL12A1/COL19A1/COL6A5	4
GOMF_VOLTAGE_GATED_CHANNEL_ACTIVITY	GOMF_VOLTAGE_GATED_CHANNEL_ACTIVITY	8/163	150/11648	0.00121303	0.0263251	0.0240151	SCN4A/CLCN1/KCNA3/CACNG6/SCN3B/KCNA1/ANO1/RYR1	8
GOBP_PEPTIDYL_TYROSINE_DEPHOSPHORYLATION	GOBP_PEPTIDYL_TYROSINE_DEPHOSPHORYLATION	6/163	86/11648	0.00127945	0.0275022	0.0250888	DUSP22/DUSP26/EYA1/EYA4/PTP4A3/TNS2	6
GOBP_REGULATION_OF_CARDIAC_MUSCLE_CONTRACTION_BY_REGULATION_OF_THE_RELEASE_OF_SEQUESTERED_CALCIUM_ION	GOBP_REGULATION_OF_CARDIAC_MUSCLE_CONTRACTION_BY_REGULATION_OF_THE_RELEASE_OF_SEQUESTERED_CALCIUM_ION	3/163	16/11648	0.0013177	0.028057	0.025595	DMD/HRC/ATP1A2	3
GOMF_PHOSPHORIC_ESTER_HYDROLASE_ACTIVITY	GOMF_PHOSPHORIC_ESTER_HYDROLASE_ACTIVITY	12/163	309/11648	0.00133686	0.028199	0.0257245	DUSP22/DUSP26/PDE1B/EYA1/EYA4/PHPT1/CTDSP2/ATP1A2/PPM1K/PTP4A3/TNS2/MYH8	12
GOMF_PROTEIN_TYROSINE_PHOSPHATASE_ACTIVITY	GOMF_PROTEIN_TYROSINE_PHOSPHATASE_ACTIVITY	6/163	88/11648	0.00144141	0.0301228	0.0274796	DUSP22/DUSP26/EYA1/EYA4/PTP4A3/TNS2	6
REACTOME_EXTRACELLULAR_MATRIX_ORGANIZATION	REACTOME_EXTRACELLULAR_MATRIX_ORGANIZATION	10/163	231/11648	0.00151456	0.0313611	0.0286091	COL13A1/DMD/HSPG2/ITGA11/COL22A1/ADAMTS14/COL12A1/COL19A1/CAPN5/COL6A5	10
GOBP_VENTRICULAR_CARDIAC_MUSCLE_TISSUE_MORPHOGENESIS	GOBP_VENTRICULAR_CARDIAC_MUSCLE_TISSUE_MORPHOGENESIS	4/163	36/11648	0.00153575	0.0315109	0.0287458	TPM1/MYL2/MYH7/TNNI1	4
GOBP_REGULATION_OF_HEART_CONTRACTION	GOBP_REGULATION_OF_HEART_CONTRACTION	8/163	157/11648	0.00162332	0.0330075	0.0301111	TRDN/DMD/TPM1/HRC/SCN3B/MYL2/MYH7/ATP1A2	8
GOBP_REGULATION_OF_BLOOD_CIRCULATION	GOBP_REGULATION_OF_BLOOD_CIRCULATION	9/163	196/11648	0.00173552	0.0349738	0.0319049	TRDN/DMD/TPM1/HRC/SCN3B/MYL2/MYH7/ATP1A2/TACR1	9
GOMF_CALMODULIN_BINDING	GOMF_CALMODULIN_BINDING	8/163	161/11648	0.00190297	0.038009	0.0346737	MYH1/PDE1B/TTN/OBSCN/RYR3/MYH7/RYR1/MYH8	8
GOBP_REGULATION_OF_CARDIAC_MUSCLE_CONTRACTION_BY_CALCIUM_ION_SIGNALING	GOBP_REGULATION_OF_CARDIAC_MUSCLE_CONTRACTION_BY_CALCIUM_ION_SIGNALING	3/163	19/11648	0.00221094	0.0433921	0.0395845	DMD/HRC/ATP1A2	3
GOBP_REGULATION_OF_THE_FORCE_OF_HEART_CONTRACTION	GOBP_REGULATION_OF_THE_FORCE_OF_HEART_CONTRACTION	3/163	19/11648	0.00221094	0.0433921	0.0395845	MYL2/MYH7/ATP1A2	3
GOMF_PASSIVE_TRANSMEMBRANE_TRANSPORTER_ACTIVITY	GOMF_PASSIVE_TRANSMEMBRANE_TRANSPORTER_ACTIVITY	12/163	332/11648	0.00243839	0.047437	0.0432744	STIM2/SCN4A/CLCN1/CHRNA1/KCNA3/CACNG6/CHRND/RYR3/SCN3B/KCNA1/ANO1/RYR1	12
REACTOME_DEGRADATION_OF_THE_EXTRACELLULAR_MATRIX	REACTOME_DEGRADATION_OF_THE_EXTRACELLULAR_MATRIX	6/163	98/11648	0.00249739	0.047437	0.0432744	COL13A1/HSPG2/COL12A1/COL19A1/CAPN5/COL6A5	6
GOBP_ACTIN_FILAMENT_DEPOLYMERIZATION	GOBP_ACTIN_FILAMENT_DEPOLYMERIZATION	4/163	41/11648	0.00250111	0.047437	0.0432744	TWF2/MICAL2/TMOD4/SVIL	4
KEGG_VIRAL_MYOCARDITIS	KEGG_VIRAL_MYOCARDITIS	4/163	41/11648	0.00250111	0.047437	0.0432744	MYH1/DMD/MYH7/MYH8	4
GOBP_NEGATIVE_REGULATION_OF_MUSCLE_CONTRACTION	GOBP_NEGATIVE_REGULATION_OF_MUSCLE_CONTRACTION	3/163	20/11648	0.00257458	0.0484235	0.0441743	PRKG1/TNNT1/ATP1A2	3
REACTOME_ION_CHANNEL_TRANSPORT	REACTOME_ION_CHANNEL_TRANSPORT	7/163	133/11648	0.00263246	0.0491029	0.0447941	TRDN/CLCN1/CASQ1/RYR3/ATP1A2/ANO1/RYR1	7
GOBP_REGULATION_OF_MEMBRANE_POTENTIAL	GOBP_REGULATION_OF_MEMBRANE_POTENTIAL	12/163	337/11648	0.00275619	0.0509895	0.0465151	TRDN/SCN4A/CLCN1/CHRNA1/DMD/VCP/CHRND/SCN3B/KCNA1/ATP1A2/MYOC/TACR1	12
GOBP_ACTIN_FILAMENT_ORGANIZATION	GOBP_ACTIN_FILAMENT_ORGANIZATION	12/163	340/11648	0.00296254	0.0530076	0.0483561	TWF2/MICAL2/SYNPO2/TMOD4/TTN/TPM1/SVIL/NEB/XIRP2/MYOC/XIRP1/TACR1	12
GOBP_NEURONAL_ACTION_POTENTIAL	GOBP_NEURONAL_ACTION_POTENTIAL	3/163	21/11648	0.00297306	0.0530076	0.0483561	SCN4A/CHRNA1/KCNA1	3
GOBP_POSITIVE_REGULATION_OF_HEART_RATE	GOBP_POSITIVE_REGULATION_OF_HEART_RATE	3/163	21/11648	0.00297306	0.0530076	0.0483561	TPM1/HRC/SCN3B	3
GOBP_POSITIVE_REGULATION_OF_ACTIN_FILAMENT_BUNDLE_ASSEMBLY	GOBP_POSITIVE_REGULATION_OF_ACTIN_FILAMENT_BUNDLE_ASSEMBLY	4/163	43/11648	0.0029827	0.0530076	0.0483561	SYNPO2/TPM1/MYOC/TACR1	4
GOBP_VENTRICULAR_CARDIAC_MUSCLE_TISSUE_DEVELOPMENT	GOBP_VENTRICULAR_CARDIAC_MUSCLE_TISSUE_DEVELOPMENT	4/163	43/11648	0.0029827	0.0530076	0.0483561	TPM1/MYL2/MYH7/TNNI1	4
GOBP_MUSCLE_CELL_MIGRATION	GOBP_MUSCLE_CELL_MIGRATION	5/163	72/11648	0.00331964	0.0583564	0.0532356	PRKG1/THBS4/TPM1/SIX4/TACR1	5
BIOCARTA_NO1_PATHWAY	BIOCARTA_NO1_PATHWAY	3/163	22/11648	0.00340742	0.0583564	0.0532356	CHRNA1/SLC7A1/TNNI1	3
GOBP_RESPONSE_TO_MUSCLE_STRETCH	GOBP_RESPONSE_TO_MUSCLE_STRETCH	3/163	22/11648	0.00340742	0.0583564	0.0532356	DMD/TTN/ANKRD1	3
GOBP_SYNAPTIC_TRANSMISSION_CHOLINERGIC	GOBP_SYNAPTIC_TRANSMISSION_CHOLINERGIC	3/163	22/11648	0.00340742	0.0583564	0.0532356	CHRNA1/RAPSN/TACR1	3
GOBP_DEPHOSPHORYLATION	GOBP_DEPHOSPHORYLATION	12/163	346/11648	0.00341296	0.0583564	0.0532356	DUSP22/DUSP26/EYA1/PPP2R3A/EYA4/PHPT1/CTDSP2/ATP1A2/PPM1K/PTP4A3/TNS2/MYH8	12
REACTOME_COLLAGEN_DEGRADATION	REACTOME_COLLAGEN_DEGRADATION	4/163	46/11648	0.00381827	0.0647958	0.0591099	COL13A1/COL12A1/COL19A1/COL6A5	4
GOBP_CELL_COMMUNICATION_BY_ELECTRICAL_COUPLING_INVOLVED_IN_CARDIAC_CONDUCTION	GOBP_CELL_COMMUNICATION_BY_ELECTRICAL_COUPLING_INVOLVED_IN_CARDIAC_CONDUCTION	3/163	23/11648	0.00387865	0.0653292	0.0595965	TRDN/HRC/ATP1A2	3
GOBP_CELL_COMMUNICATION_INVOLVED_IN_CARDIAC_CONDUCTION	GOBP_CELL_COMMUNICATION_INVOLVED_IN_CARDIAC_CONDUCTION	4/163	47/11648	0.00412866	0.0685176	0.0625051	TRDN/HRC/SCN3B/ATP1A2	4
GOMF_L_AMINO_ACID_TRANSMEMBRANE_TRANSPORTER_ACTIVITY	GOMF_L_AMINO_ACID_TRANSMEMBRANE_TRANSPORTER_ACTIVITY	4/163	47/11648	0.00412866	0.0685176	0.0625051	SLC38A3/SLC25A22/SLC25A12/SLC7A1	4
GOBP_L_GLUTAMATE_TRANSMEMBRANE_TRANSPORT	GOBP_L_GLUTAMATE_TRANSMEMBRANE_TRANSPORT	3/163	24/11648	0.00438765	0.0710502	0.0648155	SLC25A22/SLC25A12/ATP1A2	3
GOBP_RETINA_LAYER_FORMATION	GOBP_RETINA_LAYER_FORMATION	3/163	24/11648	0.00438765	0.0710502	0.0648155	TSPAN12/OBSL1/IGFN1	3
REACTOME_PHASE_0_RAPID_DEPOLARISATION	REACTOME_PHASE_0_RAPID_DEPOLARISATION	3/163	24/11648	0.00438765	0.0710502	0.0648155	SCN4A/CACNG6/SCN3B	3
GOBP_AMINO_ACID_TRANSMEMBRANE_TRANSPORT	GOBP_AMINO_ACID_TRANSMEMBRANE_TRANSPORT	5/163	77/11648	0.00443359	0.0710502	0.0648155	SLC38A3/SLC25A22/SLC25A12/ATP1A2/SLC7A1	5
GOBP_POSITIVE_REGULATION_OF_CATION_CHANNEL_ACTIVITY	GOBP_POSITIVE_REGULATION_OF_CATION_CHANNEL_ACTIVITY	4/163	48/11648	0.00445567	0.0710502	0.0648155	STIM2/TRDN/CASQ1/KCNA1	4
GOBP_ATP_METABOLIC_PROCESS	GOBP_ATP_METABOLIC_PROCESS	8/163	185/11648	0.00447015	0.0710502	0.0648155	COX7A2/VCP/OLA1/SLC25A12/MYH7/ATP1A2/COX5B/MYH8	8
GOBP_REGULATION_OF_HEART_RATE	GOBP_REGULATION_OF_HEART_RATE	5/163	78/11648	0.00468478	0.073941	0.0674526	DMD/TPM1/HRC/SCN3B/MYH7	5
GOBP_MEMBRANE_DEPOLARIZATION_DURING_ACTION_POTENTIAL	GOBP_MEMBRANE_DEPOLARIZATION_DURING_ACTION_POTENTIAL	3/163	25/11648	0.00493528	0.0773537	0.0705659	SCN4A/SCN3B/ATP1A2	3
GOBP_NADH_METABOLIC_PROCESS	GOBP_NADH_METABOLIC_PROCESS	3/163	26/11648	0.00552234	0.0856483	0.0781327	VCP/SLC25A12/MDH1	3
GOBP_SKELETAL_MUSCLE_CELL_DIFFERENTIATION	GOBP_SKELETAL_MUSCLE_CELL_DIFFERENTIATION	4/163	51/11648	0.00554039	0.0856483	0.0781327	SMYD1/ASB2/SIX4/ANKRD1	4
GOBP_ANION_TRANSMEMBRANE_TRANSPORT	GOBP_ANION_TRANSMEMBRANE_TRANSPORT	8/163	195/11648	0.00610934	0.0931515	0.0849774	SLC38A3/CLCN1/SLC25A22/SLC25A5/SLC25A12/ATP1A2/ANO1/SLC7A1	8
GOBP_POSITIVE_REGULATION_OF_CALCIUM_ION_TRANSMEMBRANE_TRANSPORTER_ACTIVITY	GOBP_POSITIVE_REGULATION_OF_CALCIUM_ION_TRANSMEMBRANE_TRANSPORTER_ACTIVITY	3/163	27/11648	0.00614956	0.0931515	0.0849774	STIM2/TRDN/CASQ1	3
GOBP_RELAXATION_OF_MUSCLE	GOBP_RELAXATION_OF_MUSCLE	3/163	27/11648	0.00614956	0.0931515	0.0849774	PRKG1/HRC/ATP1A2	3
GOBP_ORGANIC_ACID_TRANSMEMBRANE_TRANSPORT	GOBP_ORGANIC_ACID_TRANSMEMBRANE_TRANSPORT	6/163	119/11648	0.00648222	0.0975358	0.088977	SLC38A3/SLC25A22/CPT1A/SLC25A12/ATP1A2/SLC7A1	6
GOBP_PROTON_TRANSMEMBRANE_TRANSPORT	GOBP_PROTON_TRANSMEMBRANE_TRANSPORT	5/163	85/11648	0.00673376	0.10065	0.0918176	SLC25A22/SLC25A5/ATP1A2/COX5B/NNT	5
GOBP_RESPONSE_TO_MECHANICAL_STIMULUS	GOBP_RESPONSE_TO_MECHANICAL_STIMULUS	7/163	159/11648	0.00698679	0.103623	0.0945304	MAP3K14/DMD/TTN/KCNA1/ATP1A2/ANKRD1/TACR1	7
GOBP_POSITIVE_REGULATION_OF_TRANSPORTER_ACTIVITY	GOBP_POSITIVE_REGULATION_OF_TRANSPORTER_ACTIVITY	5/163	86/11648	0.00707045	0.103623	0.0945304	STIM2/TRDN/DMD/CASQ1/KCNA1	5
GOBP_RESPONSE_TO_ALKALOID	GOBP_RESPONSE_TO_ALKALOID	5/163	86/11648	0.00707045	0.103623	0.0945304	CPT1A/RYR3/RYR1/GHR/TACR1	5
GOBP_CELLULAR_RESPIRATION	GOBP_CELLULAR_RESPIRATION	7/163	160/11648	0.00722274	0.104121	0.0949845	SLC25A22/COX7A2/VCP/SLC25A12/COX5B/MDH1/NNT	7
GOBP_CARDIAC_VENTRICLE_MORPHOGENESIS	GOBP_CARDIAC_VENTRICLE_MORPHOGENESIS	4/163	55/11648	0.00724281	0.104121	0.0949845	TPM1/MYL2/MYH7/TNNI1	4
GOBP_TRANSMISSION_OF_NERVE_IMPULSE	GOBP_TRANSMISSION_OF_NERVE_IMPULSE	4/163	55/11648	0.00724281	0.104121	0.0949845	SCN4A/CLCN1/CHRNA1/KCNA1	4
GOMF_MYOSIN_BINDING	GOMF_MYOSIN_BINDING	4/163	56/11648	0.00771657	0.11023	0.100557	DMD/MYL2/MYOC/MYH8	4
GOBP_AZOLE_TRANSMEMBRANE_TRANSPORT	GOBP_AZOLE_TRANSMEMBRANE_TRANSPORT	2/163	10/11648	0.00813589	0.114054	0.104046	SLC38A3/SLC7A1	2
GOBP_POSITIVE_REGULATION_OF_KERATINOCYTE_DIFFERENTIATION	GOBP_POSITIVE_REGULATION_OF_KERATINOCYTE_DIFFERENTIATION	2/163	10/11648	0.00813589	0.114054	0.104046	NME2/TRIM16	2
GOMF_ACETYLCHOLINE_BINDING	GOMF_ACETYLCHOLINE_BINDING	2/163	10/11648	0.00813589	0.114054	0.104046	CHRNA1/CHRND	2
BIOCARTA_AGR_PATHWAY	BIOCARTA_AGR_PATHWAY	3/163	30/11648	0.00827882	0.115341	0.10522	CHRNA1/DMD/RAPSN	3
GOBP_NEGATIVE_REGULATION_OF_ACTIN_FILAMENT_DEPOLYMERIZATION	GOBP_NEGATIVE_REGULATION_OF_ACTIN_FILAMENT_DEPOLYMERIZATION	3/163	31/11648	0.00907304	0.125631	0.114607	TWF2/TMOD4/SVIL	3
GOBP_PROTEIN_DEPOLYMERIZATION	GOBP_PROTEIN_DEPOLYMERIZATION	5/163	92/11648	0.00934096	0.127782	0.116569	TWF2/KIF24/MICAL2/TMOD4/SVIL	5
GOBP_REGULATION_OF_ACTIN_FILAMENT_BASED_PROCESS	GOBP_REGULATION_OF_ACTIN_FILAMENT_BASED_PROCESS	10/163	299/11648	0.00934162	0.127782	0.116569	TWF2/SYNPO2/TMOD4/TPM1/PHPT1/SVIL/NEB/ATP1A2/MYOC/TACR1	10
BIOCARTA_BARRESTIN_PATHWAY	BIOCARTA_BARRESTIN_PATHWAY	2/163	11/11648	0.00985304	0.131588	0.120041	KCNA3/KCNA1	2
GOBP_AROMATIC_AMINO_ACID_TRANSPORT	GOBP_AROMATIC_AMINO_ACID_TRANSPORT	2/163	11/11648	0.00985304	0.131588	0.120041	SLC38A3/SLC7A1	2
GOMF_STRUCTURAL_MOLECULE_ACTIVITY_CONFERRING_ELASTICITY	GOMF_STRUCTURAL_MOLECULE_ACTIVITY_CONFERRING_ELASTICITY	2/163	11/11648	0.00985304	0.131588	0.120041	AHNAK/TTN	2
REACTOME_ACETYLCHOLINE_BINDING_AND_DOWNSTREAM_EVENTS	REACTOME_ACETYLCHOLINE_BINDING_AND_DOWNSTREAM_EVENTS	2/163	11/11648	0.00985304	0.131588	0.120041	CHRNA1/CHRND	2
GOBP_METAL_ION_HOMEOSTASIS	GOBP_METAL_ION_HOMEOSTASIS	13/163	448/11648	0.0101895	0.135281	0.12341	STIM2/TRDN/DMD/JPH1/CASQ1/RYR3/HRC/KCNA1/ATP1A2/RYR1/DHRS7C/METTL21C/TACR1	13
GOBP_REGULATION_OF_MUSCLE_ADAPTATION	GOBP_REGULATION_OF_MUSCLE_ADAPTATION	4/163	61/11648	0.0103911	0.13715	0.125115	TNNT1/CASQ1/MYH7/TNNI1	4
GOBP_MEMBRANE_DEPOLARIZATION	GOBP_MEMBRANE_DEPOLARIZATION	4/163	63/11648	0.0116093	0.146903	0.134012	SCN4A/SCN3B/ATP1A2/MYOC	4
REACTOME_INTEGRIN_CELL_SURFACE_INTERACTIONS	REACTOME_INTEGRIN_CELL_SURFACE_INTERACTIONS	4/163	63/11648	0.0116093	0.146903	0.134012	COL13A1/HSPG2/ITGA11/COL6A5	4
GOBP_BEHAVIORAL_RESPONSE_TO_PAIN	GOBP_BEHAVIORAL_RESPONSE_TO_PAIN	2/163	12/11648	0.0117158	0.146903	0.134012	THBS4/TACR1	2
GOBP_CELLULAR_RESPONSE_TO_PURINE_CONTAINING_COMPOUND	GOBP_CELLULAR_RESPONSE_TO_PURINE_CONTAINING_COMPOUND	2/163	12/11648	0.0117158	0.146903	0.134012	RYR3/RYR1	2
GOBP_RESPONSE_TO_CAFFEINE	GOBP_RESPONSE_TO_CAFFEINE	2/163	12/11648	0.0117158	0.146903	0.134012	RYR3/RYR1	2
GOMF_ACETYLCHOLINE_GATED_CATION_SELECTIVE_CHANNEL_ACTIVITY	GOMF_ACETYLCHOLINE_GATED_CATION_SELECTIVE_CHANNEL_ACTIVITY	2/163	12/11648	0.0117158	0.146903	0.134012	CHRNA1/CHRND	2
GOMF_C4_DICARBOXYLATE_TRANSMEMBRANE_TRANSPORTER_ACTIVITY	GOMF_C4_DICARBOXYLATE_TRANSMEMBRANE_TRANSPORTER_ACTIVITY	2/163	12/11648	0.0117158	0.146903	0.134012	SLC25A22/SLC25A12	2
GOMF_VOLTAGE_GATED_ANION_CHANNEL_ACTIVITY	GOMF_VOLTAGE_GATED_ANION_CHANNEL_ACTIVITY	2/163	12/11648	0.0117158	0.146903	0.134012	CLCN1/ANO1	2
REACTOME_CGMP_EFFECTS	REACTOME_CGMP_EFFECTS	2/163	12/11648	0.0117158	0.146903	0.134012	PRKG1/PDE1B	2
GOBP_CARDIAC_CHAMBER_DEVELOPMENT	GOBP_CARDIAC_CHAMBER_DEVELOPMENT	6/163	136/11648	0.0121079	0.150981	0.137732	ADPRHL1/TPM1/MYL2/MYH7/XIRP2/TNNI1	6
KEGG_TIGHT_JUNCTION	KEGG_TIGHT_JUNCTION	5/163	99/11648	0.0125725	0.155912	0.142231	MYH1/MYL2/MYH7/MYLPF/MYH8	5
GOBP_CARDIAC_CHAMBER_MORPHOGENESIS	GOBP_CARDIAC_CHAMBER_MORPHOGENESIS	5/163	100/11648	0.0130887	0.159615	0.145609	ADPRHL1/TPM1/MYL2/MYH7/TNNI1	5
GOBP_CARDIAC_VENTRICLE_DEVELOPMENT	GOBP_CARDIAC_VENTRICLE_DEVELOPMENT	5/163	100/11648	0.0130887	0.159615	0.145609	TPM1/MYL2/MYH7/XIRP2/TNNI1	5
KEGG_CALCIUM_SIGNALING_PATHWAY	KEGG_CALCIUM_SIGNALING_PATHWAY	6/163	139/11648	0.0133741	0.159615	0.145609	TNNC2/SLC25A5/PDE1B/RYR3/RYR1/TACR1	6
GOBP_ENERGY_DERIVATION_BY_OXIDATION_OF_ORGANIC_COMPOUNDS	GOBP_ENERGY_DERIVATION_BY_OXIDATION_OF_ORGANIC_COMPOUNDS	8/163	224/11648	0.0134716	0.159615	0.145609	PPP1R3A/SLC25A22/COX7A2/VCP/SLC25A12/COX5B/MDH1/NNT	8
GOBP_MUSCLE_HYPERTROPHY	GOBP_MUSCLE_HYPERTROPHY	4/163	66/11648	0.0136028	0.159615	0.145609	TTN/KLF15/MYH7/MYOC	4
GOMF_PROTEIN_TYROSINE_SERINE_THREONINE_PHOSPHATASE_ACTIVITY	GOMF_PROTEIN_TYROSINE_SERINE_THREONINE_PHOSPHATASE_ACTIVITY	3/163	36/11648	0.0136984	0.159615	0.145609	DUSP22/DUSP26/PTP4A3	3
BIOCARTA_BARR_MAPK_PATHWAY	BIOCARTA_BARR_MAPK_PATHWAY	2/163	13/11648	0.0137197	0.159615	0.145609	KCNA3/KCNA1	2
GOBP_MYOBLAST_MIGRATION	GOBP_MYOBLAST_MIGRATION	2/163	13/11648	0.0137197	0.159615	0.145609	THBS4/SIX4	2
GOBP_NEGATIVE_REGULATION_OF_T_CELL_RECEPTOR_SIGNALING_PATHWAY	GOBP_NEGATIVE_REGULATION_OF_T_CELL_RECEPTOR_SIGNALING_PATHWAY	2/163	13/11648	0.0137197	0.159615	0.145609	DUSP22/PHPT1	2
GOBP_REGULATION_OF_CELL_COMMUNICATION_BY_ELECTRICAL_COUPLING	GOBP_REGULATION_OF_CELL_COMMUNICATION_BY_ELECTRICAL_COUPLING	2/163	13/11648	0.0137197	0.159615	0.145609	TRDN/HRC	2
GOBP_REGULATION_OF_RESPIRATORY_GASEOUS_EXCHANGE_BY_NERVOUS_SYSTEM_PROCESS	GOBP_REGULATION_OF_RESPIRATORY_GASEOUS_EXCHANGE_BY_NERVOUS_SYSTEM_PROCESS	2/163	13/11648	0.0137197	0.159615	0.145609	ATP1A2/GLS	2
GOBP_STORE_OPERATED_CALCIUM_ENTRY	GOBP_STORE_OPERATED_CALCIUM_ENTRY	2/163	13/11648	0.0137197	0.159615	0.145609	STIM2/CASQ1	2
GOBP_MITOCHONDRIAL_TRANSMEMBRANE_TRANSPORT	GOBP_MITOCHONDRIAL_TRANSMEMBRANE_TRANSPORT	4/163	67/11648	0.0143126	0.16315	0.148833	SLC25A22/SLC25A5/CPT1A/SLC25A12	4
GOBP_SENSORY_PERCEPTION_OF_PAIN	GOBP_SENSORY_PERCEPTION_OF_PAIN	4/163	67/11648	0.0143126	0.16315	0.148833	SCN3B/KCNA1/ANO1/TACR1	4
GOMF_AMINO_ACID_TRANSMEMBRANE_TRANSPORTER_ACTIVITY	GOMF_AMINO_ACID_TRANSMEMBRANE_TRANSPORTER_ACTIVITY	4/163	67/11648	0.0143126	0.16315	0.148833	SLC38A3/SLC25A22/SLC25A12/SLC7A1	4
KEGG_ECM_RECEPTOR_INTERACTION	KEGG_ECM_RECEPTOR_INTERACTION	4/163	67/11648	0.0143126	0.16315	0.148833	THBS4/HSPG2/THBS2/ITGA11	4
GOBP_RIBONUCLEOSIDE_TRIPHOSPHATE_BIOSYNTHETIC_PROCESS	GOBP_RIBONUCLEOSIDE_TRIPHOSPHATE_BIOSYNTHETIC_PROCESS	3/163	37/11648	0.0147568	0.167368	0.152681	NME2/VCP/SLC25A12	3
GOMF_PROTON_TRANSMEMBRANE_TRANSPORTER_ACTIVITY	GOMF_PROTON_TRANSMEMBRANE_TRANSPORTER_ACTIVITY	4/163	69/11648	0.0158017	0.172103	0.157001	SLC25A22/SLC25A5/COX5B/NNT	4
GOBP_POSITIVE_REGULATION_OF_STRESS_FIBER_ASSEMBLY	GOBP_POSITIVE_REGULATION_OF_STRESS_FIBER_ASSEMBLY	3/163	38/11648	0.0158603	0.172103	0.157001	TPM1/MYOC/TACR1	3
GOBP_AMINO_ACID_BETAINE_METABOLIC_PROCESS	GOBP_AMINO_ACID_BETAINE_METABOLIC_PROCESS	2/163	14/11648	0.0158606	0.172103	0.157001	DMGDH/CPT1A	2
GOBP_GLUTAMINE_FAMILY_AMINO_ACID_BIOSYNTHETIC_PROCESS	GOBP_GLUTAMINE_FAMILY_AMINO_ACID_BIOSYNTHETIC_PROCESS	2/163	14/11648	0.0158606	0.172103	0.157001	SLC25A12/GLS	2
GOBP_REGULATION_OF_ATP_BIOSYNTHETIC_PROCESS	GOBP_REGULATION_OF_ATP_BIOSYNTHETIC_PROCESS	2/163	14/11648	0.0158606	0.172103	0.157001	VCP/SLC25A12	2
GOMF_ACIDIC_AMINO_ACID_TRANSMEMBRANE_TRANSPORTER_ACTIVITY	GOMF_ACIDIC_AMINO_ACID_TRANSMEMBRANE_TRANSPORTER_ACTIVITY	2/163	14/11648	0.0158606	0.172103	0.157001	SLC25A22/SLC25A12	2
GOMF_ACTIN_MONOMER_BINDING	GOMF_ACTIN_MONOMER_BINDING	2/163	14/11648	0.0158606	0.172103	0.157001	TWF2/MYL2	2
GOMF_BASIC_AMINO_ACID_TRANSMEMBRANE_TRANSPORTER_ACTIVITY	GOMF_BASIC_AMINO_ACID_TRANSMEMBRANE_TRANSPORTER_ACTIVITY	2/163	14/11648	0.0158606	0.172103	0.157001	SLC38A3/SLC7A1	2
REACTOME_NITRIC_OXIDE_STIMULATES_GUANYLATE_CYCLASE	REACTOME_NITRIC_OXIDE_STIMULATES_GUANYLATE_CYCLASE	2/163	14/11648	0.0158606	0.172103	0.157001	PRKG1/PDE1B	2
GOMF_CHANNEL_REGULATOR_ACTIVITY	GOMF_CHANNEL_REGULATOR_ACTIVITY	5/163	107/11648	0.0171073	0.184743	0.168532	STIM2/PRKG1/CACNG6/PHPT1/SCN3B	5
GOBP_POSITIVE_REGULATION_OF_ION_TRANSPORT	GOBP_POSITIVE_REGULATION_OF_ION_TRANSPORT	7/163	191/11648	0.0178629	0.18846	0.171923	STIM2/TRDN/SLC38A3/DMD/CASQ1/SCN3B/KCNA1	7
BIOCARTA_BARRESTIN_SRC_PATHWAY	BIOCARTA_BARRESTIN_SRC_PATHWAY	2/163	15/11648	0.0181343	0.18846	0.171923	KCNA3/KCNA1	2
GOBP_POSITIVE_REGULATION_OF_EPIDERMAL_CELL_DIFFERENTIATION	GOBP_POSITIVE_REGULATION_OF_EPIDERMAL_CELL_DIFFERENTIATION	2/163	15/11648	0.0181343	0.18846	0.171923	NME2/TRIM16	2
GOBP_POSITIVE_REGULATION_OF_NUCLEOTIDE_BIOSYNTHETIC_PROCESS	GOBP_POSITIVE_REGULATION_OF_NUCLEOTIDE_BIOSYNTHETIC_PROCESS	2/163	15/11648	0.0181343	0.18846	0.171923	VCP/SLC25A12	2
GOBP_POSITIVE_REGULATION_OF_VASCULAR_PERMEABILITY	GOBP_POSITIVE_REGULATION_OF_VASCULAR_PERMEABILITY	2/163	15/11648	0.0181343	0.18846	0.171923	PTP4A3/TACR1	2
GOBP_RELAXATION_OF_CARDIAC_MUSCLE	GOBP_RELAXATION_OF_CARDIAC_MUSCLE	2/163	15/11648	0.0181343	0.18846	0.171923	HRC/ATP1A2	2
GOMF_EXTRACELLULAR_MATRIX_STRUCTURAL_CONSTITUENT_CONFERRING_COMPRESSION_RESISTANCE	GOMF_EXTRACELLULAR_MATRIX_STRUCTURAL_CONSTITUENT_CONFERRING_COMPRESSION_RESISTANCE	2/163	15/11648	0.0181343	0.18846	0.171923	OGN/HSPG2	2
GOMF_NEUROTRANSMITTER_BINDING	GOMF_NEUROTRANSMITTER_BINDING	2/163	15/11648	0.0181343	0.18846	0.171923	CHRNA1/CHRND	2
GOBP_NEUROMUSCULAR_JUNCTION_DEVELOPMENT	GOBP_NEUROMUSCULAR_JUNCTION_DEVELOPMENT	3/163	40/11648	0.0182031	0.18846	0.171923	CHRNA1/PPFIBP2/SIX4	3
GOBP_POSITIVE_REGULATION_OF_TRANSMEMBRANE_TRANSPORT	GOBP_POSITIVE_REGULATION_OF_TRANSMEMBRANE_TRANSPORT	6/163	151/11648	0.0193681	0.199606	0.182091	STIM2/TRDN/DMD/KLF15/CASQ1/KCNA1	6
GOBP_REGULATION_OF_OXIDATIVE_PHOSPHORYLATION	GOBP_REGULATION_OF_OXIDATIVE_PHOSPHORYLATION	2/163	16/11648	0.0205367	0.207853	0.189614	COX7A2/VCP	2
GOBP_REGULATION_OF_RESPIRATORY_SYSTEM_PROCESS	GOBP_REGULATION_OF_RESPIRATORY_SYSTEM_PROCESS	2/163	16/11648	0.0205367	0.207853	0.189614	ATP1A2/GLS	2
GOBP_RESPONSE_TO_MAGNESIUM_ION	GOBP_RESPONSE_TO_MAGNESIUM_ION	2/163	16/11648	0.0205367	0.207853	0.189614	RYR3/KCNA1	2
GOMF_CALCIUM_RELEASE_CHANNEL_ACTIVITY	GOMF_CALCIUM_RELEASE_CHANNEL_ACTIVITY	2/163	16/11648	0.0205367	0.207853	0.189614	RYR3/RYR1	2
GOBP_NEGATIVE_REGULATION_OF_ACTIN_FILAMENT_POLYMERIZATION	GOBP_NEGATIVE_REGULATION_OF_ACTIN_FILAMENT_POLYMERIZATION	3/163	42/11648	0.020728	0.208853	0.190526	TWF2/TMOD4/SVIL	3
GOBP_CARDIAC_CONDUCTION	GOBP_CARDIAC_CONDUCTION	4/163	76/11648	0.0217646	0.217357	0.198284	TRDN/HRC/SCN3B/ATP1A2	4
GOBP_CELL_FATE_SPECIFICATION	GOBP_CELL_FATE_SPECIFICATION	4/163	76/11648	0.0217646	0.217357	0.198284	TBX15/EYA1/TEAD4/MYL2	4
GOBP_MUSCLE_CELL_DEVELOPMENT	GOBP_MUSCLE_CELL_DEVELOPMENT	23/163	143/11648	2.50838e-18	1.13228e-15	1.03292e-15	ALPK3/TNNT3/MYOM2/TNNT1/DMD/ADPRHL1/TMOD4/TTN/OBSCN/LDB3/TPM1/MYPN/ALPK2/CASQ1/OBSL1/MYL2/NEB/RYR1/ASB2/SIX4/FLNC/MYOZ1/ANKRD1	23
GOBP_NEUROMUSCULAR_PROCESS	GOBP_NEUROMUSCULAR_PROCESS	14/163	120/11648	1.17077e-09	1.14888e-07	1.04806e-07	TNNC2/TNNT3/SCN4A/TNNT1/CHRNA1/DMD/RBFOX2/TNNI2/CHRND/CASQ1/KCNA1/MYH7/MYH8/TNNI1	14
GOBP_MUSCLE_SYSTEM_PROCESS	GOBP_MUSCLE_SYSTEM_PROCESS	34/163	325/11648	1.39509e-20	1.27112e-17	1.15958e-17	MYH1/TNNC2/PRKG1/TNNT3/TRDN/SCN4A/CLCN1/MYL1/MYOM2/TNNT1/CHRNA1/DMD/TMOD4/TTN/KLF15/TPM1/TNNI2/CHRND/CASQ1/HRC/SCN3B/MYL2/KCNA1/MYH7/ATP1A2/MYBPH/MYOC/RYR1/MYLPF/CKMT2/MYH8/MYOZ1/TNNI1/TACR1	34
GOBP_MUSCLE_CONTRACTION	GOBP_MUSCLE_CONTRACTION	31/163	261/11648	1.98243e-20	1.27112e-17	1.15958e-17	MYH1/TNNC2/PRKG1/TNNT3/TRDN/SCN4A/CLCN1/MYL1/MYOM2/TNNT1/CHRNA1/DMD/TMOD4/TTN/TPM1/TNNI2/CHRND/CASQ1/HRC/SCN3B/MYL2/KCNA1/MYH7/ATP1A2/MYBPH/RYR1/MYLPF/CKMT2/MYH8/TNNI1/TACR1	31
GOBP_STRIATED_MUSCLE_CELL_DEVELOPMENT	GOBP_STRIATED_MUSCLE_CELL_DEVELOPMENT	18/163	56/11648	2.18891e-20	1.27112e-17	1.15958e-17	TNNT3/MYOM2/TNNT1/ADPRHL1/TMOD4/TTN/OBSCN/LDB3/TPM1/MYPN/CASQ1/OBSL1/MYL2/NEB/SIX4/FLNC/MYOZ1/ANKRD1	18
GOBP_MUSCLE_STRUCTURE_DEVELOPMENT	GOBP_MUSCLE_STRUCTURE_DEVELOPMENT	40/163	485/11648	2.25276e-20	1.27112e-17	1.15958e-17	ALPK3/TNNT3/SMYD1/MYOM2/TNNT1/CHRNA1/DMD/ADPRHL1/TMOD4/TTN/JPH1/SPEG/OBSCN/LDB3/TPM1/MYPN/CHRND/TEAD4/ALPK2/VGLL2/CASQ1/OBSL1/MYL2/SVIL/MYH7/NEB/ITGA11/XIRP2/RYR1/COL19A1/ASB2/MYLPF/SRPK3/SIX4/METTL21C/FLNC/PDLIM7/MYOZ1/TNNI1/ANKRD1	40
GOMF_STRUCTURAL_MOLECULE_ACTIVITY	GOMF_STRUCTURAL_MOLECULE_ACTIVITY	25/163	486/11648	1.53707e-08	1.28488e-06	1.17213e-06	OGN/HSPB6/COL13A1/AHNAK/MYL1/MYOM2/MATN2/DMD/HSPG2/TTN/JPH1/OBSCN/TPM1/THBS2/MYL2/NEB/TECTA/COL22A1/MYBPH/ZP3/COL12A1/COL19A1/MYLPF/COL6A5/MYH8	25
GOBP_ACTOMYOSIN_STRUCTURE_ORGANIZATION	GOBP_ACTOMYOSIN_STRUCTURE_ORGANIZATION	20/163	164/11648	1.10876e-13	1.47205e-11	1.34287e-11	TNNT3/MYOM2/TNNT1/ADPRHL1/TMOD4/TTN/OBSCN/LDB3/TPM1/MYPN/CASQ1/OBSL1/MYL2/NEB/MYOC/SIX4/FLNC/MYOZ1/ANKRD1/TACR1	20
GOBP_ACTIN_MYOSIN_FILAMENT_SLIDING	GOBP_ACTIN_MYOSIN_FILAMENT_SLIDING	5/163	11/11648	2.17865e-07	1.5862e-05	1.44701e-05	MYL1/TPM1/MYH7/MYLPF/MYH8	5
GOMF_MUSCLE_ALPHA_ACTININ_BINDING	GOMF_MUSCLE_ALPHA_ACTININ_BINDING	5/163	11/11648	2.17865e-07	1.5862e-05	1.44701e-05	SYNPO2/TTN/LDB3/MYPN/PDLIM7	5
GOBP_STRIATED_MUSCLE_CONTRACTION	GOBP_STRIATED_MUSCLE_CONTRACTION	19/163	127/11648	1.04828e-14	1.81997e-12	1.66027e-12	TNNC2/TNNT3/SCN4A/TNNT1/CHRNA1/DMD/TTN/TPM1/TNNI2/CHRND/CASQ1/HRC/SCN3B/MYL2/MYH7/ATP1A2/MYBPH/MYH8/TNNI1	19
GOBP_SARCOMERE_ORGANIZATION	GOBP_SARCOMERE_ORGANIZATION	13/163	36/11648	8.51472e-16	1.92177e-13	1.75314e-13	TNNT3/MYOM2/TNNT1/TTN/OBSCN/LDB3/TPM1/MYPN/CASQ1/SIX4/FLNC/MYOZ1/ANKRD1	13
REACTOME_MUSCLE_CONTRACTION	REACTOME_MUSCLE_CONTRACTION	22/163	146/11648	6.10184e-17	1.96741e-14	1.79477e-14	TNNC2/TNNT3/TRDN/SCN4A/MYL1/TNNT1/DMD/TMOD4/TTN/CACNG6/TPM1/TNNI2/CASQ1/RYR3/SCN3B/MYL2/NEB/ATP1A2/RYR1/MYLPF/MYH8/TNNI1	22
GOBP_REGULATION_OF_CALCIUM_ION_TRANSMEMBRANE_TRANSPORT	GOBP_REGULATION_OF_CALCIUM_ION_TRANSMEMBRANE_TRANSPORT	11/163	107/11648	2.79741e-07	1.97305e-05	1.79991e-05	STIM2/TRDN/AHNAK/DMD/JPH1/CACNG6/CASQ1/HRC/ATP1A2/DHRS7C/METTL21C	11
GOBP_RELEASE_OF_SEQUESTERED_CALCIUM_ION_INTO_CYTOSOL_BY_ENDOPLASMIC_RETICULUM	GOBP_RELEASE_OF_SEQUESTERED_CALCIUM_ION_INTO_CYTOSOL_BY_ENDOPLASMIC_RETICULUM	8/163	27/11648	2.19251e-09	2.06187e-07	1.88094e-07	TRDN/DMD/CASQ1/HRC/ATP1A2/RYR1/DHRS7C/METTL21C	8
GOBP_SKELETAL_MUSCLE_ORGAN_DEVELOPMENT	GOBP_SKELETAL_MUSCLE_ORGAN_DEVELOPMENT	16/163	127/11648	2.2038e-11	2.36856e-09	2.16072e-09	SMYD1/CHRNA1/DMD/CHRND/VGLL2/CASQ1/SVIL/RYR1/COL19A1/ASB2/MYLPF/SRPK3/SIX4/METTL21C/MYOZ1/ANKRD1	16
GOMF_STRUCTURAL_CONSTITUENT_OF_MUSCLE	GOMF_STRUCTURAL_CONSTITUENT_OF_MUSCLE	12/163	34/11648	1.57569e-14	2.54024e-12	2.31733e-12	MYL1/MYOM2/DMD/TTN/JPH1/OBSCN/TPM1/MYL2/NEB/MYBPH/MYLPF/MYH8	12
GOBP_REGULATION_OF_MUSCLE_CONTRACTION	GOBP_REGULATION_OF_MUSCLE_CONTRACTION	17/163	129/11648	2.39606e-12	2.70395e-10	2.46668e-10	TNNC2/PRKG1/TNNT3/SCN4A/TNNT1/DMD/TPM1/TNNI2/CASQ1/HRC/MYL2/KCNA1/MYH7/ATP1A2/MYBPH/TNNI1/TACR1	17
GOMF_ALPHA_ACTININ_BINDING	GOMF_ALPHA_ACTININ_BINDING	6/163	22/11648	4.24506e-07	2.90336e-05	2.64859e-05	SYNPO2/TTN/LDB3/MYPN/XIRP2/PDLIM7	6
GOBP_STRIATED_MUSCLE_CELL_DIFFERENTIATION	GOBP_STRIATED_MUSCLE_CELL_DIFFERENTIATION	23/163	213/11648	1.99654e-14	3.00412e-12	2.74051e-12	ALPK3/TNNT3/SMYD1/MYOM2/TNNT1/ADPRHL1/TMOD4/TTN/OBSCN/LDB3/TPM1/MYPN/ALPK2/CASQ1/OBSL1/MYL2/NEB/RYR1/ASB2/SIX4/FLNC/MYOZ1/ANKRD1	23
GOBP_MUSCLE_CELL_DIFFERENTIATION	GOBP_MUSCLE_CELL_DIFFERENTIATION	25/163	290/11648	2.45997e-13	3.08453e-11	2.81386e-11	ALPK3/TNNT3/SMYD1/MYOM2/TNNT1/DMD/ADPRHL1/TMOD4/TTN/SPEG/OBSCN/LDB3/TPM1/MYPN/ALPK2/CASQ1/OBSL1/MYL2/NEB/RYR1/ASB2/SIX4/FLNC/MYOZ1/ANKRD1	25
REACTOME_STRIATED_MUSCLE_CONTRACTION	REACTOME_STRIATED_MUSCLE_CONTRACTION	13/163	27/11648	8.23745e-18	3.09865e-15	2.82674e-15	TNNC2/TNNT3/MYL1/TNNT1/DMD/TMOD4/TTN/TPM1/TNNI2/MYL2/NEB/MYH8/TNNI1	13
GOBP_MUSCLE_ORGAN_DEVELOPMENT	GOBP_MUSCLE_ORGAN_DEVELOPMENT	27/163	253/11648	1.15601e-16	3.26138e-14	2.9752e-14	SMYD1/CHRNA1/DMD/TTN/JPH1/SPEG/TPM1/CHRND/TEAD4/VGLL2/CASQ1/MYL2/SVIL/MYH7/NEB/ITGA11/XIRP2/RYR1/COL19A1/ASB2/MYLPF/SRPK3/SIX4/METTL21C/MYOZ1/TNNI1/ANKRD1	27
GOBP_MULTICELLULAR_ORGANISMAL_MOVEMENT	GOBP_MULTICELLULAR_ORGANISMAL_MOVEMENT	12/163	42/11648	2.88546e-13	3.42762e-11	3.12685e-11	TNNC2/TNNT3/SCN4A/TNNT1/CHRNA1/DMD/TNNI2/CHRND/CASQ1/MYH7/MYH8/TNNI1	12
GOBP_CELLULAR_COMPONENT_ASSEMBLY_INVOLVED_IN_MORPHOGENESIS	GOBP_CELLULAR_COMPONENT_ASSEMBLY_INVOLVED_IN_MORPHOGENESIS	18/163	87/11648	1.37095e-16	3.43804e-14	3.13635e-14	TNNT3/MYOM2/TNNT1/ADPRHL1/TMOD4/TTN/OBSCN/LDB3/TPM1/MYPN/CASQ1/OBSL1/MYL2/NEB/SIX4/FLNC/MYOZ1/ANKRD1	18
GOBP_REGULATION_OF_STRIATED_MUSCLE_CONTRACTION	GOBP_REGULATION_OF_STRIATED_MUSCLE_CONTRACTION	10/163	71/11648	4.84024e-08	3.90158e-06	3.55922e-06	TNNT3/SCN4A/DMD/CASQ1/HRC/MYL2/MYH7/ATP1A2/MYBPH/TNNI1	10
GOMF_ACTIN_BINDING	GOMF_ACTIN_BINDING	28/163	342/11648	2.82681e-14	3.98757e-12	3.63766e-12	MYH1/TNNC2/TNNT3/TWF2/MICAL2/MYOM2/SYNPO2/DMD/TMOD4/TTN/LDB3/TPM1/MYPN/TNNI2/WIPF3/MYL2/SVIL/MYH7/NEB/XIRP2/XIRP1/ABRA/RAI14/FLNC/PDLIM7/MYH8/MYOZ1/TNNI1	28
GOBP_REGULATION_OF_SYSTEM_PROCESS	GOBP_REGULATION_OF_SYSTEM_PROCESS	21/163	434/11648	6.70648e-07	4.45192e-05	4.06126e-05	TNNC2/PRKG1/TNNT3/TRDN/SCN4A/TNNT1/DMD/TPM1/TNNI2/CASQ1/HRC/SCN3B/MYL2/KCNA1/SLC25A12/MYH7/ATP1A2/MYBPH/GLS/TNNI1/TACR1	21
GOBP_HEART_DEVELOPMENT	GOBP_HEART_DEVELOPMENT	22/163	474/11648	7.1807e-07	4.50909e-05	4.11341e-05	RBM20/ALPK3/SMYD1/MICAL2/SMYD2/ADPRHL1/TTN/EYA1/LDB3/TPM1/ALPK2/OBSL1/FREM2/MYL2/MYH7/NEB/XIRP2/RYR1/ASB2/PDLIM7/TNNI1/ANKRD1	22
GOBP_SEQUESTERING_OF_CALCIUM_ION	GOBP_SEQUESTERING_OF_CALCIUM_ION	10/163	94/11648	7.19216e-07	4.50909e-05	4.11341e-05	TRDN/DMD/JPH1/CASQ1/RYR3/HRC/ATP1A2/RYR1/DHRS7C/METTL21C	10
GOBP_REGULATION_OF_MUSCLE_SYSTEM_PROCESS	GOBP_REGULATION_OF_MUSCLE_SYSTEM_PROCESS	17/163	180/11648	5.1708e-10	5.30477e-08	4.83927e-08	TNNC2/PRKG1/TNNT3/SCN4A/TNNT1/DMD/TPM1/TNNI2/CASQ1/HRC/MYL2/KCNA1/MYH7/ATP1A2/MYBPH/TNNI1/TACR1	17
GOBP_SKELETAL_MUSCLE_CONTRACTION	GOBP_SKELETAL_MUSCLE_CONTRACTION	12/163	30/11648	2.60813e-15	5.35141e-13	4.88182e-13	TNNC2/TNNT3/SCN4A/TNNT1/CHRNA1/DMD/TNNI2/CHRND/CASQ1/MYH7/MYH8/TNNI1	12
GOBP_MUSCLE_TISSUE_DEVELOPMENT	GOBP_MUSCLE_TISSUE_DEVELOPMENT	28/163	313/11648	2.96274e-15	5.57242e-13	5.08344e-13	ALPK3/SMYD1/CHRNA1/DMD/ADPRHL1/TTN/EYA1/TPM1/CHRND/ALPK2/VGLL2/CASQ1/OBSL1/MYL2/SVIL/MYH7/NEB/XIRP2/RYR1/COL19A1/ASB2/MYLPF/SRPK3/SIX4/METTL21C/MYOZ1/TNNI1/ANKRD1	28
GOBP_REGULATION_OF_RELEASE_OF_SEQUESTERED_CALCIUM_ION_INTO_CYTOSOL	GOBP_REGULATION_OF_RELEASE_OF_SEQUESTERED_CALCIUM_ION_INTO_CYTOSOL	8/163	56/11648	9.94117e-07	6.06411e-05	5.53199e-05	TRDN/DMD/JPH1/CASQ1/HRC/ATP1A2/DHRS7C/METTL21C	8
GOBP_CARDIAC_MUSCLE_CONTRACTION	GOBP_CARDIAC_MUSCLE_CONTRACTION	10/163	98/11648	1.06195e-06	6.3074e-05	5.75392e-05	DMD/TTN/TPM1/TNNI2/HRC/SCN3B/MYL2/MYH7/ATP1A2/TNNI1	10
GOBP_CARDIAC_MUSCLE_TISSUE_DEVELOPMENT	GOBP_CARDIAC_MUSCLE_TISSUE_DEVELOPMENT	13/163	177/11648	1.15191e-06	6.66633e-05	6.08136e-05	ALPK3/ADPRHL1/TTN/TPM1/ALPK2/OBSL1/MYL2/MYH7/NEB/XIRP2/ASB2/TNNI1/ANKRD1	13
GOBP_SARCOPLASMIC_RETICULUM_CALCIUM_ION_TRANSPORT	GOBP_SARCOPLASMIC_RETICULUM_CALCIUM_ION_TRANSPORT	8/163	31/11648	7.42895e-09	6.70686e-07	6.11833e-07	TRDN/DMD/CASQ1/HRC/ATP1A2/RYR1/DHRS7C/METTL21C	8
GOBP_NON_MEMBRANE_BOUNDED_ORGANELLE_ASSEMBLY	GOBP_NON_MEMBRANE_BOUNDED_ORGANELLE_ASSEMBLY	19/163	317/11648	9.0949e-08	7.07834e-06	6.45721e-06	TNNT3/MYOM2/TNNT1/ADPRHL1/TMOD4/TTN/OBSCN/LDB3/TPM1/MYPN/CASQ1/OBSL1/MYL2/NEB/ASB2/SIX4/FLNC/MYOZ1/ANKRD1	19
GOBP_CARDIAC_MYOFIBRIL_ASSEMBLY	GOBP_CARDIAC_MYOFIBRIL_ASSEMBLY	5/163	15/11648	1.35326e-06	7.63577e-05	6.96573e-05	ADPRHL1/TTN/OBSL1/MYL2/NEB	5
GOMF_EXTRACELLULAR_MATRIX_STRUCTURAL_CONSTITUENT	GOMF_EXTRACELLULAR_MATRIX_STRUCTURAL_CONSTITUENT	11/163	127/11648	1.57885e-06	8.69136e-05	7.92869e-05	OGN/COL13A1/MATN2/HSPG2/THBS2/TECTA/COL22A1/ZP3/COL12A1/COL19A1/COL6A5	11
GOMF_ACTIN_FILAMENT_BINDING	GOMF_ACTIN_FILAMENT_BINDING	15/163	166/11648	1.04213e-08	9.04645e-07	8.25262e-07	MYH1/TNNC2/TWF2/MYOM2/DMD/TMOD4/TTN/TPM1/SVIL/MYH7/NEB/XIRP2/XIRP1/FLNC/MYH8	15
GOBP_MUSCLE_ORGAN_MORPHOGENESIS	GOBP_MUSCLE_ORGAN_MORPHOGENESIS	8/163	60/11648	1.70766e-06	9.17666e-05	8.37141e-05	TTN/TPM1/MYL2/MYH7/XIRP2/MYLPF/TNNI1/ANKRD1	8
GOBP_REGULATION_OF_CALCIUM_ION_TRANSMEMBRANE_TRANSPORTER_ACTIVITY	GOBP_REGULATION_OF_CALCIUM_ION_TRANSMEMBRANE_TRANSPORTER_ACTIVITY	8/163	61/11648	1.94226e-06	9.983e-05	9.10699e-05	STIM2/TRDN/AHNAK/DMD/JPH1/CASQ1/HRC/ATP1A2	8
GOBP_SKELETAL_MUSCLE_ADAPTATION	GOBP_SKELETAL_MUSCLE_ADAPTATION	5/163	16/11648	1.94618e-06	9.983e-05	9.10699e-05	TNNT1/MYH7/MYOC/MYOZ1/TNNI1	5

## Sheet: DE gene ATM
	Human	symbol	WTvsATM			WTvsATMcGAS			ATMvsATMcGAS
			FC	pval	FDR	FC	pval	FDR	FC	pval	FDR
LOC107380201	LPAR6	lpar6 (3 of 4)	-1.72321	3.62134e-40	7.3133e-36	-1.32803	7.40551e-22	1.49554e-17	0.395194	0.00734599	1
rcbtb2	RCBTB2	rcbtb2	-0.893496	7.58169e-21	7.65562e-17	-0.876279	3.32199e-17	3.35438e-13	0.0172227	0.869481	1
LOC107381302	PIF1	pif1 (1 of 4)	3.25205	5.07383e-10	3.41553e-06	2.694	2.20282e-06	0.00556074	-0.560398	0.220379	1
LOC107381303	PIF1	pif1 (3 of 4)	3.71689	4.14876e-09	2.09461e-05	3.04814	5.52388e-06	0.0111555	-0.670814	0.247416	1
LOC107386741	RIN1	rin1 (1 of 2)	2.79918	9.65605e-08	0.000390008	2.4129	8.3757e-06	0.0140956	-0.38655	0.471678	1
LOC107375793	NA	LOC107375793	6.44954	3.24932e-07	0.00109367	7.23967	2.74155e-09	1.84552e-05	0.730101	0.281985	1
LOC107392988	NFIL3	nfil3 (1 of 5)	0.990665	8.78225e-06	0.0251954	0.498434	0.045866	1	-0.492235	0.039857	1
acan	ACAN	acan (2 of 3)	0.584456	1.2476e-05	0.0251954	0.313315	0.0291051	1	-0.271141	0.0609745	1
LOC107392149	NA	nefh (2 of 7)	-2.64571	1.2351e-05	0.0251954	-2.57005	0.000141371	0.14275	0.0757807	0.899736	1
LOC107374518	FRZB	frzb (2 of 2)	0.882311	1.09434e-05	0.0251954	0.336272	0.122373	1	-0.546032	0.0116922	1
insig1	INSIG2	insig1	0.535865	1.38607e-05	0.0254469	0.284211	0.0318042	1	-0.251654	0.0600755	1
ppp1r16a	PPP1R16A	ppp1r16a	0.719119	2.44358e-05	0.0411234	0.401836	0.0307372	1	-0.317287	0.0776936	1
LOC107396505	GAS7	gas7 (2 of 2)	0.482468	2.74471e-05	0.042638	0.162288	0.206417	1	-0.320177	0.00957009	1
LOC107373378	RTN4	rtn4 (2 of 3)	0.494415	3.3407e-05	0.0481896	0.438881	0.000576992	0.356499	-0.055543	0.677215	1
LOC107390682	HES5	hes5 (3 of 4)	-0.485192	4.50802e-05	0.0568997	-0.327692	0.0104271	1	0.157502	0.23125	1
LOC107394496	NA	muc19 (2 of 3)	-2.499	4.22934e-05	0.0568997	-2.20332	0.00103734	0.476115	0.295783	0.653364	1
LOC107380218	CLDN8	cldn8 (2 of 3)	2.02415	5.17599e-05	0.0614878	1.78766	0.00122665	0.527067	-0.237929	0.615254	1
LOC107392034	TRDN	tchh (10 of 13)	-2.62262	5.57703e-05	0.0625712	-3.13062	3.13694e-05	0.0487312	-0.507853	0.471263	1
LOC107377024	KCNJ10	kcnj10 (2 of 2)	0.739347	7.74378e-05	0.0738525	0.56429	0.00470597	0.905115	-0.175059	0.387599	1
per1	PER1	per1	-0.429707	7.10316e-05	0.0738525	0.0153328	0.891128	1	0.445038	0.00012328	0.449224
LOC107383596	NMRK2	nmrk2 (2 of 3)	-1.00853	8.04533e-05	0.0738525	-0.979524	0.000380636	0.265067	0.0290754	0.960529	1
LOC107372943	ZP1	zp4 (3 of 7)	-4.02789	7.48056e-05	0.0738525	-4.57389	0.000137919	0.14275	-0.543101	0.696902	1
LOC107380711	GLB1L2	glb1l2 (2 of 2)	0.60311	8.91272e-05	0.0749968	0.508691	0.00217179	0.707409	-0.0944273	0.560754	1
LOC107373454	DHRS12	dhrs12 (2 of 4)	0.866488	8.83759e-05	0.0749968	0.956635	4.68442e-05	0.0675728	0.0901332	0.702579	1
atm	ATM	atm	-0.518481	0.000109108	0.0881372	-0.497379	0.000635502	0.356499	0.0211055	0.885717	1
LOC107386824	CASP9	casp9 (2 of 2)	1.1289	0.000134424	0.104412	0.239626	0.520916	1	-0.88918	0.00531413	1
per3	PER3	per3	-0.385426	0.000143356	0.10666	-0.100537	0.358837	1	0.284889	0.00893317	1
spg20	SPG20	spg20 (1 of 2)	0.85177	0.000153164	0.10666	0.594646	0.013403	1	-0.25713	0.288933	1
def6	DEF6	def6 (1 of 2)	0.601706	0.000149086	0.10666	0.423569	0.0127288	1	-0.178138	0.298558	1
sod3	SOD3	sod3	0.695355	0.000183356	0.119657	0.61506	0.0020183	0.668191	-0.0803216	0.695653	1
LOC107388898	ZP3	zp3 (13 of 19)	-3.14093	0.000183677	0.119657	-2.38239	0.00793223	1	0.758476	0.412567	1
lpar1	LPAR1	lpar1	0.627463	0.000213435	0.123152	0.415624	0.0228189	1	-0.211843	0.241581	1
chst3	CHST3	chst3 (1 of 2)	1.88765	0.000209586	0.123152	0.628056	0.32924	1	-1.25951	0.0175474	1
LOC107387606	OCM2	ocm2 (1 of 2)	-2.29609	0.000199806	0.123152	-2.58673	0.000215378	0.167434	-0.290096	0.702728	1
msmo1	MSMO1	msmo1	0.470721	0.000208188	0.123152	0.116293	0.401568	1	-0.354425	0.00992897	1
LOC107396397	NA	LOC107396397	0.441896	0.000229779	0.1289	0.281159	0.0290894	1	-0.160738	0.216356	1
LOC107380297	RHOU	rhou (1 of 2)	0.463659	0.000260272	0.142059	0.228764	0.0936943	1	-0.234895	0.0880104	1
LOC107382403	CNNM1	cnnm1 (1 of 2)	-0.424326	0.000294829	0.1511	-0.406879	0.00137063	0.553599	0.0174482	0.8944	1
cd200	CD200	cd200 (1 of 4)	0.637513	0.000297219	0.1511	0.531607	0.00487778	0.9121	-0.105911	0.577341	1
LOC107374624	KIFC1	kifc1 (2 of 2)	-0.607849	0.000299281	0.1511	-0.58583	0.00130402	0.543887	0.0220273	0.918901	1
ctgf	CTGF	ctgf	0.523182	0.000326574	0.160857	0.320998	0.0430875	1	-0.202186	0.19735	1
kbtbd4	KBTBD4	kbtbd4	-0.377562	0.000334756	0.160962	-0.156076	0.165343	1	0.221485	0.0528977	1
LOC107387068	HEPACAM	hepacam (1 of 4)	0.665361	0.00035491	0.166684	0.346989	0.0837771	1	-0.318372	0.113523	1
LOC107379226	TLR6	tlr6	0.783527	0.000379879	0.172726	0.375031	0.140172	1	-0.408497	0.0722742	1
LOC107382786	TTN	ttn (5 of 7)	-1.94112	0.00038488	0.172726	-1.78683	0.00326414	0.830793	0.15432	0.772779	1
myo1d	MYO1D	myo1d	0.524672	0.000418528	0.183743	0.41229	0.00979313	1	-0.112384	0.482728	1
LOC107379609	EFNA1	efna1 (2 of 2)	0.552095	0.000469411	0.201532	0.283518	0.0910432	1	-0.268576	0.12198	1
slc41a1	SLC41A1	slc41a1	0.824484	0.000479007	0.201532	0.383626	0.130755	1	-0.440857	0.0832119	1
vit	VIT	vit	-0.466092	0.000518931	0.21092	-0.162299	0.240136	1	0.303787	0.0396022	1
LOC107372766	STAT5B	stat5a	0.728866	0.000522209	0.21092	0.234755	0.300339	1	-0.494086	0.0374716	1
wdr91	WDR91	wdr91	-0.378648	0.000567064	0.224546	-0.309464	0.00901277	1	0.0691854	0.56773	1
LOC107378022	RSPO3	rspo3 (1 of 2)	-0.557114	0.000630957	0.245042	-0.436537	0.011879	1	0.120584	0.52515	1
cd55	CD55	cd55 (1 of 2)	0.792133	0.000690354	0.263051	0.682799	0.00655449	1	-0.10939	0.677538	1
LOC107376032	PAPSS2	papss2	0.796851	0.000762035	0.276541	0.792606	0.00149852	0.57956	-0.00427167	1	1
espnl	ESPNL	espnl (1 of 3)	-0.400632	0.000766839	0.276541	-0.249932	0.0519124	1	0.1507	0.242596	1
LOC107392087	SPTBN1	sptb	0.595644	0.000765931	0.276541	0.503767	0.0079475	1	-0.091881	0.629204	1
stoml3	STOM	stoml3	-0.454877	0.000786876	0.278789	-0.288652	0.048299	1	0.166225	0.25869	1
LOC107379419	SLC2A1	slc2a3	0.45662	0.000826096	0.285795	0.379184	0.00961664	1	-0.0774364	0.600404	1
LOC107374224	CYP2J2	cyp2j2 (10 of 14)	0.592544	0.000834956	0.285795	0.613476	0.00115415	0.506695	0.0208977	0.925673	1
slc5a8	SLC5A8	slc5a8 (2 of 3)	1.90888	0.000854012	0.287446	0.891322	0.171718	1	-1.01768	0.0866921	1
LOC107389522	CCDC80	ccdc80 (2 of 2)	0.507206	0.000869024	0.287704	0.47224	0.00365533	0.830793	-0.0349728	0.848603	1
LOC107385161	FKBP5	fkbp5	0.88994	0.000912053	0.292384	0.324569	0.254321	1	-0.56537	0.0532403	1
hfm1	HFM1	hfm1	-0.820326	0.000912115	0.292384	-0.237972	0.377206	1	0.582349	0.0270502	1
LOC107379910	OR11A1	or11a1 (5 of 7)	1.13032	0.000938499	0.29614	0.22978	0.526891	1	-0.900365	0.0216869	1
LOC107373705	PCDHAC2	pcdhga4	0.412924	0.00104872	0.313898	0.442254	0.000970437	0.455767	0.0293226	0.81611	1
LOC107386489	PTN	ptn	0.340153	0.00126932	0.313898	0.279076	0.0137751	1	-0.0610769	0.594558	1
LOC107390544	EHD2	srl (2 of 2)	-2.052	0.001565	0.313898	-1.75068	0.0138092	1	0.301501	0.700225	1
gna12	GNA12	gna12	0.428408	0.00162411	0.313898	0.25915	0.0763743	1	-0.169258	0.249744	1
lcn2	AMBP	lcn2	-1.22987	0.0014337	0.313898	-0.248213	0.528954	1	0.981226	0.0221042	1
LOC107374829	SV2C	sv2c (1 of 2)	0.584315	0.00145143	0.313898	0.18508	0.3495	1	-0.399233	0.045139	1
cog2	COG2	cog2	-0.35567	0.00112622	0.313898	-0.322801	0.006254	0.971535	0.0328709	0.786785	1
ldlr	LDLR	ldlr (1 of 2)	0.517256	0.00141096	0.313898	0.235323	0.18404	1	-0.281931	0.10332	1
LOC107376974	CASQ1	casq1 (3 of 3)	-2.73732	0.00149171	0.313898	-2.79508	0.00355857	0.830793	-0.0565316	1	1
actn3	ACTN2	actn3	-1.53819	0.00143471	0.313898	-1.40903	0.00823167	1	0.129192	0.793335	1
LOC107378334	MYH1	myh3 (5 of 7)	-4.45485	0.00166314	0.313898	-4.24994	0.00872514	1	0.205196	0.857145	1
sqle	SQLE	sqle	0.73707	0.00141601	0.313898	0.444959	0.0728966	1	-0.292117	0.244055	1
LOC107379005	SACM1L	sacm1l (2 of 2)	-0.490934	0.00146941	0.313898	-0.314118	0.0568245	1	0.176817	0.299237	1
LOC107379059	THBS3	thbs3	0.639336	0.00154534	0.313898	0.413752	0.0573932	1	-0.22559	0.304295	1
LOC107379267	BCAN	bcan	0.38955	0.00135449	0.313898	0.220401	0.0911944	1	-0.16915	0.199612	1
siglec10	SIGLEC10	siglec10	2.41694	0.00153061	0.313898	2.03693	0.0109327	1	-0.381123	0.652594	1
prx	AHNAK	prx (1 of 2)	0.552575	0.00102084	0.313898	0.38812	0.0312899	1	-0.164459	0.371367	1
csgr06h19orf54	C19orf54	csgr06h19orf54	-0.476749	0.00106383	0.313898	-0.38105	0.0161589	1	0.0957074	0.551932	1
kcne4	KCNE4	kcne4	0.508407	0.00126357	0.313898	0.309058	0.0711722	1	-0.199352	0.239464	1
LOC107381855	MYOM2	myom2 (1 of 3)	-1.99629	0.00164659	0.313898	-2.1269	0.00297346	0.822589	-0.130418	0.888366	1
LOC107382057	CDHR5	cdhr5 (1 of 3)	0.465017	0.00119008	0.313898	0.280641	0.0689845	1	-0.184377	0.234261	1
rala	RALA	rala	0.350728	0.00132401	0.313898	0.320658	0.00613983	0.961193	-0.0300721	0.806815	1
LOC107384078	FNDC7	fndc7 (5 of 8)	-1.42946	0.00115093	0.313898	-1.30707	0.00543574	0.925695	0.122601	0.867847	1
LOC107385141	MYH2	myh3 (4 of 7)	-3.45317	0.00148658	0.313898	-3.83511	0.00247315	0.779362	-0.380755	0.766673	1
LOC107386185	SLC12A2	slc12a2 (1 of 2)	0.495389	0.0011027	0.313898	0.370079	0.0228031	1	-0.125311	0.447351	1
LOC107386319	CKM	ckm (1 of 2)	-1.89624	0.00155808	0.313898	-1.46929	0.0259873	1	0.426955	0.483951	1
LOC107386473	ATF5	atf5 (1 of 2)	-0.344064	0.00127547	0.313898	-0.00982158	0.929084	1	0.334241	0.00368389	1
LOC107386483	FOXO1	foxo1 (2 of 2)	1.41877	0.00135418	0.313898	1.03138	0.033399	1	-0.387708	0.428404	1
tmem135	TMEM135	tmem135	-0.342738	0.00158999	0.313898	-0.169311	0.149525	1	0.173427	0.138337	1
cldn2	CLDN14	cldn2	0.676706	0.00165322	0.313898	0.581102	0.0120106	1	-0.0956255	0.682705	1
LOC107387231	ARG1	arg1	-0.45337	0.00156007	0.313898	-0.577301	0.000215563	0.167434	-0.123923	0.431479	1
LOC107387945	ATP2A1	atp2a1 (1 of 2)	-2.61733	0.00103503	0.313898	-2.41524	0.00691267	1	0.202109	0.784724	1
ercc4	ERCC4	ercc4	-0.366863	0.00126313	0.313898	-0.285385	0.019622	1	0.0814791	0.51871	1
LOC107391317	ZNF341	znf341	-0.383394	0.00157558	0.313898	-0.196007	0.134254	1	0.187387	0.153441	1
LOC107394899	MBP	mbp (2 of 3)	0.6033	0.00148169	0.313898	0.457426	0.0239678	1	-0.145873	0.480548	1
angptl4	ANGPTL4	angptl4 (1 of 2)	-0.397915	0.00154775	0.313898	-0.0960936	0.485438	1	0.301819	0.025141	1
LOC107395770	GJB1	gjb1 (1 of 2)	0.574232	0.00115247	0.313898	0.509676	0.00708266	1	-0.0645608	0.735575	1
LOC107396766	NA	mtrf1 (1 of 3)	2.31586	0.00147904	0.313898	0.748935	0.384976	1	-1.56668	0.0445627	1
LOC107373305	CRP	crp (2 of 3)	0.585405	0.00126498	0.313898	0.465417	0.0164335	1	-0.119989	0.544013	1
LOC107373429	NA	LOC107373429	1.58378	0.00112451	0.313898	0.754934	0.166206	1	-0.828892	0.10874	1
LOC107373909	NA	LOC107373909	-1.2139	0.00133781	0.313898	-0.500627	0.17985	1	0.712994	0.0913433	1
LOC107374039	PLCL1	plcl1 (1 of 2)	0.805608	0.00119579	0.313898	0.495128	0.0616385	1	-0.310482	0.250395	1
LOC107374657	NA	LOC107374657	-0.453589	0.00160659	0.313898	-0.27303	0.0752159	1	0.180558	0.258346	1
LOC107374686	NA	LOC107374686	-1.22794	0.00172143	0.319832	-0.975191	0.0239715	1	0.252939	0.621992	1
LOC107376364	ATF4	atf4 (1 of 2)	-0.316659	0.00175442	0.319832	-0.43995	6.49988e-05	0.080689	-0.12329	0.260967	1
ndufs1	NDUFS1	ndufs1 (2 of 2)	-0.450456	0.00175504	0.319832	-0.28622	0.0660918	1	0.164237	0.290809	1
xxylt1	XXYLT1	xxylt1	0.50432	0.00175793	0.319832	0.20142	0.249539	1	-0.302896	0.0840335	1
ica1	ICA1	ica1	-0.413717	0.00180138	0.324811	-0.303706	0.0349959	1	0.110011	0.438547	1
LOC107394930	KLHL31	klhl31 (2 of 2)	-1.1879	0.00187604	0.329448	-1.48023	0.000580543	0.356499	-0.292091	0.536233	1
LOC107395396	CLDN6	cldn4 (8 of 20)	0.553585	0.00186918	0.329448	0.39793	0.0365004	1	-0.155655	0.4212	1
grk7	GRK7	grk7 (1 of 2)	-0.45308	0.00186499	0.329448	-0.175658	0.265456	1	0.277416	0.0771719	1
LOC107386530	GPM6B	plp1 (2 of 2)	0.604674	0.00190874	0.332302	0.57546	0.0056346	0.940419	-0.0292135	0.89461	1
LOC107381848	TNNT3	tnnt3 (3 of 4)	-3.16914	0.00201794	0.343622	-3.56753	0.00281818	0.806811	-0.397878	0.740888	1
LOC107384689	CALCRL	calcrl (1 of 3)	0.726347	0.00204566	0.343622	0.355587	0.165377	1	-0.370757	0.148506	1
myrf	MYRF	myrf	0.481953	0.00205075	0.343622	0.283889	0.0903344	1	-0.198064	0.242782	1
LOC107392674	LRRC15	lrrc15 (1 of 2)	0.808085	0.00205204	0.343622	0.826737	0.00288273	0.808564	0.0185524	0.957458	1
LOC107372509	ZNF235	znf235 (94 of 112)	-0.328775	0.00205884	0.343622	-0.283496	0.014747	1	0.0452802	0.686529	1
LOC107389043	RAB19	rab19 (1 of 2)	0.348342	0.00212491	0.351743	0.244755	0.0464072	1	-0.103589	0.391728	1
LOC107375315	CLK4	clk2 (1 of 3)	-0.433872	0.00222576	0.359716	-0.325863	0.034657	1	0.108009	0.476596	1
LOC107377168	TSC22D3	tsc22d3	0.346908	0.00220335	0.359716	0.0934078	0.444047	1	-0.2535	0.039161	1
mpz	MPZ	mpz	0.591489	0.00222652	0.359716	0.448047	0.0299834	1	-0.143442	0.496296	1
LOC107372490	ZNF235	znf235 (78 of 112)	-0.382519	0.00227513	0.362289	-0.19951	0.139289	1	0.183008	0.183013	1
LOC107373383	ENO3	eno3	-2.06895	0.00227832	0.362289	-2.24142	0.00346758	0.830793	-0.172373	0.833424	1
gjc2	GJC1	gjc2	0.475449	0.00244213	0.374513	0.334114	0.0476169	1	-0.141336	0.403758	1
mysm1	MYSM1	mysm1	-0.410961	0.00239922	0.374513	-0.285288	0.0522997	1	0.125673	0.386927	1
LOC107394395	HLF	tef (3 of 3)	-0.30008	0.00244505	0.374513	-0.139942	0.193647	1	0.160137	0.13198	1
LOC107395842	EHMT1	ehmt2 (2 of 2)	-0.368119	0.00239255	0.374513	-0.321874	0.0126626	1	0.0462477	0.754588	1
fasn	FASN	fasn (1 of 3)	0.449658	0.00244792	0.374513	0.236463	0.137029	1	-0.213195	0.1864	1
LOC107388012	MYBPC2	mybpc2 (2 of 2)	-1.37283	0.00247353	0.375587	-1.41574	0.00507139	0.913374	-0.0428496	0.952844	1
arhgap10	ARHGAP10	arhgap10	0.380764	0.00254496	0.381535	0.217474	0.113651	1	-0.163291	0.229037	1
cav1	CAV1	cav1	0.471423	0.00255049	0.381535	0.334704	0.0484447	1	-0.136722	0.407676	1
LOC107385167	NA	LOC107385167	-1.45264	0.00259183	0.384867	-1.09363	0.0338935	1	0.359146	0.609711	1
LOC107384186	TRNAU1AP	trnau1ap (1 of 2)	-0.30173	0.00268226	0.392523	-0.161439	0.136816	1	0.140291	0.197375	1
gal3st1	GAL3ST1	gal3st1 (2 of 2)	0.439707	0.00266495	0.392523	0.234408	0.137478	1	-0.205299	0.195391	1
LOC107379549	RBFOX2	rbfox1	-0.491196	0.0027112	0.393904	-0.305201	0.0835807	1	0.185996	0.296583	1
enpp6	ENPP6	enpp6 (2 of 2)	0.667126	0.00277781	0.4007	0.602165	0.0110004	1	-0.0649872	0.814787	1
dchs2	DCHS1	dchs2	0.643682	0.00288526	0.410337	0.501248	0.0297944	1	-0.142438	0.546522	1
LOC107382922	NA	LOC107382922	-0.332793	0.00287277	0.410337	-0.246582	0.0404199	1	0.0862128	0.482481	1
LOC107378205	TXLNB	txlnb (1 of 3)	-1.68761	0.00309162	0.416235	-1.6995	0.00734555	1	-0.0117336	1	1
LOC107383245	NR1D2	nr1d2 (3 of 3)	-0.286771	0.003065	0.416235	-0.0481354	0.648062	1	0.238636	0.0218647	1
slc2a6	SLC2A8	slc2a6 (1 of 2)	-0.323278	0.00303581	0.416235	-0.193377	0.101173	1	0.129901	0.269936	1
LOC107389704	PPP2R3B	ppp2r3b	0.375647	0.00297105	0.416235	0.198805	0.144043	1	-0.176841	0.196566	1
LOC107390386	GRASP	grasp	0.530868	0.00308153	0.416235	0.106718	0.595646	1	-0.424141	0.0295962	1
LOC107390687	ERRFI1	errfi1 (1 of 2)	0.325168	0.00308882	0.416235	0.2849	0.0160556	1	-0.0402694	0.7318	1
angptl3	ANGPTL3	angptl3 (2 of 2)	0.424362	0.00306001	0.416235	0.307059	0.0480037	1	-0.117306	0.441018	1
LOC107395459	NA	LOC107395459	-0.343347	0.0029594	0.416235	-0.169359	0.174705	1	0.173987	0.162866	1
LOC107382447	MYOM2	myom2 (2 of 3)	-1.44788	0.00314924	0.421185	-1.58338	0.00360746	0.830793	-0.135422	0.803588	1
LOC107390813	MSX2	msx2 (2 of 2)	-0.765367	0.00327786	0.432842	0.148673	0.600641	1	0.913898	0.0010593	1
LOC107387780	ALMS1	muc5ac (11 of 12)	0.537325	0.00328759	0.432842	0.312964	0.112264	1	-0.224364	0.255855	1
LOC107396826	ZNF235	znf146 (51 of 60)	-0.322659	0.0033007	0.432842	-0.212918	0.0722203	1	0.109741	0.358189	1
LOC107380548	PGAP2	pgap2 (2 of 2)	-0.330933	0.00341486	0.4434	-0.187709	0.126045	1	0.143224	0.240115	1
LOC107373561	NA	LOC107373561	-0.333036	0.00342513	0.4434	-0.278658	0.0238844	1	0.0543786	0.658308	1
klhdc2	KLHDC2	klhdc2 (1 of 2)	-0.302007	0.00351563	0.443983	-0.05785	0.610884	1	0.244156	0.0280012	1
olah	OLAH	olah	-0.329052	0.00351308	0.443983	-0.286278	0.0192163	1	0.0427777	0.725553	1
cldn19	CLDN19	cldn19 (2 of 2)	0.477534	0.00351756	0.443983	0.362436	0.0384545	1	-0.115098	0.518281	1
LOC107374491	NA	LOC107374491	5.69964	0.00349407	0.443983	6.58361	0.0006339	0.356499	0.823853	0.544372	1
fhl2	FHL2	fhl2 (1 of 3)	-2.70002	0.00357102	0.447931	-2.90199	0.00684017	1	-0.201044	0.913313	1
LOC107375650	HEY1	hey1 (2 of 2)	-0.363079	0.00396109	0.459243	-0.0505407	0.708658	1	0.312535	0.021644	1
LOC107376464	ADAP1	adap1 (2 of 3)	0.586375	0.0039178	0.459243	0.349361	0.107512	1	-0.237015	0.287577	1
LOC107380024	FAT4	fat4 (4 of 5)	-1.27807	0.0040493	0.459243	-0.992722	0.0438678	1	0.28549	0.599782	1
srsf7	SRSF7	srsf7	-0.32663	0.00406213	0.459243	-0.197468	0.109186	1	0.129162	0.29053	1
LOC107384008	OTOL1	otol1 (3 of 3)	-1.58094	0.00387712	0.459243	-1.09309	0.0648666	1	0.487852	0.409476	1
LOC107386372	CFB	cfb (3 of 4)	0.978372	0.00390619	0.459243	0.755742	0.0452835	1	-0.222779	0.522476	1
LOC107386738	PICALM	picalm (3 of 3)	-0.834234	0.00389297	0.459243	-0.648818	0.0402212	1	0.185416	0.542214	1
LOC107387972	ALDOA	aldoa	-2.7012	0.00411602	0.459243	-2.21272	0.0347116	1	0.488492	0.589222	1
LOC107388610	TRIM16	trim25 (9 of 18)	-0.31677	0.00405798	0.459243	-0.214558	0.0711053	1	0.102213	0.394505	1
phf11	PHF11	phf11	-0.330543	0.00409537	0.459243	-0.198964	0.107859	1	0.131579	0.294606	1
LOC107390090	ERMN	ermn	0.470199	0.00410678	0.459243	0.411208	0.0192301	1	-0.0589921	0.739719	1
LOC107392864	OCLN	ocln (2 of 4)	0.491501	0.00381408	0.459243	0.376937	0.0389696	1	-0.114566	0.530727	1
LOC107392753	CES1	LOC107392753	0.388119	0.00379015	0.459243	0.248829	0.0907725	1	-0.139292	0.322802	1
tmc1	TMC2	tmc1	-1.2608	0.00404226	0.459243	-1.06351	0.0248386	1	0.197418	0.724159	1
LOC107394057	SH3TC2	sh3tc2 (1 of 2)	0.699936	0.00399277	0.459243	0.252326	0.34003	1	-0.447592	0.0880712	1
LOC107394810	NA	LOC107394810	-0.299763	0.00386288	0.459243	-0.202094	0.0718764	1	0.097669	0.383403	1
LOC107395201	NR1D1	nr1d1 (1 of 2)	-0.403258	0.0041105	0.459243	0.0394904	0.785923	1	0.442743	0.00323098	1
LOC107373027	VPS16	vps16 (2 of 2)	-0.319954	0.00372019	0.459243	-0.132068	0.266884	1	0.187885	0.114972	1
zbtb25	ZBTB25	zbtb25	-0.373719	0.00381106	0.459243	-0.194256	0.162687	1	0.179462	0.20143	1
LOC107373310	ZNF235	znf664 (10 of 10)	-0.503329	0.00372566	0.459243	0.118506	0.516804	1	0.621805	0.000797533	1
LOC107378933	MBP	mbp (1 of 3)	0.572003	0.00435134	0.467422	0.615087	0.00406713	0.865282	0.0430842	0.836459	1
LOC107379530	ACKR4	cxcr3 (1 of 3)	0.596228	0.00426008	0.467422	0.379137	0.102167	1	-0.217105	0.321988	1
LOC107380313	NA	LOC107380313	-0.440288	0.00433096	0.467422	-0.263387	0.111707	1	0.1769	0.300564	1
pald1	PALD1	pald1	0.253111	0.00434068	0.467422	0.134699	0.159896	1	-0.118412	0.216672	1
LOC107394344	SCARB2	scarb2 (1 of 3)	0.438762	0.00432236	0.467422	0.265481	0.107171	1	-0.173282	0.29927	1
plcd4	PLCD3	plcd4 (3 of 3)	-0.326028	0.00424345	0.467422	-0.24221	0.0499186	1	0.0838181	0.495762	1
LOC107395986	GJA1	gja1 (1 of 2)	0.391968	0.00435071	0.467422	0.540466	0.000237639	0.177745	0.148498	0.312168	1
LOC107396529	FOXG1	foxg1 (2 of 3)	0.628624	0.00444286	0.474728	0.344666	0.15415	1	-0.283962	0.223084	1
LOC107392112	TNPO2	tnpo2 (1 of 2)	0.430246	0.00470334	0.474922	0.165708	0.310754	1	-0.264538	0.109989	1
ilf3	ILF3	ilf3 (2 of 2)	-0.285155	0.0046477	0.474922	-0.122761	0.260511	1	0.162394	0.134149	1
LOC107378335	NA	LOC107378335	-3.41945	0.0047504	0.474922	-1.6186	0.208188	1	1.80035	0.128086	1
rnpc3	RNPC3	rnpc3 (1 of 2)	-0.390788	0.00448474	0.474922	-0.21951	0.13627	1	0.171278	0.254159	1
LOC107386045	FAM102A	fam102a (1 of 2)	0.332914	0.00474559	0.474922	0.310729	0.014261	1	-0.0221865	0.860379	1
hps5	HPS5	hps5	-0.367173	0.00458175	0.474922	-0.230437	0.100211	1	0.136736	0.32798	1
LOC107390969	ARHGEF3	arhgef3 (2 of 2)	-0.349582	0.00452475	0.474922	-0.32158	0.0143959	1	0.0280056	0.861258	1
tmcc1	TMCC1	tmcc1 (1 of 2)	0.341439	0.0047279	0.474922	0.107491	0.412589	1	-0.233947	0.0733065	1
klf15	KLF15	klf15 (1 of 2)	0.830189	0.00472633	0.474922	-0.084817	0.913027	1	-0.91469	0.00730756	1
otof	OTOF	otof (2 of 2)	-2.50684	0.00467504	0.474922	-3.10524	0.00318938	0.830793	-0.597037	0.578291	1
gpx2	GPX2	gpx2	-0.51553	0.00451174	0.474922	-0.44118	0.0252987	1	0.0743603	0.718138	1
rsrc2	RSRC2	rsrc2	-0.308799	0.00470238	0.474922	-0.149014	0.20704	1	0.159784	0.175001	1
klhl31	KLHL31	klhl31 (1 of 2)	-1.68169	0.00463287	0.474922	-1.50225	0.021236	1	0.179586	0.800085	1
LOC107384020	NA	LOC107384020	-1.10807	0.00480979	0.478492	-0.960254	0.025321	1	0.147981	0.767337	1
LOC107388627	CGNL1	cgnl1 (2 of 3)	0.498472	0.00488242	0.483335	0.397396	0.0361446	1	-0.101078	0.600481	1
LOC107376568	OCM	pvalb (2 of 6)	-2.06659	0.00496353	0.486956	-2.11532	0.0107888	1	-0.0487277	0.96989	1
LOC107386843	NA	LOC107386843	2.10457	0.00496722	0.486956	0.915128	0.272409	1	-1.1896	0.143574	1
plekhh3	MYO10	plekhh3	0.300199	0.00502786	0.49052	0.257801	0.025529	1	-0.0423997	0.709706	1
dvl3	DVL3	dvl3 (1 of 2)	-0.293433	0.00506975	0.492229	-0.0454909	0.695795	1	0.247941	0.027468	1
efhb	EFHB	efhb	0.94681	0.00510947	0.492286	0.0165066	0.999056	1	-0.930057	0.0140267	1
LOC107374158	PLCL1	plcl1 (2 of 2)	0.941332	0.00511909	0.492286	0.475723	0.186037	1	-0.46561	0.203932	1
myo5b	MYO5B	myo5b (1 of 5)	-0.320174	0.005188	0.492589	-0.198969	0.103455	1	0.121206	0.340076	1
LOC107381253	NA	LOC107381253	-0.533078	0.00518295	0.492589	-0.199239	0.335371	1	0.333838	0.102126	1
LOC107390101	PTTG1IP	pttg1ip (3 of 3)	0.461952	0.00519542	0.492589	0.293949	0.0971918	1	-0.168004	0.348896	1
LOC107381028	SLC44A1	slc44a1 (1 of 2)	0.318006	0.00590844	0.492636	0.214808	0.0831147	1	-0.103198	0.412043	1
LOC107394805	VCAN	vcan (2 of 6)	0.469333	0.00599277	0.492636	0.307291	0.0947899	1	-0.162043	0.378152	1
ythdc1	YTHDC1	ythdc1	-0.309804	0.00547463	0.492636	-0.153312	0.204117	1	0.156491	0.192715	1
smyd1	SMYD1	smyd1 (1 of 2)	-2.18088	0.00600492	0.492636	-2.3167	0.00986496	1	-0.135493	0.913846	1
rbm47	RBM47	rbm47	0.434079	0.00567187	0.492636	0.129286	0.445866	1	-0.304791	0.073593	1
nkx6.2	NA	NA	0.507824	0.00612954	0.492636	0.286491	0.1511	1	-0.221333	0.268452	1
LOC107376911	CMAS	cmas (2 of 2)	0.415527	0.00553784	0.492636	0.258397	0.107454	1	-0.157132	0.339907	1
prpf39	PRPF39	prpf39 (1 of 2)	-0.304152	0.00614727	0.492636	-0.141026	0.240994	1	0.163125	0.171959	1
LOC107378528	NA	LOC107378528	0.569901	0.00585048	0.492636	0.430236	0.0512359	1	-0.139665	0.536314	1
hapln2	HAPLN2	hapln2	0.62503	0.00574248	0.492636	0.723011	0.00274535	0.806811	0.0979749	0.685978	1
mag	MAG	mag (2 of 6)	0.297114	0.00612405	0.492636	0.285273	0.01423	1	-0.011841	0.921964	1
nek3	NEK3	nek3	0.412377	0.00612467	0.492636	0.422897	0.00932069	1	0.0105088	0.977708	1
mtus2	MTUS2	mtus2 (1 of 3)	-0.267555	0.00595205	0.492636	-0.134378	0.199417	1	0.133177	0.206565	1
clasrp	CLASRP	clasrp	-0.343204	0.00527144	0.492636	-0.250666	0.0602911	1	0.0925378	0.484415	1
LOC107381481	CD82	cd82 (2 of 3)	0.408969	0.0054873	0.492636	0.371509	0.0186341	1	-0.0374613	0.81622	1
fbxl7	FBXL7	fbxl7	0.439216	0.00613196	0.492636	0.0939196	0.605546	1	-0.345285	0.0465215	1
LOC107384742	PAQR9	paqr9	0.548758	0.0055563	0.492636	0.570166	0.00671544	1	0.021397	0.911233	1
LOC107385025	IGFN1	igfn1 (2 of 4)	-0.90485	0.00553863	0.492636	-0.582139	0.0945384	1	0.32271	0.368251	1
LOC107385118	TKT	tkt (2 of 3)	-0.425537	0.00573957	0.492636	-0.289135	0.083906	1	0.136402	0.409384	1
LOC107386470	PHLDB1	phldb1 (2 of 2)	0.406346	0.00608297	0.492636	0.161959	0.309614	1	-0.244386	0.12813	1
LOC107386540	SCN4B	scn4b (2 of 2)	0.684376	0.00587132	0.492636	-0.0541168	0.839451	1	-0.738449	0.00629514	1
LOC107386587	OMG	omg (2 of 2)	0.461877	0.00529624	0.492636	0.365852	0.0395297	1	-0.0960268	0.592341	1
dscr3	DSCR3	dscr3	0.283647	0.00563495	0.492636	0.162258	0.1453	1	-0.121389	0.269368	1
LOC107387651	CD79B	cd79b	1.00832	0.00589133	0.492636	1.16672	0.00283652	0.806811	0.158019	0.7393	1
nxpe3	NXPE3	nxpe3 (2 of 2)	-0.341907	0.00542775	0.492636	-0.166645	0.209545	1	0.175262	0.186504	1
LOC107391048	LIME1	lime1	-0.271486	0.00582399	0.492636	-0.0805133	0.448689	1	0.190973	0.0719962	1
LOC107391524	TNFRSF14	tnfrsf14	-0.288742	0.00598956	0.492636	-0.122031	0.283517	1	0.166711	0.140798	1
tmem229b	TMEM229B	tmem229b	0.532997	0.0056526	0.492636	0.0213656	0.921595	1	-0.511614	0.0153608	1
stxbp6	STXBP6	stxbp6	0.524209	0.00579476	0.492636	0.453808	0.0253855	1	-0.0704006	0.736001	1
reep1	REEP2	reep1	-0.261758	0.00583612	0.492636	-0.128248	0.211753	1	0.133511	0.192592	1
crim1	CRIM1	crim1	0.348014	0.00554175	0.492636	0.181424	0.182178	1	-0.16659	0.217574	1
cp	CP	cp	0.640039	0.00530948	0.492636	0.539842	0.0274543	1	-0.100199	0.691274	1
LOC107393108	SAFB	safb	-0.32752	0.00597051	0.492636	-0.197539	0.125405	1	0.12998	0.311828	1
stk17b	STK17B	stk17b	0.528799	0.00556744	0.492636	0.313893	0.123834	1	-0.214906	0.300278	1
wsb1	WSB1	wsb1	-0.288134	0.0061288	0.492636	-0.231846	0.0420507	1	0.0562884	0.618436	1
LOC107372835	SLAMF8	slamf1	1.16985	0.00601182	0.492636	0.618325	0.222707	1	-0.551613	0.223281	1
LOC107373152	NA	samd3 (6 of 18)	0.500705	0.0056899	0.492636	0.269983	0.158764	1	-0.230722	0.254646	1
LOC107374099	MPHOSPH9	mphosph9 (1 of 2)	-0.318048	0.00571934	0.492636	-0.218016	0.0805428	1	0.100033	0.42258	1
LOC107374155	NA	LOC107374155	4.04386	0.00572318	0.492636	4.49213	0.00320063	0.830793	0.445763	0.713935	1
LOC107378992	AIPL1	aipl1 (2 of 2)	0.524553	0.00665631	0.497847	0.31987	0.134227	1	-0.20469	0.299788	1
LOC107374876	NA	LOC107374876	0.968081	0.00637135	0.497847	-0.139381	0.782706	1	-1.10712	0.00523282	1
smurf2	SMURF2	smurf2 (1 of 2)	-0.259148	0.00711716	0.497847	-0.103494	0.319987	1	0.155654	0.133941	1
fbxl18	FBXL18	fbxl18	-0.338488	0.00730661	0.497847	-0.192511	0.157244	1	0.145976	0.287854	1
pld5	PLD5	pld5 (1 of 2)	0.582676	0.00644904	0.497847	0.0344119	0.907873	1	-0.54824	0.0178236	1
LOC107394790	ADRA2A	adra2b (1 of 2)	0.51798	0.00671128	0.497847	0.0243017	0.898129	1	-0.49366	0.0191146	1
LOC107396085	TTC28	ttc28 (4 of 4)	-0.306082	0.00726955	0.497847	-0.28264	0.0222515	1	0.0234428	0.849651	1
mlana	MLANA	mlana	1.09117	0.00702064	0.497847	0.547934	0.203694	1	-0.543242	0.217036	1
gfm2	GFM2	gfm2 (1 of 2)	0.425325	0.00669417	0.497847	0.174191	0.312492	1	-0.25113	0.13422	1
ankrd1	ANKRD1	ankrd1	-0.538309	0.00702058	0.497847	-0.487624	0.0235418	1	0.0506982	0.819135	1
serac1	SERAC1	serac1	-0.315919	0.00732164	0.497847	-0.178618	0.159411	1	0.1373	0.282836	1
znf395	ZNF395	znf395	-0.352269	0.00694801	0.497847	0.127509	0.352963	1	0.479774	0.000572103	1
LOC107378502	PAQR4	paqr4 (2 of 2)	0.394671	0.00686939	0.497847	0.152076	0.334412	1	-0.242593	0.127119	1
arhgap23	ARHGAP23	arhgap23 (1 of 2)	0.411588	0.00688254	0.497847	0.177416	0.276953	1	-0.234172	0.15706	1
LOC107379301	CD22	cd22 (2 of 6)	1.00293	0.00673393	0.497847	0.474218	0.251951	1	-0.52871	0.185382	1
gapdh	GAPDH	gapdh (1 of 2)	-2.5989	0.00664281	0.497847	-2.34377	0.029127	1	0.25518	0.775144	1
LOC107379738	ECM1	ecm1 (1 of 2)	0.427925	0.00731051	0.497847	0.313383	0.0697017	1	-0.114547	0.493457	1
LOC107380079	HINFP	hinfp (2 of 2)	-0.407687	0.00715531	0.497847	-0.125495	0.455388	1	0.282183	0.0813834	1
LOC107380304	EGLN2	egln2	0.248446	0.00728176	0.497847	0.09229	0.351861	1	-0.156155	0.122841	1
cwf19l2	CWF19L2	cwf19l2	-0.257021	0.00663947	0.497847	-0.0813242	0.424738	1	0.175695	0.0865355	1
LOC107382301	LDLR	ldlr (2 of 2)	0.871589	0.00682075	0.497847	0.42841	0.21224	1	-0.443179	0.206278	1
abhd3	ABHD3	abhd3 (2 of 2)	0.339453	0.00685509	0.497847	0.130378	0.339797	1	-0.209074	0.122675	1
LOC107384211	SEPP1	sepp1 (2 of 2)	1.25993	0.00677187	0.497847	0.589668	0.274002	1	-0.670305	0.155093	1
LOC107385036	TNNT2	tnnt2 (2 of 2)	-1.32704	0.00652634	0.497847	-1.82082	0.000969979	0.455767	-0.49291	0.38014	1
rbm5	RBM5	rbm5	-0.355133	0.00702653	0.497847	-0.251448	0.0789848	1	0.103685	0.462534	1
LOC107385326	IGSF8	igsf8	-0.322949	0.00672082	0.497847	-0.15311	0.233066	1	0.169839	0.187821	1
LOC107386823	SLC22A5	slc22a5 (2 of 3)	0.493038	0.00675893	0.497847	0.265744	0.177525	1	-0.227295	0.2473	1
LOC107388822	SYNM	synm	0.437721	0.00705231	0.497847	0.314665	0.0709997	1	-0.123056	0.485167	1
LOC107388899	ZP4	zp4 (5 of 7)	-2.87178	0.00670787	0.497847	-2.04744	0.0733866	1	0.824099	0.470561	1
fa2h	FA2H	fa2h	0.505394	0.00722916	0.497847	0.592737	0.00319585	0.830793	0.087342	0.662947	1
apobec2	APOBEC2	apobec2	-0.437155	0.00648222	0.497847	-0.16909	0.327424	1	0.268058	0.126275	1
LOC107391505	PHF20L1	phf20 (1 of 2)	-0.247611	0.00717093	0.497847	-0.180335	0.0700199	1	0.0672763	0.500528	1
LOC107392107	SENP2	senp2	-0.255161	0.00634773	0.497847	-0.117437	0.246424	1	0.137723	0.172247	1
LOC107392522	NA	rsrp1	-0.395968	0.00713332	0.497847	-0.266073	0.0963104	1	0.129895	0.409523	1
LOC107393006	MCCC2	mccc2 (1 of 2)	-0.32472	0.00706946	0.497847	-0.159526	0.22165	1	0.165193	0.205876	1
LOC107393392	LRRC16B	carmil3 (1 of 2)	-0.319986	0.00692289	0.497847	-0.209305	0.103378	1	0.110681	0.384924	1
ankrd29	ANKRD29	ankrd29	-0.309666	0.00718312	0.497847	-0.171145	0.169633	1	0.138521	0.265108	1
utp23	UTP23	utp23	-0.281133	0.00667129	0.497847	-0.183563	0.102283	1	0.0975699	0.382856	1
irf5	IRF5	irf5	-0.431057	0.00692398	0.497847	-0.241986	0.161866	1	0.189071	0.270654	1
LOC107396069	CDHR5	cdhr5 (2 of 3)	0.708987	0.00724666	0.497847	0.371654	0.186724	1	-0.337334	0.246074	1
LOC107396700	MYO15B	myo15b (1 of 2)	2.1022	0.00681285	0.497847	2.32629	0.00415609	0.865282	0.224016	0.760223	1
ampd1	AMPD1	ampd1	-2.50463	0.00646057	0.497847	-1.97575	0.0530947	1	0.528913	0.564257	1
LOC107372465	INADL	inadl (2 of 2)	1.4581	0.0072465	0.497847	0.938252	0.108799	1	-0.520175	0.438884	1
LOC107373520	NA	LOC107373520	-0.808416	0.00627876	0.497847	-0.117442	0.772411	1	0.690813	0.0290828	1
LOC107374061	SRSF5	srsf5 (1 of 2)	-0.32649	0.00698491	0.497847	-0.212916	0.105066	1	0.113574	0.382057	1
LOC107376200	TNNT1	tnnt1 (2 of 2)	-1.15708	0.00754619	0.498441	-0.374222	0.427858	1	0.782739	0.0957923	1
LOC107378514	MYLPF	mylpf (1 of 2)	-2.52225	0.00747911	0.498441	-0.919394	0.369276	1	1.60284	0.0911214	1
LOC107379195	NA	LOC107379195	-0.721518	0.00750739	0.498441	-0.333739	0.224761	1	0.387739	0.212892	1
LOC107380219	CLDN8	cldn8 (1 of 3)	0.486587	0.00745757	0.498441	0.190378	0.352249	1	-0.296203	0.128499	1
LOC107381736	THAP11	thap11 (4 of 4)	-0.423438	0.00749033	0.498441	-0.269575	0.115886	1	0.153863	0.367849	1
LOC107385672	ANKRD52	ankrd52 (1 of 2)	0.462379	0.00748923	0.498441	0.24489	0.208413	1	-0.217489	0.230538	1
slc22a23	SLC22A23	slc22a23 (1 of 2)	0.386196	0.00755251	0.498441	0.400757	0.00962452	1	0.0145602	0.922516	1
adgrd2	ADGRD2	adgrd2 (2 of 2)	0.447308	0.00740721	0.498441	0.157085	0.380883	1	-0.290222	0.110823	1
LOC107374544	NA	LOC107374544	-1.62502	0.00752287	0.498441	-0.232351	0.768807	1	1.39166	0.0321784	1
ninj2	NINJ1	ninj2	0.48178	0.00766298	0.500299	0.398601	0.039194	1	-0.0831799	0.673758	1
plcg2	PLCG2	plcg2	0.600739	0.00761077	0.500299	0.398189	0.10183	1	-0.202569	0.408121	1
LOC107395187	NA	LOC107395187	-0.75058	0.00766436	0.500299	-0.490154	0.11051	1	0.260437	0.412078	1
fbxo2	FBXO2	fbxo2	0.499612	0.00767975	0.500299	0.112474	0.587681	1	-0.387134	0.0557327	1
smim22	SMIM22	smim22	2.34949	0.0078082	0.507031	2.4224	0.00830218	1	0.072684	0.915853	1
LOC107392471	ADGRG3	adgrg5 (2 of 2)	-0.306879	0.00784342	0.507685	-0.32746	0.00854653	1	-0.020578	0.86898	1
LOC107394040	NLRC3	nlrp12 (4 of 5)	0.727558	0.00803377	0.509465	0.807952	0.00494618	0.913374	0.0802518	0.812863	1
LOC107384559	LRRFIP1	lrrfip2 (1 of 3)	-0.310476	0.00797865	0.509465	-0.203583	0.108417	1	0.106893	0.397119	1
LOC107384673	AHR	ahr (3 of 3)	0.289981	0.00800966	0.509465	0.156156	0.187878	1	-0.133826	0.255801	1
scly	SCLY	scly	-0.308598	0.00798758	0.509465	-0.268558	0.0324296	1	0.0400405	0.757062	1
LOC107391876	NA	LOC107391876	-0.286535	0.00789752	0.509465	-0.197756	0.0875399	1	0.08878	0.454595	1
LOC107373830	SPPL2A	sppl2a (1 of 2)	0.40404	0.00804751	0.509465	0.404405	0.0117054	1	0.000349379	0.972057	1
LOC107374419	ZC3H12A	zc3h12a (2 of 3)	-0.415486	0.00793986	0.509465	-0.34806	0.0395755	1	0.0674285	0.696579	1
LOC107380786	DHRS12	dhrs12 (3 of 4)	0.545611	0.00810036	0.509616	0.559428	0.0109898	1	0.0138171	0.945044	1
LOC107385247	KAZN	kazn (3 of 4)	-0.328568	0.00808224	0.509616	-0.0630783	0.633901	1	0.265488	0.0476069	1
igf2	IGF2	igf2	0.279601	0.00814901	0.509689	-0.0598458	0.595318	1	-0.339444	0.00299154	1
arhgef10	ARHGEF10	arhgef10	0.358464	0.00815199	0.509689	0.111429	0.448109	1	-0.247033	0.0927488	1
glmn	GLMN	glmn (1 of 2)	-0.315712	0.00823102	0.513042	-0.234802	0.0690438	1	0.0809099	0.533278	1
pitx2	PITX2	pitx2	-0.268473	0.00830685	0.514591	-0.189559	0.0815527	1	0.0789138	0.485098	1
LOC107391078	RBM39	rbm39 (1 of 2)	-0.279241	0.00829931	0.514591	-0.156226	0.172479	1	0.123015	0.280651	1
LOC107373266	PCDHGC5	pcdhgc5 (1 of 4)	0.686319	0.0083736	0.515564	0.385238	0.165261	1	-0.301083	0.290659	1
LOC107395776	CKMT2	ckmt2 (1 of 3)	-1.28213	0.00836121	0.515564	-1.09782	0.0397305	1	0.18435	0.725986	1
LOC107376951	DOK1	dok1 (2 of 2)	0.317249	0.0084879	0.518285	0.228654	0.0816239	1	-0.0885963	0.48554	1
sesn1	SESN1	sesn1	0.238547	0.00848801	0.518285	0.114023	0.243467	1	-0.124525	0.204174	1
LOC107380355	NA	LOC107380355	-0.759215	0.00849478	0.518285	-1.26373	0.000114119	0.128035	-0.50413	0.14763	1
LOC107396244	MYL1	myl1 (1 of 2)	-1.77199	0.00854462	0.519755	-1.18904	0.10876	1	0.582955	0.398202	1
LOC107379486	NA	LOC107379486	0.261732	0.00862556	0.521771	0.0649735	0.56016	1	-0.196757	0.0659905	1
srsf2	SRSF2	srsf2	-0.358186	0.00862944	0.521771	-0.222255	0.13341	1	0.135931	0.352762	1
LOC107394534	PPT2	ppt2 (2 of 2)	-0.295619	0.0086585	0.521965	-0.230164	0.0591787	1	0.0654556	0.590873	1
hpgd	HPGD	hpgd (1 of 2)	0.728869	0.00884847	0.524032	-0.145921	0.68413	1	-0.874636	0.00543301	1
LOC107375515	CYP1B1	cyp1b1	0.542872	0.00884191	0.524032	0.305648	0.173853	1	-0.237226	0.287673	1
LOC107379220	MCL1	mcl1 (2 of 2)	0.248965	0.00878674	0.524032	0.0884965	0.387506	1	-0.160469	0.119439	1
dedd2	DEDD2	dedd2	-0.353619	0.00880191	0.524032	-0.226377	0.122626	1	0.127242	0.37925	1
kank1	KANK1	kank1 (1 of 2)	0.40657	0.00873128	0.524032	0.212143	0.203601	1	-0.194427	0.24858	1
srrm1	SRRM1	srrm1 (1 of 6)	-0.351362	0.00878492	0.524032	-0.249388	0.0869105	1	0.101974	0.477843	1
atf3	ATF3	atf3	-0.645075	0.00895969	0.525931	-0.678822	0.0118628	1	-0.0337095	0.927515	1
LOC107380085	ZPLD1	zpld1 (4 of 6)	-0.805686	0.00891255	0.525931	-0.129792	0.728041	1	0.675678	0.0440141	1
ipo7	IPO7	ipo7	0.280234	0.00897417	0.525931	0.0463781	0.686825	1	-0.233855	0.044711	1
LOC107392772	WDR47	wdr47 (2 of 2)	-0.310054	0.00898471	0.525931	-0.192135	0.134596	1	0.117919	0.357423	1
LOC107391998	RASD2	rasd2 (2 of 2)	0.601564	0.00917846	0.53467	-0.254589	0.323884	1	-0.856132	0.000835835	1
LOC107379977	SRSF1	srsf1 (1 of 2)	-0.312227	0.00918695	0.53467	-0.151311	0.243488	1	0.160915	0.21242	1
LOC107386747	AFAP1L1	afap1l1 (1 of 2)	0.314956	0.00922096	0.535107	0.237605	0.0709074	1	-0.0773529	0.54201	1
LOC107383317	BTD	btd	-0.289765	0.00926152	0.535921	-0.192403	0.105328	1	0.0973628	0.4326	1
LOC107395924	NA	LOC107395924	0.862507	0.00930025	0.536624	0.11403	0.883242	1	-0.748287	0.0284193	1
nudt9	NUDT9	nudt9	0.398949	0.00938058	0.537007	0.200061	0.224615	1	-0.198887	0.236438	1
LOC107384030	AP1S1	ap1s3 (1 of 2)	0.555622	0.00933784	0.537007	0.405271	0.0792958	1	-0.150362	0.506179	1
LOC107386054	ZBED1	zbed1 (1 of 31)	0.929115	0.00938666	0.537007	0.304425	0.512978	1	-0.624587	0.0998194	1
pcyt2	PCYT2	pcyt2	0.252816	0.00954021	0.539019	0.191511	0.0684253	1	-0.0613047	0.560267	1
fam69b	FAM69B	fam69b	-0.326472	0.0095347	0.539019	-0.0359896	0.79344	1	0.29048	0.0320252	1
ints9	INTS9	ints9	-0.267998	0.00960378	0.539019	-0.220745	0.0483877	1	0.047253	0.676029	1
LOC107383002	P2RY12	p2ry13 (2 of 3)	0.972366	0.00961097	0.539019	0.52382	0.234395	1	-0.44858	0.259476	1
dhx30	DHX30	dhx30	0.328576	0.00948466	0.539019	0.249972	0.0648931	1	-0.078607	0.579125	1
LOC107384976	TGM5	tgm3 (2 of 2)	-0.339724	0.0095119	0.539019	-0.238831	0.0916454	1	0.100894	0.479552	1
LOC107391429	TNNC2	tnnc2 (2 of 2)	-1.79893	0.00963534	0.539019	-2.01744	0.0103408	1	-0.218352	0.798163	1
hes1	HES1	hes1 (1 of 2)	-0.308824	0.00958183	0.539019	-0.38304	0.0032701	0.830793	-0.0742131	0.581703	1
ldb3	LDB3	ldb3 (2 of 2)	-1.41038	0.00972484	0.542522	-1.25891	0.0347397	1	0.15155	0.798444	1
LOC107379125	RAB11A	rab25 (2 of 3)	-0.350514	0.0097708	0.543585	-0.331083	0.0231147	1	0.0194365	0.90874	1
LOC107396890	NLRC3	nlrc3 (8 of 17)	-1.10399	0.00981959	0.544799	-0.188633	0.703063	1	0.915168	0.0459145	1
cntn5	CNTN5	cntn5	0.287909	0.0100893	0.547703	0.321124	0.00720089	1	0.0332122	0.77411	1
pxdc1	PXDC1	pxdc1	0.319051	0.010116	0.547703	0.194557	0.14679	1	-0.124495	0.351697	1
gcnt7	GCNT7	gcnt7	1.05615	0.010074	0.547703	0.289925	0.54391	1	-0.766115	0.0974096	1
srsf3	SRSF3	srsf3 (1 of 2)	-0.302994	0.0100964	0.547703	-0.126884	0.320455	1	0.17611	0.164247	1
LOC107386542	MMP13	mmp13 (2 of 2)	0.919936	0.0101053	0.547703	0.368231	0.36926	1	-0.551629	0.176225	1
klf9	KLF9	klf9 (1 of 2)	0.774566	0.0101085	0.547703	0.393037	0.219064	1	-0.381529	0.245424	1
LOC107394350	PPEF2	ppef2 (1 of 2)	-0.290295	0.00996039	0.547703	-0.226287	0.0607281	1	0.0640092	0.61387	1
pex1	PEX1	pex1	-0.259599	0.00995008	0.547703	-0.218212	0.0449475	1	0.041388	0.707443	1
LOC107373227	NA	LOC107373227	1.3091	0.00992446	0.547703	1.12295	0.0345355	1	-0.186527	0.734246	1
gusb	GUSB	gusb	-0.251827	0.0101499	0.548069	-0.142745	0.170121	1	0.109082	0.313987	1
sgk3	SGK3	sgk3	0.343663	0.0102098	0.548372	0.221732	0.124455	1	-0.121932	0.399501	1
zbtb37	ZBTB37	zbtb37	0.321556	0.0101883	0.548372	0.115095	0.392546	1	-0.20646	0.128924	1
LOC107386036	SH2D3C	sh2d3c (1 of 2)	0.411719	0.0102552	0.549349	0.247066	0.151145	1	-0.164653	0.344067	1
LOC107395262	PLP1	plp1 (1 of 2)	0.369239	0.0103501	0.552147	0.3043	0.0489401	1	-0.0649385	0.678123	1
LOC107377906	PLEKHG3	plekhg3 (1 of 2)	0.417862	0.0104186	0.552147	0.200104	0.254383	1	-0.217758	0.2182	1
LOC107379876	ACAP2	acap3 (3 of 4)	-0.263618	0.0104715	0.552147	-0.162444	0.144799	1	0.101174	0.363071	1
inpp5e	INPP5E	inpp5e	-0.283859	0.0103758	0.552147	-0.12821	0.279577	1	0.155648	0.197628	1
LOC107396702	MBTD1	mbtd1 (4 of 4)	-0.276839	0.0104441	0.552147	-0.0937962	0.426101	1	0.183041	0.116002	1
LOC107372701	NWD1	nwd1 (1 of 2)	1.42849	0.0104642	0.552147	-0.301901	0.7047	1	-1.72875	0.0054676	1
LOC107386481	F11R	f11r	0.371058	0.0105585	0.555283	0.277098	0.0760688	1	-0.0939639	0.553659	1
LOC107388409	SWAP70	swap70 (2 of 3)	0.410922	0.0106801	0.560219	0.316366	0.0649238	1	-0.0945615	0.606129	1
limd2	LIMD2	limd2	0.560123	0.0107411	0.561958	0.372855	0.115538	1	-0.187277	0.425218	1
LOC107374747	SLC14A2	slc14a1 (1 of 2)	0.551233	0.0109882	0.563342	0.166509	0.499874	1	-0.384708	0.0952108	1
ckm	CKM	ckm (2 of 2)	-2.25719	0.0108242	0.563342	-1.27947	0.187263	1	0.977699	0.271211	1
LOC107381053	GABRG3	gabrg3 (3 of 3)	0.883458	0.0109907	0.563342	0.178906	0.650932	1	-0.704468	0.0691225	1
LOC107381209	MUM1L1	mum1	-0.302589	0.0108883	0.563342	-0.202403	0.111159	1	0.100186	0.446329	1
LOC107386050	ANKRD31	ankrd31	0.713751	0.0109723	0.563342	0.344117	0.247383	1	-0.36963	0.229061	1
spata22	SPATA22	spata22	-0.879586	0.0109593	0.563342	-0.989917	0.0100227	1	-0.110157	0.846255	1
zbtb8a	ZBTB8A	zbtb8a	-0.285553	0.0109475	0.563342	-0.10347	0.392603	1	0.18208	0.135287	1
pcf11	PCF11	pcf11	-0.319349	0.0108299	0.563342	-0.235772	0.0830439	1	0.0835764	0.534522	1
sgcg	SGCG	sgcg	0.438057	0.0111037	0.563632	0.170682	0.384353	1	-0.267371	0.144629	1
LOC107380742	ALDH3A2	aldh3a1	0.358398	0.0110408	0.563632	0.223843	0.142028	1	-0.134555	0.374292	1
LOC107391492	PI16	pi16	0.560915	0.0111359	0.563632	0.258457	0.277608	1	-0.302458	0.205893	1
LOC107393257	SH3GL1	sh3gl1 (1 of 2)	0.296129	0.0110927	0.563632	0.229684	0.0697955	1	-0.0664477	0.588759	1
LOC107372990	NA	LOC107372990	1.46688	0.0111248	0.563632	-0.210579	0.784168	1	-1.67593	0.0090155	1
rab13	RAB13	rab13	0.621986	0.011239	0.565145	0.0769629	0.795991	1	-0.544998	0.0416367	1
LOC107382626	ZNF235	znf235 (112 of 112)	-0.28517	0.0112777	0.565145	-0.127899	0.29629	1	0.15727	0.193509	1
plp2	PLP2	plp2	0.414108	0.0112171	0.565145	0.30759	0.0787123	1	-0.106518	0.549199	1
LOC107396180	CLPTM1L	clptm1l (2 of 2)	-0.283979	0.0112651	0.565145	-0.117936	0.331178	1	0.166043	0.168808	1
LOC107374816	NA	LOC107374816	1.23656	0.0114269	0.565817	0.522937	0.314509	1	-0.713591	0.178065	1
LOC107378311	SLC27A1	slc27a1 (1 of 2)	0.335961	0.0114295	0.565817	0.34963	0.0142001	1	0.013667	0.927224	1
lrrc34	LRRC34	lrrc34	-0.373297	0.0114557	0.565817	-0.323912	0.0414748	1	0.0493895	0.774577	1
LOC107383400	TRIM55	trim63	-0.576311	0.0114125	0.565817	-0.731771	0.00278399	0.806811	-0.155339	0.558956	1
pkia	PKIA	pkia	0.378573	0.0114592	0.565817	0.276725	0.0816047	1	-0.101852	0.557352	1
LOC107393500	MYL2	myl2 (2 of 2)	-1.74819	0.011333	0.565817	-1.62152	0.0285331	1	0.127237	0.94956	1
LOC107380578	NA	LOC107380578	0.719702	0.0115118	0.567027	0.199046	0.518226	1	-0.520646	0.0936022	1
steap4	STEAP4	steap4	0.489976	0.0115528	0.567364	0.0143208	0.949492	1	-0.475649	0.0242044	1
col9a3	COL9A3	col9a3 (1 of 2)	-0.378921	0.0116029	0.567364	-0.220489	0.172081	1	0.158433	0.332706	1
cltb	CLTB	cltb	0.459711	0.0115895	0.567364	0.021364	0.930583	1	-0.438335	0.0261729	1
LOC107394572	CERS2	cers2 (4 of 4)	0.400701	0.0116568	0.56862	0.295925	0.0828035	1	-0.104777	0.542834	1
gorasp2	GORASP2	gorasp2 (1 of 2)	-0.297339	0.011694	0.56906	-0.142202	0.264281	1	0.155136	0.223577	1
paox	PAOX	paox (1 of 2)	-0.27516	0.0117579	0.570793	-0.2207	0.059159	1	0.0544605	0.659664	1
LOC107384560	MLPH	mlph (2 of 2)	-0.391868	0.0118102	0.57196	-0.188883	0.26358	1	0.202984	0.226814	1
LOC107392405	MGEA5	mgea5 (3 of 3)	-0.261964	0.0119855	0.57357	-0.180574	0.108985	1	0.0813901	0.47243	1
krtcap3	KRTCAP3	krtcap3	0.702843	0.0118859	0.57357	-0.253712	0.520759	1	-0.95629	0.00300804	1
LOC107384370	ZNF658	znf658 (2 of 2)	-0.365883	0.0119171	0.57357	-0.146635	0.360386	1	0.219244	0.159366	1
slc5a3	SLC5A3	slc5a3	0.488717	0.0119465	0.57357	0.298953	0.150752	1	-0.189766	0.369258	1
LOC107390306	NME2	nme2 (1 of 2)	-2.29524	0.0119699	0.57357	-0.838161	0.401498	1	1.45707	0.114833	1
pyroxd1	PYROXD1	pyroxd1	-0.242058	0.0122834	0.575972	-0.156761	0.13263	1	0.0852974	0.417389	1
LOC107391584	PRKCA	prkca (3 of 3)	0.467388	0.0127119	0.575972	0.230083	0.250832	1	-0.237304	0.247788	1
fsd1l	FSD1L	fsd1l	-0.343147	0.0122863	0.575972	-0.175443	0.236547	1	0.167703	0.256869	1
LOC107375220	MS4A4A	ms4a4a (2 of 4)	-0.37942	0.0130886	0.575972	-0.0919923	0.570084	1	0.287423	0.0837391	1
mttp	MTTP	mttp	-0.471656	0.0129772	0.575972	-0.0805125	0.680838	1	0.391122	0.0587937	1
slc25a4	SLC25A5	slc25a4	-0.980019	0.012405	0.575972	-0.905308	0.0361608	1	0.0747332	0.853717	1
sptlc3	SPTLC3	sptlc3	0.414465	0.0127813	0.575972	0.403165	0.0260012	1	-0.0113157	0.93185	1
LOC107376947	SLC14A1	slc14a1 (2 of 2)	0.606372	0.0121438	0.575972	0.564534	0.0291895	1	-0.0419121	0.890143	1
LOC107377013	USP12	usp12 (2 of 5)	0.377847	0.0124998	0.575972	0.342185	0.032206	1	-0.0356709	0.845711	1
ddit4l	DDIT4L	ddit4l	-0.542151	0.0132368	0.575972	-0.485469	0.0391242	1	0.0567166	0.871784	1
LOC107377228	MYL1	myl1 (2 of 2)	-2.36629	0.0126103	0.575972	-0.921373	0.374267	1	1.4449	0.130662	1
fgfr1op	FGFR1OP	fgfr1op	-0.313177	0.0132028	0.575972	-0.24985	0.0680111	1	0.063328	0.64332	1
LOC107379586	CRABP2	crabp2 (2 of 2)	0.60462	0.0131842	0.575972	0.154265	0.561076	1	-0.45035	0.0885602	1
tsku	TSKU	tsku	0.344213	0.0127982	0.575972	0.241652	0.107202	1	-0.102563	0.488	1
LOC107381045	XKR6	xkr6 (1 of 2)	0.514278	0.0125612	0.575972	0.147412	0.506329	1	-0.366863	0.101564	1
LOC107382284	UGP2	ugp2 (2 of 2)	-0.474132	0.0125742	0.575972	-0.513241	0.0129884	1	-0.039098	0.861785	1
ptchd3	PTCHD3	ptchd3	-0.368123	0.0123559	0.575972	-0.184864	0.24352	1	0.183258	0.250848	1
lamc1	LAMC1	lamc1 (1 of 2)	0.280258	0.0130566	0.575972	0.263822	0.0297263	1	-0.0164369	0.894096	1
LOC107384249	TRIM11	trim11	-0.252076	0.0128063	0.575972	-0.155069	0.159427	1	0.0970072	0.372159	1
pcif1	PCIF1	pcif1	-0.249105	0.0126912	0.575972	-0.0856968	0.423139	1	0.163408	0.131588	1
iars	IARS	iars	-0.282773	0.01233	0.575972	-0.202719	0.0982444	1	0.0800544	0.509639	1
LOC107386103	CFAP157	cfap157	1.06306	0.0128232	0.575972	0.775776	0.106148	1	-0.287575	0.500899	1
LOC107386456	NA	LOC107386456	-0.274175	0.012856	0.575972	-0.109364	0.358887	1	0.164811	0.16552	1
LOC107386569	GJB1	gjb1 (2 of 2)	0.45598	0.0127466	0.575972	0.379158	0.0535499	1	-0.0768239	0.698761	1
LOC107387198	CRK	crk (1 of 2)	0.290735	0.0127741	0.575972	0.278796	0.0258087	1	-0.0119413	0.934101	1
LOC107387601	CACNA1H	cacna1h (5 of 5)	1.14359	0.0132412	0.575972	0.162444	0.770863	1	-0.980626	0.0701337	1
LOC107388270	USP22	usp22 (2 of 2)	-0.246643	0.0131684	0.575972	-0.0946687	0.380463	1	0.151974	0.156336	1
ap4e1	AP4E1	ap4e1	-0.635339	0.0131772	0.575972	-0.626156	0.0260105	1	0.00918698	0.965119	1
LOC107389205	FAR1	far1 (1 of 2)	-0.396922	0.013043	0.575972	-0.266617	0.125288	1	0.130306	0.446342	1
LOC107389413	LRRC16B	carmil2	-0.25003	0.0123204	0.575972	-0.215354	0.0470689	1	0.034676	0.745304	1
LOC107389477	TNNT3	tnnt3 (2 of 4)	-2.02824	0.0124198	0.575972	-0.896765	0.312352	1	1.13146	0.170792	1
LOC107389480	TNNI2	tnni2 (5 of 5)	-1.47826	0.0122747	0.575972	-1.03139	0.103862	1	0.446878	0.510284	1
slc38a5	SLC38A3	slc38a5	-0.721137	0.0131549	0.575972	-0.805882	0.0114997	1	-0.0847272	0.79817	1
LOC107391740	PACS2	pacs2 (1 of 2)	0.255239	0.0129661	0.575972	0.102642	0.355113	1	-0.152597	0.169466	1
LOC107392094	GYG1	gyg1 (1 of 2)	0.209994	0.0132906	0.575972	0.148122	0.105646	1	-0.0618721	0.499036	1
rpap1	RPAP1	rpap1	-0.261672	0.0121421	0.575972	-0.168031	0.134042	1	0.093641	0.41274	1
LOC107392514	TUBA1C	tuba1c (4 of 7)	1.14226	0.012271	0.575972	0.683092	0.182817	1	-0.45929	0.365453	1
LOC107393663	HPD	hpd (2 of 2)	-2.07897	0.0130484	0.575972	-0.494794	0.592109	1	1.58366	0.0671098	1
LOC107393814	NA	LOC107393814	-0.335813	0.0122448	0.575972	-0.17623	0.222813	1	0.159582	0.273378	1
LOC107394283	ADAMTS12	adamts12	-0.340896	0.0128663	0.575972	-0.161961	0.260878	1	0.178934	0.239121	1
LOC107394892	USF2	usf2 (2 of 2)	-0.245202	0.0132855	0.575972	-0.14279	0.181666	1	0.102411	0.340264	1
LOC107395809	NA	LOC107395809	0.330691	0.0131645	0.575972	0.14993	0.297945	1	-0.18076	0.210024	1
LOC107372488	NA	LOC107372488	-0.664187	0.0125847	0.575972	-0.402287	0.166578	1	0.2619	0.356572	1
LOC107373670	ABLIM3	ablim3 (1 of 3)	-0.289049	0.0126899	0.575972	-0.214687	0.0862425	1	0.0743629	0.557585	1
LOC107397377	PARVA	parva	0.307874	0.013456	0.581894	0.148289	0.265247	1	-0.159585	0.2434	1
abcc5	ABCC5	abcc5	0.593911	0.0136959	0.582293	0.178017	0.505871	1	-0.415883	0.110421	1
luc7l3	LUC7L3	luc7l3	-0.345196	0.0136909	0.582293	-0.198347	0.192141	1	0.146849	0.328133	1
adam10	ADAM10	adam10 (3 of 3)	0.379201	0.0135796	0.582293	0.327805	0.0464391	1	-0.0514006	0.766069	1
LOC107382337	NA	LOC107382337	-0.588219	0.0136677	0.582293	-0.393741	0.113215	1	0.194482	0.492334	1
syt5	SYT1	syt5	0.85241	0.0136678	0.582293	0.300328	0.4329	1	-0.552047	0.130749	1
LOC107390932	RHOA	rhoc (2 of 2)	0.309519	0.0135857	0.582293	0.246428	0.0682111	1	-0.0630919	0.639551	1
crebzf	CREBZF	crebzf	-0.251692	0.0134984	0.582293	-0.180478	0.101225	1	0.0712142	0.519275	1
LOC107397313	SLC2A13	slc2a13 (2 of 3)	0.566215	0.0135373	0.582293	0.347596	0.153811	1	-0.218623	0.395582	1
LOC107375818	ATL2	atl2 (1 of 2)	-0.350585	0.0138546	0.584122	-0.188583	0.222238	1	0.162003	0.289994	1
cnst	CNST	cnst (2 of 3)	-0.226206	0.0138087	0.584122	-0.10199	0.304815	1	0.124216	0.21049	1
LOC107382785	TTN	ttn (3 of 7)	-1.37228	0.0138531	0.584122	-1.70628	0.00672878	1	-0.333973	0.594337	1
LOC107392701	ZRANB2	zranb2 (1 of 2)	-0.286527	0.0137868	0.584122	-0.159186	0.205931	1	0.127341	0.310278	1
srrt	SRRT	srrt (1 of 2)	-0.292172	0.0139037	0.584967	-0.157106	0.221819	1	0.135066	0.291152	1
LOC107395287	ADHFE1	adhfe1 (1 of 2)	-0.42156	0.013945	0.585488	-0.220322	0.245902	1	0.201236	0.273685	1
srsf11	SRSF11	srsf11 (2 of 2)	-0.33176	0.0140219	0.587494	-0.195042	0.183514	1	0.136718	0.345311	1
LOC107385665	GDF11	gdf11	0.527799	0.014145	0.591425	0.0367426	0.875945	1	-0.491052	0.035967	1
LOC107375145	RILPL1	rilpl1 (1 of 2)	0.363976	0.014276	0.59322	0.204697	0.202362	1	-0.159279	0.323673	1
snx11	SNX11	snx11	-0.239626	0.0142607	0.59322	-0.145686	0.166901	1	0.0939399	0.377588	1
LOC107396729	WBP1	wbp1 (3 of 3)	0.306105	0.0142462	0.59322	0.131793	0.325149	1	-0.174312	0.198848	1
galnt18	GALNT18	galnt18 (1 of 3)	-0.39518	0.014359	0.594221	-0.290798	0.0973426	1	0.104384	0.545746	1
slc15a4	SLC15A4	slc15a4	0.465042	0.0143322	0.594221	0.189814	0.355532	1	-0.275223	0.183991	1
LOC107394912	TPM3	tpm2	-1.27859	0.0146647	0.595172	-1.21535	0.036631	1	0.0632712	0.900671	1
LOC107376062	ABCA12	abca12 (2 of 2)	-0.201672	0.0148374	0.595172	-0.0255454	0.777268	1	0.176126	0.0484453	1
prkcb	PRKCB	prkcb (2 of 2)	0.377767	0.014583	0.595172	0.123699	0.455361	1	-0.254067	0.130981	1
mrc2	MRC2	mrc2 (3 of 10)	0.373447	0.014862	0.595172	0.294818	0.0727169	1	-0.0786296	0.639805	1
sall3	SALL3	sall3 (1 of 2)	0.297381	0.0149113	0.595172	0.170856	0.194696	1	-0.126525	0.337961	1
LOC107379772	WDR20	wdr20 (3 of 3)	0.279792	0.0146952	0.595172	0.118006	0.332368	1	-0.161785	0.201707	1
serpine2	SERPINE2	serpine2	0.21128	0.0149117	0.595172	0.221084	0.0178565	1	0.009803	0.919872	1
LOC107381942	PKP3	pkp3 (1 of 2)	0.406455	0.0145713	0.595172	0.170543	0.345135	1	-0.23591	0.189498	1
slc22a17	SLC22A17	slc22a17	0.232786	0.014876	0.595172	0.16554	0.108052	1	-0.067246	0.517068	1
LOC107386373	LAYN	layn (3 of 3)	1.55543	0.0147859	0.595172	1.27874	0.0545187	1	-0.276933	0.687927	1
gab3	GAB3	gab3	-0.293219	0.0144893	0.595172	-0.241255	0.0614875	1	0.0519656	0.699213	1
LOC107387117	FCHSD2	fchsd2 (1 of 2)	0.273436	0.0149992	0.595172	0.203582	0.0930439	1	-0.0698543	0.564024	1
hspbap1	HSPBAP1	hspbap1	-0.626074	0.0148897	0.595172	-0.781457	0.00545886	0.925695	-0.155332	0.591643	1
LOC107390354	RAP1B	rap1b (2 of 4)	0.304018	0.0147415	0.595172	0.351525	0.00850877	1	0.0475026	0.727538	1
LOC107390608	NDUFA4	ndufa4 (4 of 4)	0.509762	0.0147493	0.595172	0.338451	0.131102	1	-0.171313	0.451446	1
LOC107392101	GADD45G	gadd45b (2 of 2)	0.724583	0.0149902	0.595172	0.134371	0.677312	1	-0.590193	0.0681511	1
LOC107392713	NA	uox	0.938439	0.0145633	0.595172	-0.488503	0.312563	1	-1.4261	0.00106365	1
clk2	CLK2	clk2 (3 of 3)	-0.294527	0.0147118	0.595172	-0.202076	0.122321	1	0.0924503	0.477561	1
pnn	PNN	pnn	-0.354919	0.0150114	0.595172	-0.210987	0.182912	1	0.143932	0.358081	1
LOC107396005	NA	LOC107396005	1.09492	0.0144424	0.595172	0.433865	0.406826	1	-0.660964	0.165379	1
LOC107373786	ZFP2	znf226 (1 of 4)	-0.432049	0.0149592	0.595172	-0.181076	0.331924	1	0.250963	0.206624	1
LOC107374317	ARHGAP24	arhgap24 (3 of 4)	-0.402136	0.0150303	0.595172	-0.12167	0.488471	1	0.280456	0.114222	1
LOC107397051	NET1	net1 (1 of 2)	0.568506	0.0150899	0.59636	-0.202232	0.445369	1	-0.770683	0.00274686	1
ahnak2	AHNAK	ahnak2	0.491194	0.0151339	0.596933	0.334045	0.122535	1	-0.15715	0.477859	1
LOC107374936	SYNGAP1	syngap1 (3 of 3)	1.44507	0.0151962	0.597059	1.41997	0.022084	1	-0.0258303	1	1
tmem192	TMEM192	tmem192 (2 of 2)	-0.44319	0.0151798	0.597059	-0.429267	0.029216	1	0.0139325	0.967163	1
LOC107375853	PLD5	pld5 (2 of 2)	0.420335	0.0153665	0.602575	0.373687	0.0447331	1	-0.0466541	0.808166	1
LOC107380320	CEP57	cep57	-0.327507	0.0154056	0.60294	-0.288263	0.0465685	1	0.039249	0.81019	1
clec3b	CLEC3B	clec3b (2 of 2)	-0.72321	0.0154634	0.604032	-0.306717	0.354804	1	0.416435	0.192991	1
fosb	FOS	fosb	0.587568	0.0156735	0.604056	0.816885	0.00160926	0.59089	0.22931	0.373802	1
nktr	NKTR	nktr	-0.418942	0.0156613	0.604056	-0.311462	0.0986174	1	0.10748	0.561866	1
LOC107384091	GATAD2A	gatad2a (2 of 2)	-0.258578	0.0156503	0.604056	-0.16935	0.142691	1	0.0892283	0.442017	1
LOC107386450	U2SURP	u2surp (1 of 2)	-0.245721	0.0155633	0.604056	-0.150618	0.170325	1	0.0951028	0.386184	1
wnt10a	WNT10A	wnt10a	-0.83605	0.0155341	0.604056	-0.50583	0.17173	1	0.330198	0.469068	1
kctd6	KCTD6	kctd6	-0.272045	0.0156474	0.604056	-0.152307	0.208142	1	0.119739	0.328294	1
LOC107391653	NA	LOC107391653	-0.267217	0.0155071	0.604056	-0.197887	0.0983152	1	0.0693304	0.559753	1
efemp2	EFEMP2	efemp2	-0.307113	0.015735	0.604087	-0.241818	0.0790998	1	0.0652961	0.6357	1
LOC107384802	NT5DC1	nt5dc1 (2 of 2)	0.420998	0.0157939	0.604087	0.028128	0.886325	1	-0.392856	0.0394864	1
sema4b	SEMA4B	sema4b (2 of 2)	0.443649	0.0157818	0.604087	0.176545	0.368813	1	-0.267103	0.18382	1
LOC107394527	FAM167A	fam167a (2 of 2)	0.443748	0.0157168	0.604087	0.163954	0.404019	1	-0.279793	0.16189	1
LOC107377709	RBM25	rbm25 (3 of 3)	-0.296755	0.0158457	0.604924	-0.21398	0.108856	1	0.0827753	0.531134	1
ugt8	UGT8	ugt8	0.467712	0.0159431	0.605209	0.372079	0.0730056	1	-0.0956333	0.652296	1
tns2	TNS2	tns2 (1 of 2)	-0.29647	0.0159129	0.605209	-0.0304997	0.814831	1	0.265964	0.0468627	1
LOC107390486	NFASC	nfasc (2 of 2)	0.382437	0.0159172	0.605209	0.179819	0.290389	1	-0.202618	0.239719	1
cldn12	CLDN12	cldn12	0.291996	0.0161778	0.607269	0.297121	0.0227838	1	0.00512202	0.975089	1
ercc2	ERCC2	ercc2	-0.216868	0.01611	0.607269	-0.218955	0.0250188	1	-0.00208604	0.988433	1
LOC107388129	HBZ	hbz (7 of 8)	1.62155	0.0160642	0.607269	1.25233	0.0823971	1	-0.36987	0.621611	1
LOC107394621	CYP51A1	cyp51a1	0.42811	0.0161594	0.607269	0.156695	0.411329	1	-0.271412	0.164017	1
LOC107395138	DESI1	desi1 (2 of 2)	0.271221	0.0161634	0.607269	0.0747883	0.530303	1	-0.196431	0.11317	1
LOC107373373	NA	LOC107373373	-0.365737	0.0160658	0.607269	-0.236266	0.149164	1	0.129471	0.43486	1
zfc3h1	ZFC3H1	zfc3h1	-0.273478	0.0162462	0.608706	-0.200416	0.104308	1	0.0730622	0.550669	1
slc18b1	SLC18B1	slc18b1	0.898703	0.0162945	0.609383	1.00781	0.00884856	1	0.108704	0.807707	1
pappa	PAPPA	pappa	0.565241	0.0165055	0.613864	0.181325	0.475896	1	-0.383913	0.134043	1
LOC107392454	ACTC1	actc1 (3 of 4)	-2.70729	0.0164825	0.613864	-1.78798	0.150284	1	0.919246	0.412979	1
LOC107372732	MYH8	myh3 (2 of 7)	-3.40333	0.0164708	0.613864	-3.35723	0.0402076	1	0.0464186	0.951109	1
LOC107387562	C1QL3	c1ql1 (1 of 2)	0.53976	0.0165523	0.614474	0.493765	0.0398305	1	-0.0460009	0.861069	1
LOC107382274	KCNH1	kcnh1 (3 of 3)	0.688378	0.0166142	0.615641	0.569438	0.0667845	1	-0.118984	0.735638	1
slc4a2	SLC4A2	slc4a2 (1 of 2)	0.384211	0.0167657	0.616727	0.0601147	0.735917	1	-0.324093	0.0622812	1
LOC107383641	ZNF500	znf500	-0.248441	0.0167339	0.616727	-0.149924	0.181329	1	0.0985163	0.381963	1
LOC107387709	QKI	qki (1 of 2)	0.240407	0.0167306	0.616727	0.20116	0.0625447	1	-0.0392468	0.719638	1
LOC107374063	KIAA1462	kiaa1462 (2 of 3)	0.56665	0.0167633	0.616727	0.208915	0.41999	1	-0.357728	0.164777	1
LOC107379149	PAQR5	paqr6	0.318265	0.0168815	0.61873	0.218986	0.125835	1	-0.0992795	0.493084	1
LOC107385143	SLC26A5	slc26a6 (1 of 3)	-0.858018	0.016894	0.61873	0.152415	0.717933	1	1.01004	0.00715795	1
LOC107394345	NA	LOC107394345	1.03409	0.0169121	0.61873	0.148174	0.772359	1	-0.885775	0.0638793	1
uvssa	UVSSA	uvssa	-0.305316	0.0170586	0.619999	-0.202689	0.144121	1	0.102627	0.457325	1
LOC107372637	KRT18	krt18 (6 of 6)	-1.33167	0.0172144	0.619999	-1.53446	0.0121849	1	-0.202251	0.790456	1
ccsap	CCSAP	ccsap (2 of 2)	-0.308568	0.0171673	0.619999	-0.133692	0.347485	1	0.174875	0.20719	1
akap13	AKAP13	akap13	0.392722	0.0169805	0.619999	-0.0168737	0.92666	1	-0.409594	0.0221082	1
sox10	SOX10	sox10 (2 of 2)	0.346684	0.0172059	0.619999	0.2708	0.0833936	1	-0.0758846	0.63031	1
vopp1	VOPP1	vopp1	0.325254	0.0172399	0.619999	-0.0248294	0.875401	1	-0.350079	0.0186969	1
LOC107382811	CSRNP1	csrnp1 (1 of 2)	0.269725	0.0172538	0.619999	0.208158	0.0877208	1	-0.0615664	0.615395	1
LOC107386322	PPP1R14A	ppp1r14a	0.446557	0.017201	0.619999	0.350491	0.0811921	1	-0.0960685	0.637547	1
sgk2	SGK2	sgk2	-0.292732	0.0171008	0.619999	-0.203717	0.120456	1	0.0890165	0.523029	1
myoc	MYOC	myoc (1 of 2)	-0.322632	0.0170288	0.619999	-0.143301	0.321599	1	0.17933	0.223162	1
LOC107376197	KAT7	kat7 (2 of 2)	-0.357721	0.0173998	0.621163	-0.27932	0.0875917	1	0.0784008	0.626196	1
LOC107378476	NA	LOC107378476	1.17883	0.0175497	0.621163	1.06313	0.0415977	1	-0.116197	0.889933	1
zadh2	ZADH2	zadh2	-0.325162	0.0174616	0.621163	-0.169202	0.255923	1	0.15596	0.288261	1
LOC107383312	ZNF641	prdm15 (1 of 2)	-0.257874	0.0175566	0.621163	-0.162756	0.164975	1	0.0951176	0.419906	1
LOC107386496	GUCY2F	gucy2f (3 of 4)	-2.00972	0.017538	0.621163	-2.25298	0.0202347	1	-0.24286	0.83705	1
LOC107395359	CNNM2	cnnm2 (2 of 2)	0.576346	0.0173809	0.621163	0.399733	0.122011	1	-0.176621	0.513693	1
LOC107396965	TMEM57	tmem57 (2 of 3)	-0.219939	0.017563	0.621163	-0.126975	0.205922	1	0.0929631	0.351521	1
LOC107372971	TMEM200C	tmem200c (2 of 2)	-0.307831	0.0175396	0.621163	-0.147245	0.293972	1	0.160586	0.250251	1
LOC107373653	TBC1D12	tbc1d12	0.414358	0.0173275	0.621163	0.221508	0.234469	1	-0.19285	0.311958	1
oxsr1	OXSR1	oxsr1 (2 of 2)	0.427858	0.017665	0.621172	0.050795	0.797665	1	-0.377058	0.0544391	1
rpp40	RPP40	rpp40	-0.266961	0.0176457	0.621172	-0.198116	0.103654	1	0.0688457	0.57263	1
LOC107391198	NOL4L	nol4	0.431804	0.017717	0.621172	0.288066	0.13912	1	-0.14374	0.472559	1
hykk	HYKK	hykk	0.463711	0.0176674	0.621172	0.27436	0.199111	1	-0.189353	0.370171	1
LOC107397032	CEP164	cep164 (2 of 2)	-0.268333	0.0177109	0.621172	-0.188152	0.124828	1	0.0801819	0.511344	1
LOC107382121	SCAMP5	scamp5 (1 of 2)	-0.385488	0.0178593	0.622917	-0.100102	0.570634	1	0.285378	0.105111	1
galnt3	GALNT3	galnt3	0.410462	0.0178105	0.622917	0.37297	0.0458221	1	-0.0374975	0.836888	1
LOC107390943	MYBPH	mybph (1 of 2)	-2.59067	0.0178538	0.622917	-1.59493	0.176001	1	0.995474	0.371583	1
psme2	PSME2	psme2	0.531664	0.0179231	0.623338	0.278866	0.261768	1	-0.252799	0.288645	1
LOC107385218	RBP7	rbp7 (2 of 2)	0.701717	0.0179808	0.623338	-0.00926342	1	1	-0.710712	0.0409852	1
LOC107389372	SDPR	sdpr (1 of 2)	0.555684	0.0179933	0.623338	0.060715	0.849142	1	-0.49494	0.0502336	1
LOC107373374	RAB11FIP4	rab11fip4 (3 of 3)	0.324096	0.0179948	0.623338	0.128437	0.399469	1	-0.195657	0.18353	1
gmps	GMPS	gmps	0.214987	0.0181064	0.626127	0.157423	0.109374	1	-0.0575643	0.555935	1
LOC107374014	NA	LOC107374014	-0.435963	0.0181489	0.626523	-0.178321	0.37523	1	0.257641	0.191974	1
LOC107372754	NA	LOC107372754	1.48656	0.0181806	0.626549	0.722174	0.316541	1	-0.764462	0.256632	1
LOC107384629	GHR	ghr (2 of 3)	0.435584	0.0182544	0.626951	-0.0140266	0.957015	1	-0.449597	0.0261057	1
tsen15	TSEN15	tsen15	0.391204	0.0182536	0.626951	0.0929782	0.629613	1	-0.298219	0.0931891	1
LOC107374810	VAMP1	vamp8 (2 of 2)	-0.290679	0.0184497	0.629379	-0.235209	0.0766207	1	0.055472	0.6867	1
LOC107381485	RDH13	rdh13 (1 of 2)	0.699136	0.0184385	0.629379	0.46345	0.144724	1	-0.235704	0.487158	1
pla2g4c	PLA2G4C	pla2g4c	-0.835795	0.0184189	0.629379	-0.327537	0.405916	1	0.508114	0.204404	1
LOC107373662	PTRF	ptrf (1 of 2)	0.413273	0.0184412	0.629379	0.293293	0.120871	1	-0.119982	0.524194	1
LOC107383832	DCX	dclk1 (1 of 2)	0.655761	0.0185081	0.630081	0.254045	0.390461	1	-0.401713	0.188034	1
map3k15	MAP3K15	map3k15	-0.416687	0.0185951	0.630081	-0.288605	0.133568	1	0.128083	0.503289	1
LOC107383735	RASAL2	rasal2 (3 of 3)	0.646581	0.0185776	0.630081	0.0961995	0.783629	1	-0.55031	0.0724582	1
LOC107392585	TMEM39B	tmem39b (2 of 2)	-0.235214	0.0185865	0.630081	-0.0670129	0.534617	1	0.168199	0.121129	1
lamp2	LAMP2	lamp2	0.202141	0.0187291	0.630999	0.246189	0.00768032	1	0.0440475	0.633716	1
nid1	NID1	nid1	0.369627	0.0186648	0.630999	0.277154	0.103777	1	-0.0924756	0.579417	1
LOC107382077	NA	papd5 (2 of 2)	-0.258929	0.0187704	0.630999	-0.203334	0.0885725	1	0.0555949	0.640425	1
u2surp	U2SURP	u2surp (2 of 2)	-0.284561	0.0187283	0.630999	-0.165381	0.207438	1	0.11918	0.36022	1
tctn2	TCTN2	tctn2	-0.314444	0.0188528	0.630999	-0.253324	0.078815	1	0.0611229	0.68926	1
zbtb41	ZBTB41	zbtb41	-0.256413	0.0188722	0.630999	-0.147323	0.21462	1	0.10909	0.352847	1
LOC107373740	ZNF235	znf235 (99 of 112)	-0.236191	0.0188025	0.630999	-0.104766	0.340518	1	0.131423	0.224727	1
LOC107374047	C1QL4	c1ql4 (3 of 3)	-1.00762	0.0188316	0.630999	-1.463	0.00352033	0.830793	-0.454476	0.43273	1
doc2a	DOC2A	doc2a (1 of 2)	-0.249108	0.0190476	0.633717	-0.174046	0.131087	1	0.0750621	0.510939	1
galnt5	GALNT5	galnt5	0.550326	0.0190426	0.633717	0.422688	0.0945887	1	-0.127652	0.61357	1
LOC107374028	CCNJ	ccnj (2 of 2)	1.05317	0.0190121	0.633717	0.191345	0.703086	1	-0.861358	0.101574	1
LOC107384016	GPC5	gpc5 (1 of 4)	0.387406	0.0191133	0.634858	0.410587	0.018885	1	0.0231586	0.892992	1
LOC107375802	CHST3	chst3 (2 of 2)	0.67608	0.0191916	0.635367	-0.320554	0.371441	1	-0.996162	0.0033228	1
LOC107386805	UCP2	ucp2 (2 of 2)	0.562368	0.0191697	0.635367	0.113684	0.656786	1	-0.448674	0.0881681	1
LOC107396649	TNC	tnc (3 of 7)	0.456122	0.019326	0.638769	0.307471	0.140579	1	-0.148652	0.485125	1
LOC107375540	NA	LOC107375540	-0.414595	0.0193576	0.63877	-0.244812	0.202927	1	0.169782	0.380412	1
ercc5	ERCC5	ercc5	-0.295932	0.0193991	0.639095	-0.125203	0.353181	1	0.170727	0.217028	1
tmem67	TMEM67	tmem67	-0.24477	0.0194344	0.639213	-0.158996	0.160839	1	0.0857738	0.448788	1
tmem255a	TMEM255A	tmem255a	-0.225189	0.0195057	0.640516	-0.103892	0.315348	1	0.121297	0.246852	1
LOC107392773	GRAMD3	gramd3 (2 of 4)	0.211813	0.0196208	0.64325	0.244762	0.0121355	1	0.0329466	0.743812	1
hpn	HPN	hpn	-1.02144	0.0196736	0.643937	-0.647581	0.190114	1	0.373867	0.438554	1
LOC107380722	GDPD5	gdpd5 (2 of 2)	0.383245	0.0197397	0.645054	0.0433159	0.811223	1	-0.339921	0.0597526	1
LOC107387201	FAM57B	fam57a	0.24782	0.0197727	0.645088	0.124233	0.276824	1	-0.123586	0.284658	1
LOC107396118	SLC7A9	slc7a9 (2 of 2)	-0.275569	0.019888	0.64681	-0.149279	0.233416	1	0.12629	0.337579	1
LOC107396791	AHSG	ahsg (1 of 2)	0.327979	0.0198895	0.64681	0.112178	0.457184	1	-0.215801	0.158597	1
gatm	GATM	gatm	0.690366	0.0200162	0.649884	0.419835	0.185633	1	-0.270533	0.402415	1
LOC107383176	NA	LOC107383176	-0.473653	0.0201179	0.651092	-0.277087	0.207788	1	0.196565	0.387045	1
LOC107386093	SLC4A4	slc4a4 (1 of 2)	0.225859	0.0201095	0.651092	0.352159	0.00073408	0.370618	0.126299	0.226446	1
pc	PC	pc	0.248926	0.0201985	0.651611	0.18728	0.104234	1	-0.0616467	0.596647	1
LOC107383784	MYOM2	myom2 (3 of 3)	-1.44363	0.0201802	0.651611	-1.51803	0.0274053	1	-0.07425	0.941056	1
LOC107372780	NT5C2	nt5c2 (3 of 3)	0.853298	0.0203387	0.653988	0.453915	0.254465	1	-0.399388	0.309697	1
gtf2h1	GTF2H1	gtf2h1	0.358867	0.0203579	0.653988	0.354272	0.0319602	1	-0.00460156	0.994578	1
LOC107393175	SAFB	safb2	-0.259645	0.0204017	0.653988	-0.147882	0.223279	1	0.111764	0.353268	1
secisbp2	SECISBP2	secisbp2	-0.254552	0.0203744	0.653988	-0.121534	0.30602	1	0.133018	0.261537	1
LOC107378628	DNAH11	dnah11 (2 of 5)	0.579141	0.0204462	0.654375	0.197124	0.477626	1	-0.382008	0.154892	1
LOC107385489	NA	LOC107385489	-0.301782	0.020821	0.655151	-0.120516	0.393516	1	0.181266	0.197539	1
LOC107376324	ZSCAN2	znf146 (33 of 60)	-0.271443	0.0206135	0.655151	-0.0782927	0.524171	1	0.193148	0.132821	1
LOC107380773	HSPB7	hspb7 (2 of 3)	-1.00202	0.020827	0.655151	-0.527227	0.258945	1	0.474758	0.302472	1
oc90	OC90	oc90	-0.420791	0.0205976	0.655151	-0.326049	0.0928816	1	0.0947489	0.646796	1
LOC107384079	FNDC7	fndc7 (3 of 8)	1.12177	0.0208644	0.655151	-0.0117115	1	1	-1.1329	0.0458667	1
LOC107384093	MIDN	midn (1 of 2)	-0.349787	0.020911	0.655151	-0.175185	0.282908	1	0.174601	0.286801	1
ift52	IFT52	ift52	-0.24849	0.0207234	0.655151	-0.117579	0.309741	1	0.130911	0.261221	1
LOC107386588	NA	LOC107386588	0.640324	0.0207154	0.655151	0.258969	0.401063	1	-0.381343	0.196216	1
csf1r	CSF1R	csf1r (1 of 2)	0.475736	0.0205385	0.655151	0.178498	0.426923	1	-0.297234	0.178662	1
LOC107389470	RIC8A	ric8a (2 of 2)	-0.29288	0.0208417	0.655151	-0.125895	0.359167	1	0.166985	0.221012	1
rev1	REV1	rev1	-0.216893	0.0207511	0.655151	-0.0916028	0.364531	1	0.125289	0.21728	1
chst7	CHST7	chst7	0.294423	0.0209246	0.655151	0.270697	0.0481321	1	-0.0237259	0.86479	1
LOC107372531	GALC	galc (3 of 3)	0.440685	0.0205192	0.655151	0.179958	0.393652	1	-0.260719	0.207582	1
LOC107373560	NA	LOC107373560	-0.364735	0.0207776	0.655151	-0.308603	0.0717483	1	0.056135	0.7428	1
crym	CRYM	crym	0.542065	0.0209646	0.655387	0.384741	0.140642	1	-0.157352	0.554054	1
LOC107393239	ELOVL1	elovl1 (1 of 2)	0.47357	0.0210502	0.657046	0.417735	0.0569296	1	-0.0558352	0.805907	1
LOC107385840	BIN2	bin2 (2 of 2)	0.427252	0.0211183	0.658021	0.13462	0.531062	1	-0.292624	0.132727	1
rmnd1	RMND1	rmnd1	-0.326151	0.0211702	0.658021	-0.157671	0.29962	1	0.168478	0.27547	1
LOC107374369	NA	LOC107374369	-0.271062	0.0211792	0.658021	-0.0305035	0.82991	1	0.240552	0.0573004	1
LOC107386405	FAR1	far1 (2 of 2)	0.224794	0.0213189	0.65831	0.0242427	0.825512	1	-0.200551	0.0570477	1
meioc	MEIOC	meioc	2.74655	0.0213027	0.65831	0.44982	0.713735	1	-2.29605	0.0956014	1
dlg5	DLG5	dlg5 (1 of 2)	0.362169	0.0212314	0.65831	0.2608	0.122444	1	-0.10137	0.555053	1
kctd5	KCTD2	kctd5 (2 of 2)	0.364588	0.0213068	0.65831	0.291879	0.0860478	1	-0.0727116	0.674602	1
LOC107393724	TRIM62	trim62 (2 of 2)	-0.300393	0.0216962	0.658656	0.00425975	0.971388	1	0.304646	0.0299331	1
LOC107381661	NA	LOC107381661	-0.433834	0.0223659	0.658656	-0.185191	0.361586	1	0.248635	0.234759	1
LOC107385858	ZC3HAV1	parp12 (2 of 2)	0.942159	0.0217318	0.658656	-0.00322503	1	1	-0.945038	0.034953	1
LOC107373667	SRSF9	srsf9	-0.264726	0.0221035	0.658656	-0.112229	0.369952	1	0.152497	0.221145	1
tbc1d13	TBC1D13	tbc1d13	-0.229348	0.0216181	0.658656	-0.101644	0.349237	1	0.127704	0.233998	1
LOC107375207	DLC1	dlc1 (2 of 2)	0.328264	0.0218172	0.658656	0.0797896	0.60366	1	-0.248474	0.109998	1
ppp1r21	PPP1R21	ppp1r21	-0.233152	0.0223461	0.658656	-0.137088	0.213446	1	0.0960641	0.384716	1
ecd	ECD	ecd	-0.263501	0.0215946	0.658656	0.0738792	0.548403	1	0.337371	0.00636559	1
dis3	DIS3	dis3	-0.286821	0.0215213	0.658656	-0.282533	0.0370279	1	0.00428851	0.973507	1
pea15	PEA15	pea15	0.393368	0.0222257	0.658656	0.24367	0.184835	1	-0.149698	0.428776	1
LOC107378133	NA	LOC107378133	1.01737	0.022015	0.658656	0.218952	0.742682	1	-0.798203	0.09029	1
LOC107378317	ZNF239	znf691	-0.272502	0.0217326	0.658656	-0.188922	0.136839	1	0.0835812	0.526998	1
LOC107379488	ZNF384	znf384	-0.227614	0.0220679	0.658656	-0.0696363	0.522003	1	0.157976	0.140409	1
LOC107380901	KCNH8	kcnh8 (1 of 2)	-0.322029	0.0221798	0.658656	-0.0415659	0.783434	1	0.28046	0.0649388	1
gpc5	GPC5	gpc5 (3 of 4)	0.381329	0.0224089	0.658656	0.399425	0.0254659	1	0.0180901	0.92103	1
gpatch1	GPATCH1	gpatch1	-0.232103	0.021884	0.658656	-0.104635	0.344135	1	0.127468	0.241659	1
myom1	MYOM2	myom1	-0.784134	0.0224376	0.658656	-0.601487	0.106175	1	0.182665	0.644122	1
LOC107384193	MAP4	map4	0.314137	0.0221896	0.658656	0.156681	0.287218	1	-0.157457	0.291701	1
LOC107386168	CEL	cel (1 of 2)	0.938838	0.0215929	0.658656	-0.225832	0.727148	1	-1.16358	0.0188983	1
LOC107388473	KCNA1	kcna1 (2 of 2)	0.259527	0.0219727	0.658656	0.0677484	0.597028	1	-0.191777	0.113173	1
LOC107389115	CD59	cd59 (2 of 3)	0.416012	0.0220294	0.658656	0.311655	0.109369	1	-0.104358	0.598099	1
sf3b1	SF3B1	sf3b1	-0.279694	0.0216713	0.658656	-0.212247	0.108685	1	0.0674469	0.604937	1
LOC107389924	IGSF3	igsf3 (1 of 2)	0.312159	0.0217908	0.658656	0.168841	0.245717	1	-0.143318	0.335741	1
xirp2	XIRP2	xirp2 (1 of 2)	-1.00432	0.0224716	0.658656	-0.81817	0.0843203	1	0.186226	0.722249	1
pik3cd	PIK3CD	pik3cd	0.394876	0.021515	0.658656	0.0945415	0.593975	1	-0.300328	0.114928	1
LOC107390830	PFKM	pfkm (1 of 2)	-0.754044	0.0214727	0.658656	-0.749115	0.0375239	1	0.00496873	0.99723	1
LOC107391220	JPH2	jph2	-1.70527	0.0222753	0.658656	-1.39361	0.0945726	1	0.311779	0.686234	1
LOC107391576	NA	txlnb (3 of 3)	-0.26939	0.0221614	0.658656	-0.271053	0.0336393	1	-0.00166148	0.993785	1
frmd6	FRMD6	frmd6 (1 of 2)	0.437463	0.0224391	0.658656	0.352132	0.0865083	1	-0.0853353	0.686396	1
faah	FAAH	faah	-0.232723	0.0224122	0.658656	-0.0701355	0.522333	1	0.162586	0.141916	1
ccno	CCNO	ccno	-0.778495	0.0218273	0.658656	-0.404706	0.253601	1	0.373739	0.333146	1
LOC107394370	CPNE4	cpne4 (2 of 2)	0.228663	0.0217711	0.658656	0.158228	0.138779	1	-0.0704349	0.518851	1
LOC107373978	CDH7	cdh8 (1 of 3)	0.544862	0.0215787	0.658656	0.387428	0.127303	1	-0.15744	0.54415	1
LOC107374080	SHISA6	shisa6 (4 of 4)	0.683937	0.0222311	0.658656	0.312785	0.325032	1	-0.371149	0.261105	1
LOC107374594	NA	LOC107374594	1.14136	0.0222498	0.658656	0.678651	0.204751	1	-0.462752	0.404841	1
tubgcp4	TUBGCP4	tubgcp4	-0.244919	0.0225494	0.659062	-0.140725	0.223148	1	0.104194	0.373281	1
LOC107374216	NPR3	npr3 (2 of 2)	0.915182	0.0225507	0.659062	0.188668	0.678633	1	-0.726379	0.101779	1
LOC107384339	CCR1	ccr1 (2 of 3)	0.80361	0.022618	0.660072	0.674368	0.0732775	1	-0.129381	0.736448	1
rsph14	RSPH14	rsph14	-0.279372	0.0226543	0.660179	-0.352629	0.00768578	1	-0.0732536	0.578515	1
LOC107396014	SLC25A1	slc25a1 (2 of 3)	0.499492	0.0226993	0.660198	0.354996	0.13383	1	-0.144503	0.541067	1
LOC107387955	ADPRH	adprh (2 of 2)	0.325636	0.0227204	0.660198	0.212464	0.164531	1	-0.113174	0.470082	1
nxf1	NXF1	nxf1	-0.218728	0.0228531	0.66034	-0.20646	0.0468876	1	0.0122686	0.909297	1
LOC107378348	ATL3	atl3	-0.220772	0.0228261	0.66034	-0.0843279	0.415642	1	0.136444	0.195842	1
LOC107392758	SEC23B	sec23b	0.244947	0.0230015	0.66034	0.102289	0.381929	1	-0.142658	0.219534	1
LOC107376456	NA	LOC107376456	0.937774	0.0229849	0.66034	-0.17964	0.72533	1	-1.11695	0.0135878	1
LOC107378025	RP3-403A15.5	soga3 (2 of 2)	0.304975	0.0229618	0.66034	0.111608	0.438306	1	-0.193366	0.185168	1
LOC107383997	NA	LOC107383997	-0.736814	0.0229268	0.66034	-0.112647	0.83091	1	0.623964	0.0747756	1
LOC107384725	NA	LOC107384725	1.09082	0.022857	0.66034	0.390191	0.45765	1	-0.700523	0.170805	1
LOC107388753	DNAJA4	dnaja4	0.383051	0.0229906	0.66034	0.40509	0.024682	1	0.0220374	0.900091	1
LOC107392115	ELL2	ell (1 of 3)	-0.383125	0.0230849	0.66034	-0.112788	0.53992	1	0.270334	0.135777	1
LOC107393740	ADRB1	adrb1 (2 of 2)	0.600287	0.023059	0.66034	0.326211	0.262002	1	-0.274082	0.328534	1
gpr151	GPR151	gpr151 (1 of 2)	0.577711	0.0230628	0.66034	0.311187	0.282822	1	-0.266531	0.306991	1
mlh1	MLH1	mlh1	-0.31957	0.0231475	0.661193	-0.117592	0.440612	1	0.201976	0.183082	1
LOC107375696	NA	kif4	-0.497466	0.0236103	0.664134	-0.446277	0.0556858	1	0.0512082	0.883548	1
LOC107374718	MURC	murc (1 of 2)	-1.3364	0.0235039	0.664134	-0.886856	0.148263	1	0.449508	0.500572	1
LOC107375863	MYOZ1	myoz1 (1 of 2)	-1.54338	0.0234071	0.664134	-1.0283	0.168603	1	0.515062	0.47572	1
LOC107380427	NWD2	nwd2 (2 of 2)	-0.294554	0.0234478	0.664134	-0.312805	0.0252093	1	-0.0182489	0.891313	1
slc16a10	SLC16A10	slc16a10	0.506282	0.0235984	0.664134	0.226179	0.376636	1	-0.280098	0.234118	1
amigo3	AMIGO3	amigo3	0.343459	0.0236122	0.664134	0.368101	0.0217087	1	0.0246324	0.863296	1
LOC107385629	C1QL4	c1ql4 (1 of 3)	0.416836	0.023565	0.664134	0.161034	0.41666	1	-0.2558	0.201495	1
ddx31	DDX31	ddx31	-0.252695	0.0235119	0.664134	-0.259777	0.0300545	1	-0.00707856	0.952773	1
LOC107389392	ADARB1	adarb1 (2 of 2)	-0.28092	0.0233295	0.664134	-0.188509	0.160965	1	0.0924112	0.486886	1
LOC107389562	COLQ	colq (3 of 4)	0.827954	0.023437	0.664134	0.711877	0.0731732	1	-0.11617	0.781513	1
LOC107395206	RAD54L2	rad54l2 (3 of 3)	0.637296	0.0234175	0.664134	0.141165	0.639208	1	-0.496103	0.1101	1
slc25a28	SLC25A28	slc25a28 (2 of 2)	-0.282453	0.0238246	0.664555	-0.202326	0.134915	1	0.0801268	0.552969	1
LOC107382308	NA	LOC107382308	0.341787	0.0238098	0.664555	0.258278	0.111971	1	-0.0835099	0.610176	1
LOC107386603	PCDH10	pcdh10 (3 of 6)	-0.415871	0.0237779	0.664555	-0.196799	0.323562	1	0.219071	0.269408	1
LOC107392096	PAK2	pak2 (2 of 2)	0.299923	0.0237886	0.664555	0.270567	0.0556349	1	-0.0293615	0.854525	1
LOC107393784	NA	LOC107393784	0.269312	0.0237394	0.664555	0.225693	0.0777246	1	-0.0436201	0.739186	1
anapc4	ANAPC4	anapc4	-0.271451	0.0237385	0.664555	-0.106991	0.407159	1	0.164459	0.206969	1
uimc1	UIMC1	uimc1	-0.26224	0.0238907	0.664564	-0.231398	0.065572	1	0.0308421	0.807945	1
LOC107373806	ZBED1	zbed1 (4 of 31)	1.47066	0.0238595	0.664564	0.567859	0.477297	1	-0.902689	0.199815	1
LOC107376569	PVALB	pvalb (4 of 6)	-2.04601	0.0240236	0.664599	-0.415028	0.685943	1	1.63096	0.0791787	1
tmem266	TMEM266	tmem266 (2 of 2)	-0.278056	0.0240134	0.664599	-0.203029	0.127817	1	0.0750278	0.573634	1
atg9a	ATG9A	atg9a (2 of 2)	-0.208317	0.0239694	0.664599	-0.0515998	0.606846	1	0.156717	0.114889	1
fndc5	FNDC5	fndc5 (1 of 3)	0.330791	0.0239402	0.664599	0.224656	0.150102	1	-0.106136	0.515059	1
LOC107382783	SUSD3	susd3 (2 of 2)	0.290472	0.0241265	0.666332	0.22716	0.102182	1	-0.063312	0.646634	1
etnk1	ETNK1	etnk1 (2 of 3)	-0.25711	0.0243832	0.666332	-0.171281	0.167001	1	0.0858284	0.484211	1
LOC107389723	GPR183	gpr183 (2 of 4)	0.892692	0.0243634	0.666332	0.861673	0.0425924	1	-0.0313052	0.963854	1
sema3g	SEMA3G	sema3g	0.277807	0.0242761	0.666332	0.341941	0.00948754	1	0.0641305	0.625921	1
LOC107391340	KRT8	krt8 (5 of 6)	0.31111	0.0242982	0.666332	0.07528	0.611066	1	-0.23583	0.115968	1
LOC107392216	CLDN23	cldn23 (1 of 2)	-0.272471	0.0242151	0.666332	-0.137302	0.294744	1	0.135168	0.29913	1
LOC107372320	GADD45A	gadd45a (1 of 2)	0.380513	0.0243529	0.666332	0.28727	0.113057	1	-0.093247	0.615771	1
LOC107373719	RAB3GAP1	rab3gap1 (2 of 2)	0.465463	0.0243221	0.666332	0.323837	0.141747	1	-0.141632	0.545227	1
LOC107373735	CPSF4L	zc3h11a	-0.224227	0.0241591	0.666332	-0.149061	0.166385	1	0.0751665	0.483384	1
LOC107377746	GJA8	gja1 (2 of 2)	-0.807734	0.0244188	0.666402	0.0045255	1	1	0.811925	0.0369077	1
tmem41b	TMEM41B	tmem41b	0.438888	0.0244574	0.666556	0.139931	0.515872	1	-0.29895	0.161317	1
wscd1	WSCD1	wscd1	-0.214162	0.0245719	0.668773	-0.125293	0.224655	1	0.0888692	0.387352	1
LOC107382895	MXRA5	mxra5 (2 of 3)	-0.504476	0.024988	0.669319	-0.696654	0.00482751	0.911629	-0.19216	0.443335	1
LOC107376214	NEK1	camk1d (4 of 4)	0.512023	0.0255455	0.669319	0.228372	0.372395	1	-0.283649	0.242882	1
LOC107377233	SLC16A2	slc16a2	0.202622	0.0249681	0.669319	0.151206	0.121045	1	-0.0514158	0.597568	1
pus7l	PUS7L	pus7l	-0.293452	0.0250876	0.669319	-0.00453652	0.985087	1	0.28891	0.040417	1
rap1b	RAP1B	rap1b (1 of 4)	0.224054	0.0259051	0.669319	0.0828716	0.44305	1	-0.141182	0.196178	1
LOC107390641	SPTAN1	sptan1 (21 of 22)	-0.358102	0.0256034	0.669319	-0.169167	0.313113	1	0.188933	0.287623	1
LOC107375055	MBD2	mbd2	-0.466737	0.0248098	0.669319	-0.858916	0.000174884	0.160536	-0.392156	0.08549	1
LOC107375784	KNDC1	kndc1 (1 of 3)	0.850802	0.0252862	0.669319	-0.229894	0.658025	1	-1.08003	0.013423	1
LOC107376744	CASKIN2	caskin2 (3 of 3)	1.17235	0.0258805	0.669319	0.290206	0.647724	1	-0.881636	0.164309	1
LOC107377212	GJC1	gjc1 (1 of 4)	0.714902	0.0256535	0.669319	0.25733	0.463937	1	-0.457561	0.186424	1
LOC107378024	NA	LOC107378024	0.270179	0.0248638	0.669319	0.160665	0.207875	1	-0.109514	0.417428	1
LOC107378535	VIM	gfap	0.698483	0.0256029	0.669319	0.624802	0.0601576	1	-0.0736805	0.835455	1
cmtm7	CMTM7	cmtm7	0.358034	0.025611	0.669319	0.357864	0.0368349	1	-0.000181745	0.994493	1
LOC107379848	NA	LOC107379848	-0.469452	0.0256177	0.669319	-0.52364	0.0228713	1	-0.0541755	0.832564	1
zc3h13	ZC3H13	zc3h13 (2 of 3)	-0.284134	0.025812	0.669319	-0.190928	0.167797	1	0.0932057	0.49534	1
LOC107381024	IRS2	irs2 (2 of 2)	0.407593	0.0252992	0.669319	0.119299	0.541163	1	-0.288293	0.145759	1
mmp2	MMP2	mmp2	0.554129	0.0253096	0.669319	0.209435	0.435354	1	-0.344692	0.198137	1
LOC107381427	TRIM66	trim66 (1 of 2)	-0.241925	0.0259622	0.669319	-0.207498	0.0778857	1	0.0344266	0.769478	1
zfand1	ZFAND1	zfand1	-0.307633	0.0259013	0.669319	-0.270187	0.0713372	1	0.0374505	0.799411	1
LOC107383230	NA	LOC107383230	-0.53267	0.0256195	0.669319	-0.290432	0.244683	1	0.242229	0.357536	1
LOC107383577	ARTN	nrtn	-0.991328	0.0253193	0.669319	-0.689687	0.154663	1	0.301717	0.531818	1
LOC107384626	RARRES3	hrasls (2 of 2)	0.856178	0.0255564	0.669319	0.938885	0.0224428	1	0.082408	0.910956	1
LOC107384655	MSTN	mstn (2 of 2)	0.390554	0.0253604	0.669319	0.296878	0.114824	1	-0.0936793	0.619222	1
LOC107385012	SLC2A1	slc2a1 (4 of 4)	0.23573	0.0249491	0.669319	0.200593	0.0761735	1	-0.0351375	0.75799	1
arhgap31	ARHGAP31	arhgap31	0.355497	0.0259839	0.669319	0.351924	0.0395235	1	-0.00358121	0.978228	1
LOC107387112	MYO7A	myo7a (8 of 8)	-0.467748	0.0258914	0.669319	-0.33657	0.13337	1	0.131181	0.583925	1
LOC107387232	P4HA1	p4ha1 (2 of 2)	-0.298945	0.0251025	0.669319	-0.23758	0.10122	1	0.0613648	0.668367	1
LOC107388055	SBK1	sbk1 (4 of 4)	-0.211048	0.0257793	0.669319	-0.153982	0.133686	1	0.0570657	0.574884	1
LOC107388617	PKM	pkm (1 of 3)	-1.72326	0.0251146	0.669319	-2.03004	0.0204181	1	-0.306597	0.742319	1
LOC107389530	ZBED9	zbed9 (9 of 10)	1.25311	0.0250055	0.669319	0.602992	0.322152	1	-0.65013	0.286175	1
phf8	PHF8	phf8	-0.213112	0.0254217	0.669319	-0.0887513	0.388322	1	0.12436	0.227764	1
slc39a8	SLC39A8	slc39a8	0.3884	0.025269	0.669319	0.485579	0.00804745	1	0.0971615	0.593015	1
hltf	HLTF	hltf	-0.254017	0.0256293	0.669319	-0.136635	0.260296	1	0.117382	0.348246	1
mfn1	MFN1	mfn1	-0.219396	0.0253005	0.669319	-0.0720463	0.49866	1	0.14735	0.16316	1
LOC107393337	NA	LOC107393337	-0.255645	0.0255973	0.669319	-0.0819498	0.507555	1	0.173694	0.160192	1
LOC107394658	S100A16	s100a16	0.672984	0.025901	0.669319	0.357125	0.330222	1	-0.315874	0.313457	1
LOC107394957	APOA4	apoa4 (2 of 4)	-0.817669	0.0253299	0.669319	-0.0942539	0.886807	1	0.723114	0.0582571	1
ciart	CIART	ciart (3 of 3)	-0.283105	0.0248948	0.669319	0.065532	0.634425	1	0.348633	0.0103056	1
LOC107395649	CACNA2D3	cacna2d3 (2 of 4)	0.539282	0.0259643	0.669319	0.423666	0.0985063	1	-0.115636	0.680729	1
LOC107396579	NA	LOC107396579	1.46451	0.0250248	0.669319	0.712889	0.368189	1	-0.751714	0.26919	1
mmp15	MMP15	mmp15	0.625019	0.0256773	0.669319	0.405077	0.174996	1	-0.219944	0.47301	1
LOC107373753	NA	LOC107373753	-0.395254	0.0258969	0.669319	-0.260987	0.163635	1	0.134269	0.509676	1
LOC107382204	F8A3	LOC107382204	-0.21212	0.026108	0.670329	-0.142684	0.164459	1	0.0694354	0.50525	1
LOC107383077	GGH	ggh (1 of 3)	0.345852	0.0261547	0.670329	0.161771	0.348602	1	-0.184079	0.274227	1
dpt	DPT	dpt	-2.1753	0.0261605	0.670329	-1.29659	0.228153	1	0.878586	0.377205	1
LOC107388589	CCDC136	ccdc136 (1 of 3)	0.230946	0.0261715	0.670329	-0.0297234	0.801257	1	-0.260666	0.0212818	1
LOC107394567	CIART	ciart (2 of 3)	-0.267952	0.0261891	0.670329	-0.0664319	0.621782	1	0.201517	0.119642	1
LOC107384804	ZMYM1	zmym1 (8 of 15)	0.895843	0.0262252	0.670403	0.0637799	0.982605	1	-0.831745	0.0543584	1
sowaha	SOWAHA	sowaha	-0.37911	0.0265128	0.671613	0.00138644	1	1	0.380481	0.0383219	1
esf1	ESF1	esf1	-0.209193	0.0266658	0.671613	-0.131547	0.195596	1	0.0776459	0.45042	1
LOC107375313	MYOZ2	myoz2 (2 of 2)	-0.664119	0.026778	0.671613	-0.756297	0.0230776	1	-0.0920433	0.848855	1
snrnp48	SNRNP48	snrnp48	-0.272118	0.0265077	0.671613	-0.188696	0.152589	1	0.0834219	0.536483	1
cog6	COG6	cog6	-0.23193	0.0265708	0.671613	-0.206565	0.0638308	1	0.0253665	0.844898	1
LOC107383107	TNFSF10	tnfsf10 (3 of 4)	-0.337414	0.0264987	0.671613	0.0975193	0.550272	1	0.434928	0.00765216	1
pfkfb4	PFKFB4	pfkfb4 (1 of 2)	-0.215025	0.026823	0.671613	-0.0686483	0.513563	1	0.146375	0.163515	1
LOC107386183	CNNM4	cnnm4 (1 of 2)	-0.302232	0.0268379	0.671613	-0.202782	0.171428	1	0.0994493	0.49717	1
LOC107386037	NA	LOC107386037	0.441278	0.0267354	0.671613	0.155828	0.493057	1	-0.285445	0.176815	1
stk32a	STK32B	stk32a	0.308145	0.0264125	0.671613	0.0613756	0.696374	1	-0.246766	0.0983275	1
LOC107388968	CES2	ces2	0.900793	0.0267701	0.671613	0.823108	0.0545925	1	-0.0779595	0.921004	1
LOC107392139	SHD	shf (1 of 2)	-0.215505	0.0267266	0.671613	-0.125205	0.232159	1	0.0903005	0.393142	1
zcchc8	ZCCHC8	zcchc8	-0.255259	0.0265921	0.671613	-0.131529	0.289006	1	0.12373	0.321879	1
LOC107395950	ADGRA1	adgra1 (1 of 2)	0.595017	0.0266914	0.671613	0.456283	0.109412	1	-0.138741	0.64355	1
dctn4	DCTN4	dctn4 (2 of 2)	-0.233215	0.0264156	0.671613	-0.137111	0.227592	1	0.0961033	0.396719	1
LOC107397346	NA	LOC107397346	-0.246095	0.026429	0.671613	-0.0537563	0.653021	1	0.192337	0.108978	1
LOC107372937	USP48	usp48 (2 of 5)	-0.275828	0.0266383	0.671613	-0.100819	0.452242	1	0.175006	0.199705	1
LOC107374250	PSD3	psd4	0.525283	0.026914	0.671852	0.424629	0.0866959	1	-0.100681	0.724472	1
neb	NEB	neb (3 of 6)	-0.645841	0.0268905	0.671852	-0.680495	0.0335554	1	-0.0346455	0.923512	1
slc13a4	SLC13A4	slc13a4	0.37601	0.027137	0.672431	0.0851957	0.641102	1	-0.290813	0.11609	1
LOC107376817	GPRIN3	gprin1 (1 of 2)	-0.517821	0.0271116	0.672431	-0.22408	0.375539	1	0.293723	0.258148	1
ascc3	ASCC3	ascc3	0.252858	0.027089	0.672431	0.0292761	0.824071	1	-0.22358	0.0697745	1
LOC107383621	HYDIN	hydin (2 of 3)	0.928564	0.027024	0.672431	-0.197598	0.624093	1	-1.12569	0.0106947	1
LOC107387862	NT5C3B	nt5c3b	-0.290409	0.0271269	0.672431	-0.0911602	0.517488	1	0.199246	0.163233	1
nubpl	NUBPL	nubpl	-0.364092	0.0271282	0.672431	-0.247013	0.170653	1	0.117082	0.507554	1
vipas39	VIPAS39	vipas39	-0.210387	0.0272127	0.673481	-0.114936	0.264837	1	0.0954511	0.354231	1
tmtc1	TMTC1	tmtc1	0.230231	0.0273667	0.675761	0.0497832	0.660988	1	-0.180447	0.111168	1
ipo11	IPO11	ipo11	0.507045	0.0273717	0.675761	0.0732253	0.767441	1	-0.433815	0.0831529	1
tpd52l2	TPD52L2	tpd52l2 (2 of 2)	0.188034	0.0274304	0.676382	0.104505	0.253296	1	-0.083529	0.369636	1
itih3	ITIH3	itih3 (2 of 3)	0.778882	0.0276406	0.680734	0.429441	0.293694	1	-0.349466	0.36102	1
LOC107396691	SLC7A10	slc7a10 (1 of 3)	0.665328	0.02774	0.68235	0.635752	0.050489	1	-0.0296702	0.978426	1
prmt9	PRMT9	prmt9	-0.233529	0.0278603	0.684474	-0.166041	0.146802	1	0.0674889	0.56091	1
LOC107380822	PPIP5K1	ppip5k1 (1 of 2)	0.340982	0.0279705	0.684708	0.0973655	0.573731	1	-0.243611	0.150035	1
LOC107390391	DPP10	dpp10 (1 of 4)	-0.218533	0.0280127	0.684708	0.00878095	0.93458	1	0.227313	0.0336655	1
rtel1	RTEL1-TNFRSF6B	rtel1	-0.286213	0.0280393	0.684708	-0.115453	0.410179	1	0.170758	0.226178	1
LOC107392616	CLCC1	clcc1 (2 of 2)	0.857888	0.0280386	0.684708	0.114565	0.858243	1	-0.742973	0.0770444	1
phf14	PHF14	phf14 (2 of 2)	0.315438	0.0279158	0.684708	0.14457	0.347869	1	-0.170867	0.274808	1
diaph1	DIAPH1	diaph1	0.282513	0.0283753	0.687673	0.0591968	0.682246	1	-0.223313	0.11024	1
smox	SMOX	smox	0.315767	0.0283047	0.687673	0.351239	0.0229588	1	0.0354717	0.818489	1
srl	EHD1	srl (1 of 2)	-1.42447	0.0284178	0.687673	-1.79878	0.0175861	1	-0.373575	0.678795	1
mecr	MECR	mecr	-0.273309	0.0284954	0.687673	-0.206466	0.12505	1	0.066844	0.624831	1
leng8	LENG8	leng8	-0.355472	0.0284961	0.687673	-0.222353	0.207931	1	0.133118	0.442996	1
dnajb13	DNAJB13	dnajb13	0.401551	0.0285453	0.687673	0.128479	0.524357	1	-0.273062	0.167484	1
sstr2	SSTR2	sstr2 (2 of 3)	0.47903	0.0282947	0.687673	0.0414981	0.850285	1	-0.437528	0.0682006	1
LOC107388757	KLF13	klf13	0.403086	0.028207	0.687673	0.122222	0.534517	1	-0.280863	0.160317	1
LOC107390654	EVA1C	eva1c (3 of 3)	0.695709	0.0284894	0.687673	0.328595	0.330117	1	-0.367113	0.291358	1
kctd9	KCTD9	kctd9 (1 of 2)	-0.241509	0.0285422	0.687673	-0.0891164	0.456006	1	0.152393	0.199663	1
LOC107374258	ACBD7	dbi (1 of 2)	0.454738	0.0285693	0.687673	0.288041	0.19509	1	-0.166697	0.461423	1
LOC107374299	E2F3	e2f6 (1 of 2)	-0.233862	0.028429	0.687673	-0.23493	0.0414011	1	-0.00106728	0.990274	1
LOC107373905	NA	LOC107373905	0.818872	0.0286452	0.688678	-0.126933	0.805055	1	-0.945403	0.0264744	1
LOC107396257	LRRTM4	lrrtm4 (4 of 4)	0.217513	0.0289287	0.690773	-0.0610885	0.589439	1	-0.278599	0.0107732	1
mmp28	MMP28	mmp28	0.539977	0.0287752	0.690773	0.687901	0.00972989	1	0.147828	0.622591	1
LOC107380848	CHN1	chn1 (1 of 2)	-0.233514	0.028826	0.690773	-0.0425421	0.717685	1	0.190971	0.0965619	1
LOC107382316	MB	mb	0.239034	0.0289119	0.690773	0.21292	0.0706447	1	-0.0261146	0.824902	1
LOC107383046	ANXA13	anxa13 (2 of 2)	0.276411	0.0289717	0.690773	0.166588	0.221227	1	-0.109824	0.42419	1
LOC107391214	NA	LOC107391214	0.696969	0.0289631	0.690773	0.69502	0.0397053	1	-0.00210581	1	1
stil	STIL	stil	-0.452441	0.0288699	0.690773	-0.223463	0.31791	1	0.228977	0.305364	1
LOC107391083	SCUBE3	scube3 (1 of 2)	0.258662	0.0290521	0.69187	0.0679596	0.598686	1	-0.190702	0.136459	1
fam114a1	FAM114A1	fam114a1	0.273781	0.0291022	0.692249	0.0736976	0.587281	1	-0.200082	0.142633	1
LOC107380762	PCDH12	pcdh12	0.478514	0.0294453	0.694993	0.512587	0.0289405	1	0.0340664	0.883673	1
traf2	TRAF2	traf2 (1 of 3)	0.260039	0.0294242	0.694993	0.213301	0.0994607	1	-0.0467393	0.70948	1
ppp2r4	PPP2R4	ppp2r4	-0.234105	0.029337	0.694993	-0.199827	0.0844129	1	0.0342782	0.77455	1
LOC107379801	TNNI1	tnni1 (3 of 5)	-1.58791	0.0295961	0.694993	-1.05343	0.185705	1	0.53446	0.476008	1
snx19	SNX19	snx19 (1 of 2)	0.213465	0.0295203	0.694993	0.215512	0.0396354	1	0.00204575	0.975625	1
zrsr2	ZRSR2	zrsr2	-0.279022	0.0294079	0.694993	-0.101142	0.470525	1	0.177878	0.196265	1
ppp1r42	PPP1R42	ppp1r42	0.809181	0.0294994	0.694993	-0.0221059	1	1	-0.831029	0.0456832	1
LOC107384309	NA	LOC107384309	1.10947	0.0293129	0.694993	0.491736	0.367107	1	-0.617713	0.278161	1
LOC107388370	TDG	tdg (1 of 2)	-0.312731	0.0295518	0.694993	-0.11916	0.445954	1	0.19357	0.211652	1
LOC107372398	MTF2	mtf2 (3 of 3)	-0.235541	0.0295946	0.694993	-0.10438	0.371362	1	0.131161	0.26296	1
ipo5	IPO5	ipo5	0.196459	0.0293327	0.694993	0.074413	0.442953	1	-0.122046	0.212717	1
dhcr7	DHCR7	dhcr7	0.334573	0.0297455	0.697689	0.269343	0.104518	1	-0.0652337	0.693861	1
LOC107392871	MOB3A	mob3a	0.290712	0.0298066	0.698311	0.134954	0.363352	1	-0.155758	0.272676	1
LOC107395794	MBTPS1	mbtps1 (1 of 2)	0.298155	0.0298849	0.699335	0.222453	0.130132	1	-0.0757031	0.619488	1
LOC107392712	CCDC88A	ccdc88a (1 of 2)	-0.324997	0.0300575	0.702212	-0.381586	0.0184437	1	-0.0565797	0.731628	1
arhgef3	ARHGEF3	arhgef3 (1 of 2)	0.357969	0.0300774	0.702212	0.0122312	0.984252	1	-0.34573	0.0500732	1
LOC107380861	PURA	pura (2 of 2)	0.349262	0.0305527	0.702227	0.0282628	0.873723	1	-0.320996	0.0672582	1
fbxo18	FBXO18	fbxo18	-0.422036	0.0320083	0.702227	-0.245673	0.250738	1	0.176363	0.404654	1
LOC107385731	IMPDH1	impdh1 (1 of 2)	0.242069	0.0312988	0.702227	0.146299	0.232957	1	-0.0957705	0.42395	1
LOC107391093	TPPP3	tppp3 (2 of 2)	0.36328	0.0316523	0.702227	0.37673	0.0374616	1	0.0134492	0.937987	1
slc24a3	SLC24A3	slc24a3 (1 of 5)	0.263095	0.0315035	0.702227	-0.128481	0.343441	1	-0.391569	0.00346844	1
plppr1	PLPPR1	plppr1	-0.196677	0.0316955	0.702227	-0.0350207	0.726394	1	0.161656	0.100749	1
LOC107373718	GLTP	gltp (1 of 2)	0.410652	0.0322687	0.702227	0.298906	0.148015	1	-0.11175	0.585694	1
LOC107375958	ANK1	ank1 (4 of 4)	-0.266226	0.0305649	0.702227	-0.209018	0.117803	1	0.0572084	0.664583	1
LOC107377134	NA	LOC107377134	1.388	0.0312724	0.702227	0.071668	0.960105	1	-1.31572	0.0732798	1
LOC107377285	NA	LOC107377285	0.640874	0.0312805	0.702227	0.452763	0.162664	1	-0.188179	0.587841	1
LOC107377543	NA	sf3b4 (1 of 2)	-0.251733	0.0317175	0.702227	-0.0919857	0.464881	1	0.159747	0.208671	1
ppp4r4	PPP4R4	ppp4r4	-0.239941	0.031649	0.702227	-0.194479	0.108706	1	0.0454625	0.703638	1
itpkb	ITPKB	itpkb (1 of 2)	0.359367	0.0320049	0.702227	0.188066	0.29311	1	-0.171301	0.352675	1
LOC107378095	ZNF410	znf410 (1 of 2)	-0.237245	0.0313352	0.702227	-0.0821726	0.482697	1	0.155071	0.197744	1
gpatch8	GPATCH8	gpatch8	-0.287075	0.0311431	0.702227	-0.203349	0.160051	1	0.0837265	0.557007	1
kpna5	KPNA5	kpna5	-0.211986	0.0302987	0.702227	-0.105958	0.323575	1	0.106028	0.310745	1
LOC107379212	SEMA6D	sema6d (1 of 2)	0.291017	0.0319049	0.702227	0.261625	0.0713046	1	-0.0293939	0.851008	1
hipk3	HIPK3	hipk3 (1 of 3)	0.336737	0.0305168	0.702227	0.0992804	0.550834	1	-0.237457	0.161069	1
tppp3	TPPP3	tppp3 (1 of 2)	0.500505	0.0308102	0.702227	0.0995412	0.699267	1	-0.400954	0.110497	1
cttn	CTTN	cttn (2 of 2)	0.179242	0.0314736	0.702227	0.058887	0.510262	1	-0.120354	0.184233	1
rbm26	RBM26	rbm26	-0.244765	0.0306596	0.702227	-0.199786	0.103752	1	0.0449785	0.711913	1
cdkn2aip	CDKN2AIP	cdkn2aip	-0.204926	0.0318618	0.702227	-0.245938	0.0170798	1	-0.0410113	0.689073	1
LOC107382206	BGLAP	bglap	-2.21899	0.031839	0.702227	-0.291359	0.816213	1	1.92732	0.0688367	1
lztfl1	LZTFL1	lztfl1	-0.246861	0.0314735	0.702227	-0.192067	0.121076	1	0.0547955	0.662402	1
LOC107382817	SLC22A13	slc22a13 (4 of 7)	-0.268071	0.0303453	0.702227	-0.0991537	0.458371	1	0.168917	0.206284	1
dsp	DSP	dsp (2 of 2)	0.349066	0.0303136	0.702227	0.267654	0.122413	1	-0.0814127	0.640373	1
kctd1	KCTD1	kctd1 (1 of 2)	-0.225087	0.0308348	0.702227	-0.067863	0.539794	1	0.157223	0.166062	1
LOC107384029	DHRS12	dhrs12 (4 of 4)	0.424544	0.0309024	0.702227	0.265173	0.209116	1	-0.159371	0.455503	1
LOC107384334	TFRC	tfrc (1 of 3)	0.301844	0.0321908	0.702227	0.15188	0.317365	1	-0.149964	0.325516	1
zdbf2	ZDBF2	zdbf2	-0.266083	0.0318921	0.702227	-0.0170175	0.92701	1	0.249062	0.0589989	1
LOC107385215	TARDBP	tardbp (1 of 2)	-0.258416	0.032089	0.702227	-0.133846	0.305948	1	0.12457	0.336648	1
LOC107385401	RAB22A	rab22a	-0.194162	0.0321794	0.702227	-0.0796382	0.416936	1	0.114523	0.241961	1
LOC107386286	KRT18	krt18 (4 of 6)	-1.21188	0.0321425	0.702227	-1.79577	0.00510552	0.913374	-0.583087	0.377391	1
chek1	CHEK1	chek1	-0.340396	0.0321552	0.702227	-0.120091	0.465133	1	0.220298	0.215908	1
paxbp1	PAXBP1	paxbp1	-0.230672	0.0315021	0.702227	-0.196226	0.0913279	1	0.034446	0.765855	1
tmem132e	TMEM132E	tmem132e	0.477489	0.0318102	0.702227	0.223748	0.346772	1	-0.253741	0.295489	1
LOC107387747	MYOZ2	myoz1 (2 of 2)	-1.57687	0.0309504	0.702227	-1.65619	0.0378236	1	-0.0783519	0.91096	1
kcnh4	KCNH4	kcnh4 (1 of 2)	-0.244044	0.0314061	0.702227	-0.258999	0.0344014	1	-0.0149507	0.912031	1
LOC107388217	RANGAP1	rangap1 (2 of 2)	0.353354	0.0311449	0.702227	0.307159	0.0803937	1	-0.0462001	0.803989	1
LOC107388240	TMEM184B	tmem184b (2 of 2)	0.204758	0.0322023	0.702227	0.253255	0.0127773	1	0.0484944	0.625895	1
LOC107389483	TNNI2	tnni2 (4 of 5)	-4.02685	0.0314016	0.702227	-4.06947	0.0634671	1	-0.0416358	1	1
gdap2	GDAP2	gdap2	-0.204511	0.0306469	0.702227	-0.206184	0.0456055	1	-0.00167102	1	1
dffb	DFFB	dffb	-0.534362	0.0315944	0.702227	-0.0349977	0.892391	1	0.499311	0.0637544	1
LOC107390765	THAP6	thap6 (3 of 3)	-0.253182	0.0317731	0.702227	-0.059042	0.63343	1	0.194137	0.131913	1
LOC107391057	NA	LOC107391057	0.707468	0.0322083	0.702227	0.623423	0.0711261	1	-0.0841648	0.890773	1
raf1	RAF1	raf1	-0.2383	0.0310017	0.702227	-0.165787	0.159964	1	0.0725134	0.556541	1
LOC107391465	CXXC1	cxxc1 (1 of 2)	-0.230223	0.0303791	0.702227	-0.203378	0.0762861	1	0.0268454	0.820923	1
LOC107391513	GPR37L1	gpr37l1	0.362994	0.0313256	0.702227	0.497519	0.00575049	0.940508	0.134524	0.45272	1
engase	ENGASE	engase	0.387994	0.0306838	0.702227	0.465975	0.0151739	1	0.0779674	0.691203	1
LOC107391820	HOXB6	hoxb6 (2 of 2)	2.40874	0.0322464	0.702227	2.37583	0.0358568	1	-0.0345155	1	1
LOC107391852	PAPLN	papln (1 of 6)	-0.756353	0.0304181	0.702227	-0.663916	0.0828846	1	0.09245	0.804991	1
LOC107393415	OSBPL1A	osbpl1a (3 of 3)	-0.213286	0.030891	0.702227	-0.0800588	0.453489	1	0.133226	0.213295	1
angptl2	ANGPTL2	angptl2	0.364584	0.0321046	0.702227	0.15799	0.395062	1	-0.206593	0.262713	1
trpv4	TRPV4	trpv4	0.745445	0.0314272	0.702227	0.182598	0.675339	1	-0.562788	0.125828	1
elovl7	ELOVL7	elovl7 (1 of 2)	0.431616	0.0308623	0.702227	0.176088	0.416917	1	-0.255527	0.236552	1
LOC107394630	BCAN	vcan (4 of 6)	0.242822	0.030586	0.702227	0.155144	0.201512	1	-0.0876785	0.467389	1
rbm24	RBM24	rbm24 (1 of 2)	0.396221	0.0303762	0.702227	0.249814	0.210336	1	-0.146408	0.451898	1
trmt13	TRMT13	trmt13	-0.258224	0.0305915	0.702227	-0.15567	0.220883	1	0.102555	0.440187	1
btc	BTC	btc	-0.664668	0.0301222	0.702227	-0.817622	0.0154402	1	-0.152766	0.673587	1
mcoln1	MCOLN1	mcoln1 (1 of 2)	-0.226362	0.0316235	0.702227	-0.157278	0.168024	1	0.069084	0.542978	1
LOC107397061	TLR3	tlr3 (6 of 6)	0.642836	0.0315914	0.702227	0.648229	0.043143	1	0.0052692	1	1
LOC107372871	NA	LOC107372871	-0.992731	0.0302922	0.702227	-0.550584	0.269604	1	0.442105	0.370815	1
LOC107372930	CDK14	cdk14 (3 of 3)	0.490675	0.030765	0.702227	0.254437	0.294223	1	-0.236238	0.343714	1
rsph10b	RSPH10B2	rsph10b	-0.435876	0.0323412	0.702486	-0.450405	0.0435401	1	-0.0144939	0.978264	1
LOC107391462	NA	LOC107391462	-0.541003	0.0324546	0.702486	-0.420891	0.125399	1	0.120139	0.688476	1
csgr16h14orf28	C14orf28	c14orf28	-0.278279	0.0324092	0.702486	-0.217482	0.113407	1	0.0607992	0.688438	1
LOC107392057	NA	LOC107392057	1.29067	0.032429	0.702486	-0.255699	0.764668	1	-1.54504	0.0235608	1
pcgf3	PCGF3	pcgf3	-0.230579	0.0324003	0.702486	-0.167606	0.151959	1	0.0629733	0.586198	1
ppwd1	PPWD1	ppwd1	-0.234591	0.032533	0.702807	-0.104097	0.37808	1	0.130494	0.272446	1
LOC107389482	TNNI2	tnni2 (3 of 5)	-2.37986	0.032539	0.702807	-4.50078	0.00362245	0.830793	-2.10774	0.152338	1
asb14	ASB14	asb14	-0.379081	0.0327184	0.703249	-0.258304	0.167692	1	0.12078	0.552068	1
ch25h	CH25H	ch25h (1 of 5)	-0.437355	0.0326161	0.703249	-0.774646	0.000561546	0.356499	-0.337213	0.139735	1
LOC107389540	AHR	ahr (2 of 3)	0.447749	0.0326308	0.703249	-0.062593	0.785812	1	-0.51032	0.0249802	1
LOC107390157	DES	des (4 of 4)	-0.722426	0.0326846	0.703249	-1.10158	0.00341363	0.830793	-0.37905	0.321184	1
kcnj13	KCNJ13	kcnj13	0.612379	0.0327336	0.703249	0.880402	0.0035609	0.830793	0.267968	0.366334	1
neurod4	NEUROD4	neurod4 (2 of 2)	-0.568796	0.032998	0.708177	-0.00284154	0.990323	1	0.565892	0.0478558	1
LOC107391351	CAV2	cav2 (1 of 3)	-0.257931	0.0331245	0.709981	-0.309679	0.0178838	1	-0.0517447	0.693316	1
LOC107397053	MAPK11	mapk11	-0.20478	0.0331524	0.709981	-0.0571044	0.584964	1	0.147675	0.154273	1
pms1	PMS1	pms1	-0.344181	0.0331942	0.710124	-0.312938	0.0716215	1	0.0312455	0.871332	1
sfswap	SFSWAP	sfswap	-0.255807	0.0334276	0.71079	-0.206492	0.113266	1	0.0493148	0.703435	1
sprn	NA	sprn	-0.206653	0.0339976	0.71079	-0.00679413	0.973765	1	0.199857	0.0542298	1
LOC107375645	TRIM8	trim8 (2 of 2)	-0.357829	0.0333293	0.71079	-0.182272	0.309826	1	0.175555	0.343149	1
LOC107376368	GIMAP8	gimap8 (7 of 7)	0.200238	0.0350385	0.71079	-0.013651	0.891939	1	-0.213888	0.0373149	1
LOC107376247	USP43	usp43 (2 of 2)	0.235542	0.0350262	0.71079	0.105529	0.379698	1	-0.130013	0.284222	1
LOC107376773	CORO2A	coro2a (2 of 2)	-0.371596	0.0340099	0.71079	-0.120653	0.524481	1	0.25094	0.184521	1
fam83a	FAM83A	fam83a	-0.390939	0.0349565	0.71079	-0.25237	0.205995	1	0.13857	0.497805	1
pik3r4	PIK3R4	pik3r4	-0.21506	0.0335143	0.71079	-0.105942	0.331586	1	0.109117	0.319149	1
proca1	PLA2G3	proca1	0.36327	0.0350244	0.71079	-0.184877	0.33181	1	-0.548135	0.00374129	1
LOC107380190	MID1IP1	mid1ip1 (3 of 4)	-0.729872	0.034863	0.71079	-1.20586	0.00230531	0.73898	-0.475375	0.30055	1
LOC107380375	NA	LOC107380375	-0.829605	0.0334509	0.71079	-0.533696	0.186805	1	0.295894	0.568744	1
tubgcp3	TUBGCP3	tubgcp3	-0.249946	0.0340976	0.71079	-0.0823297	0.521324	1	0.167616	0.186471	1
acta1	ACTC1	acta1	-2.1939	0.0346345	0.71079	-1.39089	0.228486	1	0.803004	0.433379	1
LOC107383461	ATP1A2	atp1a2	-0.569786	0.0348717	0.71079	-0.759894	0.0108989	1	-0.190039	0.556052	1
LOC107383601	EPS15L1	eps15l1 (2 of 2)	-0.228785	0.0349615	0.71079	-0.203151	0.0830802	1	0.0256345	0.830757	1
LOC107383768	MRC1	mrc1 (9 of 20)	0.353882	0.0339071	0.71079	0.252818	0.170229	1	-0.101069	0.566191	1
LOC107383775	COLEC12	colec12 (1 of 5)	0.381253	0.0348639	0.71079	0.285794	0.140617	1	-0.0954619	0.629692	1
LOC107383926	DSC1	dsc2	0.351306	0.0341229	0.71079	0.238762	0.185788	1	-0.112545	0.521949	1
ubxn7	UBXN7	ubxn7	-0.239253	0.0343757	0.71079	-0.118698	0.330334	1	0.120555	0.325863	1
fggy	FGGY	fggy	-0.257241	0.0338167	0.71079	-0.087274	0.501956	1	0.169967	0.195886	1
LOC107384421	NOS1AP	nos1ap (1 of 3)	0.637336	0.0342594	0.71079	0.142516	0.655465	1	-0.494812	0.132897	1
lama4	LAMA4	lama4 (1 of 2)	0.253551	0.0346008	0.71079	0.205045	0.112644	1	-0.0485076	0.710988	1
LOC107385008	PADI2	padi2 (2 of 2)	-0.906561	0.034847	0.71079	-0.474474	0.324969	1	0.431984	0.425482	1
abhd14b	ABHD14B	abhd14b	-0.267827	0.0336129	0.71079	-0.259627	0.0577183	1	0.00819952	0.951127	1
prelp	PRELP	prelp	0.505878	0.0335446	0.71079	0.354969	0.160278	1	-0.150914	0.564258	1
map6	MAP6	map6 (1 of 3)	0.234206	0.0347039	0.71079	0.151588	0.201458	1	-0.0826184	0.498266	1
LOC107386508	ATP1B2	atp1b2 (2 of 2)	0.214915	0.0333773	0.71079	0.101103	0.351704	1	-0.113812	0.299672	1
cnih2	CNIH2	cnih2	0.617502	0.0336143	0.71079	0.276438	0.369477	1	-0.341063	0.284541	1
ddx46	DDX46	ddx46	-0.251371	0.0348033	0.71079	-0.143055	0.268127	1	0.108315	0.397618	1
LOC107387220	MCAM	mcam (1 of 2)	-0.299384	0.0338779	0.71079	-0.0945618	0.53855	1	0.204822	0.176167	1
eme2	EME1	eme2	-0.265776	0.0343095	0.71079	-3.73695e-05	0.983164	1	0.265732	0.047103	1
LOC107388307	NA	rufy4	-0.330423	0.033939	0.71079	-0.231389	0.163399	1	0.0990349	0.571325	1
ptprq	PTPRQ	ptprq	-0.437782	0.0347421	0.71079	-0.556566	0.0140103	1	-0.118773	0.603075	1
LOC107389172	CRY2	cry2 (1 of 2)	-0.193543	0.033689	0.71079	-0.0898375	0.362136	1	0.103705	0.293133	1
LOC107389282	CHST6	chst5 (1 of 3)	0.753836	0.0350865	0.71079	0.314997	0.450991	1	-0.438803	0.25717	1
LOC107389639	IL1R1	il1r1 (3 of 3)	0.485791	0.034443	0.71079	0.00393428	1	1	-0.481816	0.055328	1
LOC107389763	NR0B1	nr0b1	-0.448805	0.0349846	0.71079	-0.275632	0.223427	1	0.173173	0.473297	1
gabpa	GABPA	gabpa	-0.243033	0.0344936	0.71079	-0.228033	0.0651519	1	0.0150002	0.914536	1
LOC107390840	STAT6	stat5b (4 of 4)	0.269882	0.0343695	0.71079	0.108474	0.445374	1	-0.161407	0.234976	1
LOC107391428	TNNC2	tnnc2 (1 of 2)	-1.92719	0.0340315	0.71079	-0.740522	0.46246	1	1.18664	0.200161	1
dnajc17	DNAJC17	dnajc17	-0.302126	0.0345839	0.71079	-0.183275	0.234555	1	0.118851	0.445261	1
znf131	ZNF131	znf131	-0.209487	0.0337101	0.71079	-0.17311	0.105152	1	0.0363782	0.7348	1
pi4kb	PI4KB	pi4kb (1 of 2)	0.268236	0.0346182	0.71079	0.116964	0.388829	1	-0.151272	0.275508	1
LOC107394592	SNX27	snx27 (1 of 2)	0.25265	0.0345221	0.71079	0.180033	0.160768	1	-0.0726173	0.577396	1
col22a1	COL22A1	col22a1 (1 of 2)	-1.15653	0.0350907	0.71079	-0.743152	0.215488	1	0.413375	0.471757	1
LOC107395467	LLGL1	llgl1 (2 of 2)	0.306275	0.0344382	0.71079	0.19514	0.20786	1	-0.111135	0.485244	1
LOC107395993	GABRR2	gabrr2 (3 of 3)	0.294674	0.0344784	0.71079	0.25825	0.0817194	1	-0.0364302	0.826861	1
cyfip1	CYFIP1	cyfip1	0.242979	0.0343802	0.71079	0.0819062	0.522881	1	-0.161072	0.189305	1
LOC107396560	GABRG3	gabrg3 (1 of 3)	0.514848	0.0347103	0.71079	0.0507722	0.84512	1	-0.464066	0.0813227	1
LOC107396759	DMD	dmd (3 of 3)	0.705304	0.0348523	0.71079	0.18755	0.598942	1	-0.517745	0.157272	1
tarbp1	TARBP1	tarbp1 (1 of 2)	-0.242642	0.0344684	0.71079	-0.155651	0.197606	1	0.0869912	0.506566	1
arap1	ARAP1	arap1 (2 of 2)	0.248342	0.03488	0.71079	0.0535021	0.673951	1	-0.194839	0.127978	1
LOC107373428	NA	LOC107373428	0.734472	0.0336033	0.71079	0.296791	0.432764	1	-0.437658	0.235327	1
sp3	SP3	sp3 (1 of 2)	-0.197581	0.035135	0.710972	-0.101579	0.319487	1	0.0960021	0.341668	1
lrfn1	LRFN1	lrfn1 (1 of 3)	0.219545	0.0352014	0.711561	0.0830592	0.453267	1	-0.136485	0.232997	1
LOC107380844	SDPR	sdpr (2 of 2)	0.219694	0.0353667	0.711561	0.194394	0.0844932	1	-0.0253009	0.820454	1
LOC107385738	GPR61	gpr61 (3 of 4)	0.478814	0.0352904	0.711561	0.28524	0.24543	1	-0.193576	0.43289	1
LOC107393044	TNS3	tns3 (1 of 3)	0.403031	0.0353754	0.711561	0.175376	0.403468	1	-0.227653	0.272802	1
LOC107393652	SLC20A1	slc20a1 (2 of 2)	0.711365	0.0353547	0.711561	0.696251	0.0542094	1	-0.0152018	0.96724	1
f2r	F2R	f2r (1 of 2)	0.397724	0.0353144	0.711561	0.135082	0.50825	1	-0.262636	0.204098	1
LOC107390983	IGFN1	igfn1 (3 of 4)	0.830395	0.0354393	0.712137	0.339834	0.443366	1	-0.490465	0.278657	1
LOC107376377	PCDHA2	pcdha8 (7 of 9)	0.497517	0.0365579	0.712616	0.495959	0.0471043	1	-0.00158131	0.995701	1
katnal2	KATNAL2	katnal2	0.574619	0.0364926	0.712616	0.261279	0.409064	1	-0.313328	0.301265	1
LOC107374720	NEBL	nebl (2 of 2)	-0.317742	0.0370158	0.712616	-0.212688	0.199225	1	0.105054	0.519248	1
LOC107374931	LAMC3	lamc3	0.714714	0.035562	0.712616	0.367828	0.317987	1	-0.346887	0.348108	1
gbf1	GBF1	gbf1 (1 of 2)	-0.286046	0.0362449	0.712616	-0.247105	0.0960524	1	0.0389414	0.788646	1
loxl4	LOXL4	loxl4 (1 of 2)	-0.790914	0.0368424	0.712616	-0.419923	0.307117	1	0.370973	0.370065	1
LOC107376967	TRIM39	trim39 (5 of 22)	0.941197	0.0359816	0.712616	0.392025	0.482078	1	-0.549157	0.241432	1
LOC107377012	ARHGAP6	arhgap6 (2 of 3)	0.455093	0.0364399	0.712616	0.0571973	0.8084	1	-0.397871	0.0984522	1
scara3	SCARA3	scara3	0.292766	0.0368083	0.712616	0.0616536	0.689391	1	-0.23111	0.127638	1
plekha8	PLEKHA8	plekha8	-0.335949	0.0362013	0.712616	-0.070961	0.686809	1	0.264987	0.123491	1
hacl1	HACL1	hacl1	-0.282128	0.0359866	0.712616	-0.208233	0.155049	1	0.0738955	0.607671	1
LOC107378688	TWIST2	twist2 (1 of 4)	-1.04219	0.0357612	0.712616	-0.333859	0.519268	1	0.707914	0.209601	1
tada2a	TADA2A	tada2a	-0.197846	0.0365159	0.712616	-0.133521	0.1962	1	0.0643246	0.523202	1
dhx36	DHX36	dhx36	0.226267	0.0365749	0.712616	0.158365	0.171979	1	-0.0679032	0.569484	1
mff	MFF	mff (1 of 2)	-0.196884	0.036819	0.712616	-0.0914475	0.372634	1	0.105436	0.298943	1
LOC107382877	SPATA13	spata13	0.291259	0.0364085	0.712616	0.0759911	0.616007	1	-0.215266	0.154219	1
bmi1	COMMD3-BMI1	bmi1	-0.22759	0.0362657	0.712616	0.0967271	0.381748	1	0.324312	0.0048466	1
dpyd	DPYD	dpyd	-0.304885	0.036591	0.712616	-0.268391	0.0868925	1	0.0364986	0.832284	1
ache	ACHE	ache (1 of 3)	0.250032	0.0367984	0.712616	0.312932	0.0148855	1	0.0628991	0.625692	1
cd68	LAMP3	cd68	0.419415	0.0364626	0.712616	0.335804	0.1188	1	-0.0836226	0.691038	1
synpr	SYNPR	synpr (1 of 3)	-0.240784	0.0367445	0.712616	0.0258632	0.827017	1	0.266646	0.0307594	1
dyrk3	DYRK2	dyrk3	0.19916	0.0358826	0.712616	0.180941	0.0755987	1	-0.01822	0.867118	1
ctsz	CTSZ	ctsz (2 of 3)	0.288501	0.036912	0.712616	0.0619047	0.702676	1	-0.226592	0.124804	1
eefsec	EEFSEC	eefsec	0.242249	0.0358653	0.712616	0.0867809	0.492792	1	-0.155466	0.220042	1
LOC107386044	SLC25A25	slc25a25 (2 of 3)	0.344363	0.0367096	0.712616	0.775345	7.91595e-06	0.0140956	0.430943	0.0138056	1
LOC107386492	TM4SF1	tm4sf5 (3 of 4)	0.387241	0.0355975	0.712616	0.265114	0.189734	1	-0.122133	0.53067	1
zzef1	ZZEF1	zzef1	0.294309	0.0367457	0.712616	0.0476905	0.751993	1	-0.246618	0.107765	1
LOC107388525	ERC1	erc1 (1 of 4)	0.27844	0.0369947	0.712616	0.248876	0.0812829	1	-0.0295651	0.847503	1
LOC107389318	LRRC29	fbxl2 (1 of 2)	-0.231557	0.0362678	0.712616	0.010381	0.928195	1	0.241936	0.0417142	1
pdia5	PDIA5	pdia5	-0.21562	0.0363491	0.712616	-0.153193	0.170475	1	0.062428	0.575906	1
slc35e2b	SLC35E2B	slc35e2b	-0.215572	0.0366425	0.712616	-0.132372	0.22934	1	0.0832002	0.468015	1
LOC107390589	HYAL3	hyal3	-0.394605	0.0363126	0.712616	-0.351922	0.082883	1	0.0426981	0.85443	1
LOC107390929	FADD	fadd (2 of 2)	-0.338256	0.0369626	0.712616	0.0499585	0.767428	1	0.38819	0.0238905	1
LOC107391297	TMEM189	tmem189 (1 of 2)	0.243378	0.0368116	0.712616	0.227087	0.0704973	1	-0.0162926	0.896279	1
sirt5	SIRT5	sirt5 (1 of 2)	0.231836	0.0356198	0.712616	0.0258273	0.850837	1	-0.206004	0.0869167	1
LOC107393220	RXRG	rxrg	-0.365815	0.0369816	0.712616	-0.458089	0.0169639	1	-0.0922641	0.647714	1
LOC107393282	ATP8B1	atp8b1 (1 of 2)	-1.61824	0.0357806	0.712616	-2.06657	0.0223602	1	-0.447642	0.640278	1
cep78	CEP78	cep78	-0.259258	0.0357761	0.712616	-0.202099	0.128697	1	0.0571599	0.674466	1
tmem55a	TMEM55A	tmem55a	-0.245676	0.0363213	0.712616	-0.126346	0.32331	1	0.119329	0.345168	1
LOC107395578	NA	LOC107395578	0.917504	0.0362938	0.712616	0.85405	0.0652357	1	-0.063798	0.886491	1
matn3	MATN3	matn3 (1 of 2)	1.254	0.0362437	0.712616	-0.25573	0.946352	1	-1.50789	0.0450251	1
LOC107373571	ARRDC1	arrdc1 (2 of 2)	0.985246	0.0367784	0.712616	0.542698	0.281271	1	-0.442557	0.386818	1
LOC107373711	SPPL2A	sppl2a (2 of 2)	0.334125	0.036141	0.712616	0.188847	0.272129	1	-0.145278	0.417547	1
LOC107373723	RGS18	rgs21 (5 of 5)	0.837516	0.036988	0.712616	0.703213	0.109912	1	-0.134479	0.787874	1
LOC107374650	NA	LOC107374650	0.746961	0.0370649	0.712881	0.855772	0.01818	1	0.108552	0.728185	1
zbtb48	ZBTB48	zbtb48	-0.219883	0.0371254	0.713366	-0.219567	0.0526177	1	0.000319213	1	1
LOC107380766	ATF5	atf5 (2 of 2)	-0.281126	0.0372273	0.71339	0.116544	0.420308	1	0.397668	0.00599227	1
arhgef10l	ARHGEF10L	arhgef10l	0.527706	0.0372407	0.71339	0.175796	0.514405	1	-0.351909	0.20366	1
slc13a1	SLC13A1	slc13a1	0.756586	0.0373033	0.71339	0.384003	0.322667	1	-0.372583	0.36082	1
ckb	CKB	ckb (2 of 2)	0.285001	0.0372758	0.71339	0.156088	0.284281	1	-0.128913	0.392034	1
gmfb	GMFB	gmfb	0.218338	0.0372098	0.71339	0.173844	0.120815	1	-0.0444938	0.704672	1
LOC107390940	HSPG2	obscn (3 of 5)	0.553003	0.0373559	0.71372	0.400204	0.177358	1	-0.152829	0.609647	1
supt3h	SUPT3H	supt3h	-0.284396	0.0374327	0.713956	-0.00382444	0.999817	1	0.280565	0.0546992	1
LOC107379953	COL4A6	col4a6 (1 of 5)	0.987097	0.0374448	0.713956	0.0204365	1	1	-0.966129	0.0554463	1
LOC107373921	ZNF595	znf85	-0.301181	0.0374743	0.713956	-0.12372	0.421003	1	0.177458	0.269384	1
parp11	PARP11	parp11 (1 of 2)	-0.294944	0.0376823	0.714549	-0.200395	0.18938	1	0.0945503	0.550071	1
hyal2	HYAL2	hyal2 (2 of 3)	0.278238	0.0375798	0.714549	0.351687	0.0135131	1	0.0734418	0.603341	1
mfsd13a	MFSD13A	mfsd13a (2 of 2)	0.249102	0.0376588	0.714549	0.175432	0.172154	1	-0.0736716	0.578196	1
LOC107388810	SLCO3A1	slco3a1 (1 of 3)	0.21969	0.0375758	0.714549	0.225547	0.0451063	1	0.00585471	0.949816	1
tsc22d2	TSC22D2	tsc22d2 (1 of 2)	0.213985	0.0376273	0.714549	0.0792849	0.468579	1	-0.1347	0.232534	1
kiaa0141	KIAA0141	kiaa0141	-0.195149	0.0386144	0.714773	-0.287901	0.00431543	0.87591	-0.0927485	0.354906	1
LOC107377951	EVA1C	eva1c (2 of 3)	0.342311	0.0385432	0.714773	0.208576	0.241654	1	-0.133735	0.455446	1
nrf1	NRF1	nrf1	-0.224405	0.0383592	0.714773	-0.126646	0.279114	1	0.0977586	0.405171	1
LOC107372832	NA	LOC107372832	0.409798	0.0385468	0.714773	0.270223	0.201749	1	-0.139575	0.519026	1
LOC107376940	TDRD7	tdrd7 (2 of 2)	0.269778	0.0382315	0.714773	0.10809	0.440198	1	-0.161687	0.254103	1
LOC107378073	DIO3	dio3 (1 of 2)	0.26183	0.0382498	0.714773	0.210192	0.113338	1	-0.0516411	0.737266	1
pnisr	PNISR	pnisr	-0.293499	0.0382096	0.714773	-0.175309	0.254482	1	0.11819	0.436372	1
LOC107379501	PVRL2	nectin2	0.269103	0.0384353	0.714773	0.0761156	0.583822	1	-0.192987	0.172505	1
LOC107380350	NA	LOC107380350	0.879993	0.0380216	0.714773	0.326676	0.469535	1	-0.553305	0.236718	1
fbn1	FBN2	fbn1 (1 of 3)	0.313141	0.038167	0.714773	0.19272	0.235441	1	-0.120422	0.466807	1
LOC107382594	CD38	cd38 (2 of 2)	0.429928	0.0380317	0.714773	0.0957178	0.692822	1	-0.334197	0.134267	1
LOC107383797	PDE1C	pde1c	0.289826	0.0381848	0.714773	-0.0654444	0.670885	1	-0.355265	0.0196182	1
LOC107384838	PCBP4	pcbp4 (1 of 2)	0.312192	0.0378189	0.714773	0.0101028	0.95956	1	-0.302085	0.0632166	1
LOC107386221	SEC24C	sec24c (2 of 2)	-0.173096	0.0385778	0.714773	-0.0683398	0.451204	1	0.104756	0.245397	1
dock1	DOCK1	dock1	0.33331	0.0380909	0.714773	0.0918175	0.597526	1	-0.241491	0.1663	1
idh1	IDH1	idh1	0.245309	0.0381377	0.714773	0.156577	0.216199	1	-0.0887326	0.495596	1
nat6	NAT6	nat6	0.494028	0.0382429	0.714773	0.431686	0.0864774	1	-0.0623965	0.874698	1
emilin3	EMILIN3	emilin3 (1 of 2)	-0.848251	0.0385664	0.714773	-0.268618	0.510232	1	0.57946	0.219548	1
jade1	JADE1	jade1	-0.219031	0.0384171	0.714773	-0.190801	0.0960317	1	0.0282309	0.805311	1
LOC107392692	MCOLN2	mcoln2	-0.33767	0.038153	0.714773	-0.0523706	0.764399	1	0.285292	0.106953	1
spata6	SPATA6	spata6	-0.273933	0.0383694	0.714773	-0.165529	0.247403	1	0.108404	0.448948	1
LOC107395686	GSTZ1	gstz1 (2 of 3)	0.691268	0.0383515	0.714773	0.35703	0.321284	1	-0.334239	0.355371	1
LOC107396174	ZNF235	znf235 (51 of 112)	-0.422604	0.038605	0.714773	-0.1759	0.429168	1	0.246701	0.26223	1
LOC107372381	GADL1	gadl1 (1 of 2)	-0.375454	0.0383585	0.714773	-0.350608	0.0757294	1	0.0248513	0.903739	1
LOC107372731	MYH1	myh3 (7 of 7)	-3.36757	0.0381916	0.714773	-4.29193	0.030738	1	-0.920593	0.655877	1
LOC107374439	MYO15B	myo15b (2 of 2)	2.28289	0.0381834	0.714773	2.28913	0.0472648	1	0.00535612	0.976069	1
nr2e1	NR2E1	nr2e1	-0.203783	0.0386691	0.71513	-0.145103	0.174908	1	0.0586809	0.581927	1
ogt	OGT	ogt	-0.26314	0.03876	0.716041	-0.151637	0.272912	1	0.111503	0.414234	1
ccdc14	CCDC14	ccdc14	-0.396654	0.0387893	0.716041	-0.348113	0.0915377	1	0.048549	0.832733	1
LOC107384268	SLC22A13	slc22a13 (1 of 7)	-0.591724	0.0388552	0.716603	-0.229085	0.459026	1	0.362604	0.251014	1
LOC107376038	SPTBN4	sptbn4 (4 of 4)	0.399637	0.0390254	0.719085	0.162246	0.438035	1	-0.237389	0.259238	1
LOC107376617	CDIP1	LOC101929989 (5 of 5)	0.757358	0.0390805	0.719445	0.583049	0.150752	1	-0.174395	0.672099	1
LOC107384372	ANGPTL1	angptl1 (2 of 3)	0.944262	0.0392314	0.721564	0.828939	0.0854511	1	-0.115413	0.857803	1
plbd1	PLBD1	plbd1	-0.703162	0.0395358	0.722608	-0.293405	0.398572	1	0.409655	0.3112	1
LOC107379778	NA	bbc3	-0.378794	0.0395744	0.722608	-0.522488	0.009315	1	-0.143684	0.484194	1
dclk1	DCLK1	dclk1 (2 of 2)	-0.226822	0.039563	0.722608	-0.061438	0.607019	1	0.165383	0.163744	1
timm21	TIMM21	timm21	-0.306153	0.0394845	0.722608	-0.0478881	0.792704	1	0.258259	0.100607	1
itch	ITCH	itch (1 of 2)	-0.216266	0.0394911	0.722608	-0.195209	0.0854406	1	0.0210577	0.856269	1
scarf2	SCARF2	scarf2	0.551948	0.0394241	0.722608	0.444438	0.127462	1	-0.107538	0.701672	1
lrrc32	LRRC32	lrrc32	0.343751	0.0394686	0.722608	0.345762	0.0551181	1	0.00200464	0.999331	1
LOC107392078	CLDN11	cldn11 (1 of 2)	0.340428	0.0394017	0.722608	-0.195251	0.270138	1	-0.535656	0.00277008	1
ttc14	TTC14	ttc14	-0.240496	0.0396564	0.722799	-0.140286	0.26609	1	0.10021	0.42907	1
LOC107373780	NA	LOC107373780	2.03421	0.0396274	0.722799	1.62953	0.114349	1	-0.406455	0.715658	1
postn	POSTN	postn (1 of 2)	-0.689043	0.0396936	0.722824	-0.4081	0.26277	1	0.280939	0.442785	1
LOC107372483	NA	LOC107372483	1.24936	0.0397435	0.723082	0.349945	0.604658	1	-0.899097	0.189661	1
LOC107374205	LMAN2L	lman2l	0.21737	0.0398442	0.723748	0.289875	0.0107942	1	0.0725024	0.531542	1
prickle2	PRICKLE2	prickle2 (1 of 2)	0.229161	0.0398518	0.723748	0.0796552	0.515763	1	-0.149505	0.214008	1
LOC107380029	RABGEF1	rabgef1 (3 of 3)	-0.239009	0.0399382	0.72421	-0.183558	0.143993	1	0.0554513	0.662289	1
LOC107387221	TMEM120B	tmem120a (1 of 2)	-0.239207	0.0399537	0.72421	-0.0531347	0.694654	1	0.18607	0.133632	1
LOC107393714	NA	LOC107393714	-0.292488	0.0399848	0.72421	-0.129823	0.401932	1	0.162665	0.286729	1
LOC107376439	NA	LOC107376439	1.22743	0.0401308	0.724222	0.776964	0.220565	1	-0.450523	0.508979	1
LOC107391851	PAPLN	papln (4 of 6)	-0.627578	0.0401524	0.724222	-0.591303	0.0772145	1	0.0362831	0.908197	1
LOC107393420	VPS4B	vps4b (2 of 2)	-0.299862	0.0401531	0.724222	-0.206954	0.187739	1	0.0929086	0.56495	1
LOC107395778	BIRC6	birc6 (2 of 2)	-0.203809	0.0402007	0.724222	-0.183751	0.0872689	1	0.0200587	0.853678	1
LOC107372837	NLK	nlk (1 of 3)	-0.181973	0.040077	0.724222	-0.177595	0.0639765	1	0.00437907	0.96536	1
LOC107373845	FEN1	fen1 (2 of 2)	-0.259774	0.0401703	0.724222	-0.0381657	0.799839	1	0.221605	0.101219	1
syngr2	SYNGR1	syngr2 (2 of 2)	0.339888	0.0403056	0.724465	0.322693	0.0705195	1	-0.0172013	0.925654	1
alpk2	ALPK2	alpk2	-0.959334	0.0402734	0.724465	-0.37477	0.479359	1	0.584316	0.231828	1
vstm2l	VSTM2L	vstm2l (1 of 3)	0.270209	0.0403464	0.724465	0.104655	0.458199	1	-0.165554	0.248803	1
LOC107397074	CRB1	crb1 (1 of 3)	0.356836	0.0403576	0.724465	0.102133	0.593364	1	-0.254701	0.175546	1
LOC107375869	MTRF1L	mtrf1 (2 of 3)	-0.217748	0.0406772	0.725342	-0.179346	0.114924	1	0.0384026	0.753654	1
LOC107383736	ZNF287	znf239 (1 of 6)	-0.201843	0.0406551	0.725342	-0.113875	0.286753	1	0.087968	0.409087	1
LOC107385428	FGD5	fgd5 (2 of 2)	0.239226	0.0408613	0.725342	0.0748777	0.564126	1	-0.164347	0.189947	1
tcerg1l	TCERG1L	tcerg1l	-0.259478	0.040514	0.725342	-0.147181	0.284577	1	0.112298	0.409888	1
tmem163	TMEM163	tmem163 (1 of 2)	0.30166	0.0407624	0.725342	0.229536	0.142385	1	-0.0721251	0.670483	1
LOC107390303	WNK4	wnk4 (2 of 2)	0.470958	0.0409064	0.725342	0.173117	0.489339	1	-0.297836	0.229361	1
mapre1	MAPRE1	mapre1	0.332577	0.0406171	0.725342	0.164722	0.34427	1	-0.167855	0.344145	1
usp40	USP40	usp40	-0.221136	0.0406699	0.725342	-0.15418	0.184564	1	0.066956	0.572565	1
begain	BEGAIN	begain (1 of 2)	-0.201561	0.040806	0.725342	-0.0808769	0.4456	1	0.120684	0.258127	1
LOC107395191	ZDHHC18	zdhhc18 (1 of 2)	-0.215665	0.0406299	0.725342	-0.190542	0.0942404	1	0.0251238	0.828387	1
nipal2	NIPAL2	nipal2	0.508872	0.0407906	0.725342	0.361964	0.17397	1	-0.146909	0.58797	1
LOC107396510	NA	LOC107396510	1.03714	0.0407781	0.725342	0.49615	0.350914	1	-0.540984	0.335758	1
rbm46	RBM46	rbm46	0.796528	0.0409094	0.725342	0.230471	0.607441	1	-0.565989	0.18524	1
LOC107397105	DNTT	dntt (2 of 2)	1.23379	0.0408943	0.725342	0.853947	0.182218	1	-0.380215	0.6183	1
LOC107380906	SATB2	satb2 (1 of 2)	-1.79908	0.0409506	0.725436	-1.33464	0.171935	1	0.464457	0.602878	1
cenpu	CENPU	cenpu	-0.342854	0.0410709	0.725464	-0.360516	0.0429064	1	-0.01765	0.910403	1
aga	AGA	aga	0.330459	0.0413007	0.725464	0.296818	0.0902623	1	-0.0336469	0.844815	1
LOC107378150	CYP46A1	cyp46a1 (2 of 3)	-0.315635	0.0413656	0.725464	0.0297488	0.86885	1	0.345371	0.0374872	1
dnah10	DNAH10	dnah10	0.329858	0.0411521	0.725464	0.153898	0.379431	1	-0.17596	0.313304	1
npc1	NPC1	npc1	0.195686	0.041242	0.725464	0.237721	0.0210545	1	0.0420343	0.68667	1
LOC107385125	ITIH4	itih3 (1 of 3)	0.677656	0.0410366	0.725464	0.122861	0.801192	1	-0.554694	0.11151	1
LOC107385578	SORT1	sort1 (2 of 3)	0.219869	0.0412179	0.725464	0.104488	0.362275	1	-0.115381	0.330811	1
fam222b	FAM222B	fam222b (2 of 2)	0.213338	0.0414192	0.725464	0.0937665	0.408376	1	-0.119571	0.290585	1
barhl2	BARHL2	barhl2	-0.255105	0.0413969	0.725464	0.165191	0.210749	1	0.42029	0.00163345	1
tph2	TPH2	tph2	0.848947	0.0413622	0.725464	0.673226	0.129957	1	-0.17576	0.703025	1
kdm1a	KDM1A	kdm1a	-0.205284	0.0411389	0.725464	-0.104428	0.337017	1	0.100856	0.352231	1
LOC107396329	ADRBK2	grk3	0.346999	0.0413524	0.725464	0.108123	0.551098	1	-0.238876	0.197815	1
LOC107396858	PCDHB15	pcdhb15 (3 of 6)	0.623892	0.0411588	0.725464	0.257362	0.429989	1	-0.366525	0.276733	1
arsk	ARSK	arsk	-0.407259	0.0415089	0.726405	-0.230971	0.284088	1	0.176287	0.435661	1
prss23	PRSS23	prss23 (3 of 3)	0.462923	0.0416868	0.728888	0.426103	0.083446	1	-0.0368453	0.883799	1
LOC107380542	PPARGC1B	ppargc1b	0.37982	0.0420151	0.729465	0.0466169	0.815264	1	-0.3332	0.101707	1
kcnmb4	KCNMB4	kcnmb4	0.361854	0.0421281	0.729465	0.122437	0.535046	1	-0.239412	0.205505	1
LOC107375930	HTRA1	htra1 (2 of 2)	0.226771	0.0420368	0.729465	0.21299	0.0796772	1	-0.013784	0.893992	1
rab3d	RAB3C	rab3d (2 of 2)	0.238408	0.0419635	0.729465	0.0633184	0.61146	1	-0.175089	0.171509	1
wdr59	WDR59	wdr59	-0.248174	0.0419407	0.729465	-0.191431	0.148128	1	0.0567441	0.666095	1
dbx1	DBX1	dbx1 (1 of 2)	-0.417392	0.0421533	0.729465	-0.139207	0.532832	1	0.278174	0.215085	1
n4bp2	N4BP2	n4bp2	-0.23635	0.0420269	0.729465	-0.165995	0.1883	1	0.0703558	0.573134	1
LOC107383168	NA	LOC107383168	0.571864	0.0421124	0.729465	0.0947857	0.776147	1	-0.476986	0.1297	1
vim	VIM	vim (2 of 2)	0.229553	0.0421105	0.729465	0.0948865	0.437866	1	-0.134666	0.269979	1
LOC107391425	NA	LOC107391425	-0.721476	0.0419838	0.729465	-0.28051	0.493849	1	0.44087	0.269374	1
prdm10	PRDM10	prdm10	-0.252267	0.04182	0.729465	-0.239872	0.0736397	1	0.0123957	0.929531	1
tRNA.Met	NA	NA	0.71463	0.0418186	0.729465	0.706605	0.0607921	1	-0.00815961	0.996252	1
LOC107374054	PCDHA3	pcdh10 (6 of 6)	0.756812	0.042753	0.730253	0.535441	0.174253	1	-0.22139	0.605996	1
pde10a	PDE10A	pde10a	-0.293783	0.0425499	0.730253	-0.22266	0.155395	1	0.0711235	0.651042	1
LOC107376810	NA	LOC107376810	-0.411351	0.0427208	0.730253	-0.451407	0.0378068	1	-0.0400366	0.842261	1
LOC107377238	LYPD1	lypd1 (2 of 2)	0.257583	0.042831	0.730253	0.203887	0.138777	1	-0.0536973	0.691585	1
LOC107379870	P2RY14	p2ry14 (2 of 2)	0.364734	0.0429127	0.730253	0.386762	0.0454449	1	0.0220108	0.916256	1
qser1	QSER1	qser1	-0.217677	0.0427714	0.730253	-0.114195	0.324635	1	0.103482	0.373879	1
LOC107381456	TJP1	tjp1 (2 of 2)	0.225298	0.0428481	0.730253	0.129205	0.280778	1	-0.0960927	0.425222	1
zdhhc13	ZDHHC13	zdhhc13	-0.189656	0.0422359	0.730253	-0.10468	0.300732	1	0.0849756	0.39994	1
nsmaf	NSMAF	nsmaf	-0.20143	0.0425847	0.730253	-0.0479123	0.649487	1	0.153516	0.15568	1
LOC107383937	OSBPL1A	osbpl1a (2 of 3)	-0.240911	0.0428914	0.730253	-0.194868	0.130743	1	0.046043	0.720479	1
ddit3	DDIT3	ddit3	-0.242238	0.0424724	0.730253	0.0182119	0.88988	1	0.260448	0.0427681	1
mmp19	MMP19	mmp19 (1 of 2)	1.16926	0.0423196	0.730253	0.870663	0.154861	1	-0.298959	0.657628	1
l3mbtl2	L3MBTL2	l3mbtl2	-0.2034	0.042926	0.730253	-0.075283	0.488495	1	0.128116	0.238252	1
LOC107390297	ARHGAP27	arhgap27 (2 of 2)	-0.381146	0.0425405	0.730253	-0.309074	0.124964	1	0.0720788	0.761222	1
LOC107390515	NA	LOC107390515	-0.364077	0.0429361	0.730253	-0.429201	0.0281757	1	-0.0651042	0.7492	1
LOC107391482	LRRN1	lrrn1 (1 of 3)	-0.412274	0.0426477	0.730253	-0.419361	0.0585379	1	-0.00708606	0.978994	1
alg1	ALG1	alg1	-0.274379	0.0428631	0.730253	-0.0531728	0.724594	1	0.221203	0.129178	1
LOC107395976	GNPAT	gnpat (1 of 2)	0.290903	0.0426427	0.730253	-0.00464526	1	1	-0.29554	0.0617308	1
LOC107396045	AP1S2	ap1s2 (2 of 2)	0.2197	0.0429769	0.730253	0.141162	0.229851	1	-0.0785379	0.501237	1
LOC107396417	UBA3	uba3 (1 of 2)	-0.192012	0.0428881	0.730253	-0.125643	0.220848	1	0.0663695	0.517023	1
LOC107374140	PHF14	phf14 (1 of 2)	0.415137	0.0429194	0.730253	0.323322	0.137164	1	-0.0918199	0.694009	1
LOC107374274	ANPEP	anpep (7 of 7)	0.770188	0.0429944	0.730253	-0.207244	0.671083	1	-0.97698	0.0187797	1
LOC107373868	NA	LOC107373868	-0.257583	0.0430889	0.731244	-0.140318	0.303674	1	0.117266	0.400303	1
LOC107376467	PCDHGA8	pcdha8 (8 of 9)	0.62559	0.043394	0.733673	0.480298	0.144688	1	-0.145303	0.671515	1
LOC107387648	TSPAN8	tspan8 (4 of 4)	0.232135	0.0432812	0.733673	0.165028	0.181779	1	-0.0671073	0.590839	1
lrrc3b	LRRC3B	lrrc3b (2 of 2)	0.381085	0.0433054	0.733673	0.143307	0.479632	1	-0.237776	0.2481	1
LOC107389382	CXCR1	cxcr1 (1 of 2)	0.997208	0.0433977	0.733673	0.82928	0.136355	1	-0.168368	0.833722	1
LOC107396619	CSF3R	csf3r	0.400856	0.0434137	0.733673	0.289618	0.176949	1	-0.111245	0.589923	1
LOC107374915	NA	LOC107374915	-0.280991	0.0437458	0.734404	-0.273572	0.0682182	1	0.00742186	0.971858	1
aldh16a1	ALDH16A1	aldh16a1	-0.228587	0.0439517	0.734404	-0.0495624	0.680108	1	0.179023	0.14597	1
ptprd	PTPRD	ptprd (2 of 3)	-0.266781	0.0437615	0.734404	-0.178064	0.215761	1	0.0887167	0.530794	1
abcc4	ABCC4	abcc4	0.334504	0.0435984	0.734404	0.0571975	0.73121	1	-0.277292	0.136655	1
LOC107382155	TBC1D1	tbc1d1	0.302898	0.0437599	0.734404	0.156702	0.339936	1	-0.146196	0.363125	1
LOC107386413	NA	srrm1 (5 of 6)	-0.191525	0.0439474	0.734404	-0.149889	0.144996	1	0.0416367	0.685954	1
LOC107386598	PPM1D	ppm1d (2 of 2)	-0.242603	0.0436668	0.734404	-0.0660731	0.616943	1	0.176529	0.171531	1
LOC107387737	CDR2	cdr2 (2 of 2)	-0.2443	0.0438525	0.734404	-0.256606	0.0506278	1	-0.0123021	0.936978	1
gale	GALE	gale	0.356294	0.0438449	0.734404	0.248826	0.198189	1	-0.107475	0.573987	1
ctnna1	CTNNA1	ctnna1	0.242342	0.0439661	0.734404	0.322707	0.0125005	1	0.0803632	0.53753	1
fam43a	FAM43A	fam43a	0.244756	0.0437718	0.734404	0.0262723	0.839872	1	-0.218483	0.0978924	1
adgrd1	ADGRD1	adgrd1	0.553892	0.0438856	0.734404	0.399317	0.179563	1	-0.15459	0.61608	1
LOC107395435	SLC6A4	slc6a4 (2 of 3)	0.832141	0.0435151	0.734404	0.520218	0.268921	1	-0.311996	0.467263	1
LOC107397381	CASP3	casp3 (3 of 3)	-0.222551	0.043746	0.734404	0.0549985	0.637869	1	0.277547	0.0190064	1
coch	COCH	coch	-1.16192	0.0440102	0.734533	-1.61314	0.0137152	1	-0.45064	0.536547	1
msantd4	MSANTD4	msantd4 (1 of 3)	-0.38343	0.0440998	0.735421	-0.291639	0.160987	1	0.0917929	0.650785	1
zswim7	ZSWIM7	zswim7	0.401103	0.0441456	0.735578	0.374998	0.0753851	1	-0.0261259	0.919591	1
LOC107385711	FGL2	fgl2 (1 of 2)	-0.515566	0.0442661	0.736052	-0.245161	0.39855	1	0.270385	0.34857	1
LOC107386744	EHBP1L1	ehbp1l1	-0.401139	0.0442215	0.736052	-0.44125	0.043008	1	-0.0401018	0.862692	1
LOC107397072	TFPI	tfpi (1 of 2)	0.355597	0.0442834	0.736052	0.365064	0.0540642	1	0.00945456	0.987991	1
grik5	GRIK5	grik5 (3 of 3)	0.346766	0.0443338	0.736284	0.0489714	0.788618	1	-0.297794	0.112906	1
fbxo48	FBXO48	fbxo48	-0.407803	0.0444842	0.736467	-0.260926	0.220532	1	0.146878	0.55085	1
LOC107376060	OTX1	otx1 (2 of 2)	-0.227836	0.0444603	0.736467	0.0271299	0.830218	1	0.254964	0.0371417	1
LOC107382703	B2M	b2m (1 of 2)	0.3391	0.0444907	0.736467	0.11955	0.513476	1	-0.219548	0.23064	1
pltp	PLTP	pltp	0.383011	0.0444072	0.736467	0.380712	0.0625556	1	-0.00230761	0.996112	1
slc7a6	SLC7A6	slc7a6	-0.331546	0.0446679	0.736482	-0.456533	0.0136075	1	-0.124963	0.537606	1
LOC107383062	TFRC	tfrc (2 of 3)	0.246828	0.044652	0.736482	0.20722	0.115749	1	-0.039609	0.774279	1
fam69c	FAM69C	fam69c	0.326853	0.044687	0.736482	0.104004	0.573135	1	-0.222845	0.196556	1
LOC107383316	ANKRD28	ankrd28 (1 of 2)	-0.226892	0.0445957	0.736482	-0.226027	0.0652043	1	0.000865456	0.993089	1
LOC107383711	GIN1	gin1 (1 of 12)	-0.356745	0.0447041	0.736482	-0.0777253	0.680832	1	0.279004	0.153723	1
LOC107389153	TRHR	trhr (2 of 3)	0.667608	0.0447469	0.736482	0.104471	0.768943	1	-0.563113	0.125385	1
adgrb1	ADGRB1	adgrb1 (4 of 4)	0.327217	0.044718	0.736482	0.393248	0.0242462	1	0.0660304	0.702496	1
luc7l	LUC7L	luc7l	-0.206293	0.0449676	0.737296	-0.114666	0.303474	1	0.0916261	0.40867	1
LOC107391610	NA	LOC107391610	-0.306817	0.0449246	0.737296	-0.252243	0.127836	1	0.0545761	0.744024	1
rgl1	RGL1	rgl1 (1 of 2)	0.211734	0.0449789	0.737296	0.160872	0.160196	1	-0.0508629	0.649886	1
ostf1	OSTF1	ostf1	0.328332	0.0448621	0.737296	0.261906	0.139116	1	-0.0664297	0.70078	1
LOC107374199	ZNF235	znf146 (23 of 60)	-0.250295	0.0449667	0.737296	-0.0280912	0.853568	1	0.2222	0.0965784	1
LOC107374304	TJAP1	tjap1 (1 of 2)	0.538441	0.0450802	0.738357	0.0602497	0.84174	1	-0.478153	0.110332	1
hcn4	HCN4	hcn4	0.476771	0.0451866	0.7395	0.210855	0.408675	1	-0.265914	0.307183	1
clic2	CLIC2	clic2	0.416084	0.0454253	0.742203	0.354262	0.113623	1	-0.0618262	0.782181	1
LOC107394478	ZNF45	znf239 (4 of 6)	-0.296652	0.0454193	0.742203	-0.0402388	0.82634	1	0.256407	0.102088	1
clec11a	CLEC11A	clec11a	0.406795	0.0454782	0.742468	0.151412	0.519371	1	-0.255373	0.237459	1
LOC107378336	MYH1	myh3 (3 of 7)	-2.30372	0.0455951	0.743775	-3.54085	0.0114841	1	-1.23647	0.343919	1
LOC107396139	MYO7A	myo7a (3 of 8)	-0.430348	0.0457243	0.745281	-0.186437	0.425413	1	0.243907	0.292784	1
fam78a	FAM78A	fam78a	0.377057	0.0458743	0.746625	0.351768	0.0798781	1	-0.0252997	0.929592	1
LOC107375067	CAB39	cab39 (2 of 2)	0.502676	0.0458987	0.746625	0.182025	0.528302	1	-0.320637	0.234495	1
LOC107381018	NLRC3	nlrc3 (17 of 17)	0.749109	0.0459177	0.746625	0.0863711	0.830562	1	-0.662713	0.10545	1
abcd2	ABCD2	abcd2	0.258695	0.0464386	0.747098	0.214263	0.122295	1	-0.044433	0.76359	1
LOC107386545	SLC7A11	slc7a11 (1 of 2)	0.544141	0.0464234	0.747098	0.331282	0.261433	1	-0.212863	0.468176	1
LOC107373062	PPTC7	pptc7 (1 of 2)	0.326118	0.0462491	0.747098	0.0923139	0.600425	1	-0.233803	0.188366	1
tfpt	TFPT	tfpt	-0.309911	0.0461487	0.747098	-0.228544	0.170298	1	0.0813696	0.642475	1
LOC107383890	SRSF11	srsf11 (1 of 2)	-0.210533	0.0462348	0.747098	-0.111438	0.329844	1	0.0990946	0.384155	1
LOC107388051	H1F0	h1f0	-0.379795	0.0462059	0.747098	0.108274	0.593054	1	0.488069	0.0166124	1
twf1	TWF1	twf1	0.235118	0.0463828	0.747098	0.226746	0.074232	1	-0.00837289	0.948337	1
LOC107389481	TNNI2	tnni2 (1 of 5)	-2.08019	0.0464647	0.747098	-0.705028	0.547498	1	1.37512	0.19417	1
gpr52	GPR52	gpr52	0.394697	0.0462851	0.747098	0.11295	0.591183	1	-0.281745	0.193302	1
hsf1	HSF1	hsf1	-0.198677	0.0464168	0.747098	-0.156855	0.145834	1	0.0418215	0.699669	1
LOC107395184	DGAT1	dgat1 (1 of 3)	0.314066	0.0460013	0.747098	0.0671106	0.721475	1	-0.246949	0.142356	1
LOC107396882	PCDHB16	pcdhb16 (10 of 11)	0.573797	0.0464299	0.747098	0.329594	0.280576	1	-0.244205	0.444508	1
LOC107396938	KCNQ5	kcnq4 (2 of 2)	0.769395	0.0464393	0.747098	0.709187	0.0839513	1	-0.0603412	0.939648	1
LOC107372823	HSPA1B	hspa1a (2 of 2)	0.730294	0.0461778	0.747098	0.452403	0.286372	1	-0.277967	0.47298	1
LOC107381217	COX18	cox18	-0.224212	0.0465871	0.747966	-0.199904	0.099533	1	0.0243089	0.849284	1
dcp2	DCP2	dcp2	-0.227838	0.0465928	0.747966	-0.153435	0.21547	1	0.0744032	0.54941	1
LOC107378062	HSP90AA1	hsp90aa1 (1 of 3)	-2.09141	0.0466741	0.748378	-2.22277	0.0662641	1	-0.130639	0.967038	1
LOC107373964	KRR1	krr1 (1 of 2)	-0.226883	0.0466926	0.748378	-0.0664384	0.609433	1	0.160442	0.187572	1
ehbp1	EHBP1	ehbp1 (1 of 2)	0.168941	0.046853	0.748586	0.103466	0.258784	1	-0.0654749	0.476917	1
LOC107376092	NA	LOC107376092	-0.61458	0.0468909	0.748586	-0.00187157	1	1	0.612565	0.0625186	1
LOC107376275	NA	LOC107376275	0.442949	0.0467804	0.748586	0.0857634	0.778493	1	-0.357153	0.132848	1
tshz1	TSHZ1	tshz1 (2 of 3)	-0.260162	0.0467974	0.748586	-0.061192	0.669954	1	0.19897	0.156249	1
LOC107380415	ZFP36L2	zfp36	0.510941	0.0468709	0.748586	0.107138	0.693131	1	-0.403802	0.150705	1
LOC107377337	PCOLCE2	pcolce2 (2 of 3)	-1.83796	0.0471175	0.751339	-1.97727	0.0593269	1	-0.138718	0.962668	1
LOC107382215	NA	LOC107382215	0.212681	0.0471378	0.751339	0.162847	0.155182	1	-0.049836	0.679887	1
sugp1	SUGP1	sugp1	-0.195168	0.0472135	0.75136	-0.155276	0.143759	1	0.0398914	0.710094	1
sgpp1	SGPP1	sgpp1 (1 of 2)	0.221974	0.0471955	0.75136	0.110697	0.368934	1	-0.111277	0.351371	1
klf4	KLF4	klf4	-0.450501	0.0472518	0.751378	-0.134507	0.587842	1	0.315991	0.194018	1
LOC107373790	PCDH10	pcdh10 (5 of 6)	0.446031	0.0473911	0.751784	0.367354	0.125753	1	-0.0786948	0.761409	1
hebp1	HEBP1	hebp1 (3 of 3)	-0.383871	0.0473789	0.751784	-0.247493	0.240202	1	0.136378	0.512388	1
rrp1b	RRP1	rrp1b	-0.197	0.0474262	0.751784	-0.0381403	0.711875	1	0.158858	0.143485	1
kdr	KDR	kdr	0.224358	0.0473882	0.751784	0.235372	0.0535937	1	0.0110124	0.935996	1
LOC107379562	ZNF865	znf850 (1 of 3)	-0.191989	0.0477642	0.752781	-0.10541	0.314808	1	0.0865786	0.408421	1
cebpd	CEBPD	cebpd	0.599486	0.0478246	0.752781	-0.23803	0.476605	1	-0.837503	0.0122467	1
map4k2	MAP4K2	map4k2	0.345958	0.0477339	0.752781	0.227823	0.223687	1	-0.118135	0.537049	1
dusp7	DUSP7	dusp7 (2 of 2)	0.291724	0.0476528	0.752781	0.0914437	0.565441	1	-0.200279	0.211002	1
LOC107391363	STK35	stk35 (2 of 2)	0.239041	0.0476735	0.752781	-0.00258626	0.987431	1	-0.241626	0.0652627	1
LOC107393308	HSD11B1L	hsd11b1l (2 of 2)	0.271918	0.0476706	0.752781	0.146381	0.333706	1	-0.125537	0.395973	1
LOC107396929	RIC3	ric3 (1 of 3)	-0.206277	0.0475844	0.752781	-0.051484	0.657015	1	0.154791	0.167777	1
st3gal3	ST3GAL3	st3gal3	0.242235	0.0477435	0.752781	0.0159544	0.897878	1	-0.226279	0.0906205	1
LOC107373617	KMT2C	kmt2c (4 of 4)	-0.349096	0.0478081	0.752781	-0.219421	0.251477	1	0.129675	0.49484	1
LOC107386892	CD9	cd9 (3 of 3)	0.369138	0.0479539	0.754065	0.34438	0.0847453	1	-0.0247584	0.906898	1
LOC107377193	COL15A1	col15a1 (2 of 4)	-0.639158	0.0479984	0.754065	-0.284103	0.441991	1	0.355038	0.303884	1
LOC107383013	NA	LOC107383013	-0.203507	0.0480182	0.754065	0.00925488	0.929124	1	0.212759	0.0541645	1
adra2a	ADRA2A	adra2a (2 of 4)	0.342343	0.0489321	0.75536	0.18445	0.316541	1	-0.157893	0.408519	1
LOC107374859	TRAF2	traf2 (3 of 3)	-0.175131	0.0487631	0.75536	0.0437714	0.63903	1	0.218901	0.0215209	1
klc4	KLC1	klc4	0.253601	0.0486131	0.75536	0.127901	0.352494	1	-0.1257	0.370707	1
LOC107376246	NTN1	ntn1 (2 of 3)	0.350609	0.0490028	0.75536	-0.0118077	0.954546	1	-0.362414	0.0612914	1
LOC107377441	LCT	gba3	-0.750084	0.0483801	0.75536	-0.467416	0.238919	1	0.282659	0.532673	1
LOC107377671	TTBK1	ttbk2 (2 of 2)	-0.168081	0.0484418	0.75536	-0.108885	0.238616	1	0.0591956	0.518355	1
lpgat1	LPGAT1	lpgat1	0.218713	0.0489495	0.75536	0.000252187	1	1	-0.218459	0.0695016	1
LOC107379315	USF2	usf2 (1 of 2)	-0.205089	0.0482865	0.75536	0.00248613	0.990298	1	0.207574	0.064575	1
prkd2	PRKD2	prkd2	0.320229	0.048531	0.75536	0.0434495	0.801489	1	-0.276775	0.120667	1
LOC107380767	A2ML1	a2m (2 of 3)	0.24854	0.0488919	0.75536	0.225703	0.0967024	1	-0.0228378	0.866512	1
LOC107382287	SLC29A2	slc29a2 (2 of 2)	-0.508834	0.0484555	0.75536	-0.347119	0.217675	1	0.161728	0.573115	1
boc	BOC	boc	-0.251899	0.0489276	0.75536	-0.0862667	0.534481	1	0.165632	0.229091	1
LOC107384127	ABHD17C	abhd17a (1 of 2)	0.209623	0.0484132	0.75536	0.0317462	0.778822	1	-0.177876	0.124045	1
LOC107384578	ZNF878	LOC107384578	-0.236008	0.0489387	0.75536	-0.240108	0.0641943	1	-0.00409746	0.982003	1
LOC107384726	PDE5A	pde5a (1 of 2)	0.323955	0.0484489	0.75536	0.099687	0.579566	1	-0.224266	0.205895	1
rem1	GEM	rem1	-0.892171	0.048924	0.75536	-0.589754	0.194777	1	0.302401	0.688819	1
LOC107385694	RP11-302B13.5	arf3 (2 of 2)	0.24144	0.0485431	0.75536	0.197036	0.131325	1	-0.0444049	0.749942	1
fbxo21	FBXO21	fbxo21	-0.216867	0.0487418	0.75536	-0.137741	0.244699	1	0.0791258	0.509945	1
ddx52	DDX52	ddx52	-0.237663	0.0489361	0.75536	-0.121638	0.349599	1	0.116025	0.378444	1
LOC107388011	TRIM16	trim25 (18 of 18)	-0.893814	0.0485638	0.75536	-0.229262	0.638882	1	0.664182	0.186851	1
slc9a8	SLC9A8	slc9a8	-0.182896	0.0490082	0.75536	-0.05418	0.588128	1	0.128716	0.201465	1
LOC107392114	MFI2	mfi2	-0.921847	0.0490731	0.75536	-0.928537	0.0743579	1	-0.00663731	1	1
LOC107394536	PPP1R18	zc3h13 (1 of 3)	0.624466	0.048259	0.75536	0.752669	0.0232739	1	0.128068	0.728918	1
LOC107396389	HSPA12A	hspa12a (1 of 2)	0.404553	0.0490359	0.75536	-0.00379655	0.977981	1	-0.408323	0.0630542	1
LOC107372636	TRMT44	trmt44 (2 of 2)	-0.531889	0.0484229	0.75536	0.0516204	0.806675	1	0.583381	0.0353028	1
LOC107373944	NA	LOC107373944	-0.22894	0.049045	0.75536	-0.217099	0.083983	1	0.0118416	0.929832	1
cacna1s	CACNA1S	cacna1s	-0.49321	0.0492169	0.756995	-0.775106	0.00529427	0.925695	-0.28185	0.323889	1
aox1	AOX1	aox1	0.396023	0.0492674	0.757196	0.0283491	0.937347	1	-0.367655	0.0873712	1
tead1	TEAD1	tead1 (2 of 2)	-0.213515	0.0493292	0.757569	-0.309385	0.0084365	1	-0.0958674	0.413274	1
nfkbie	NFKBIE	nfkbie	-0.310185	0.0494551	0.75854	-0.208515	0.216859	1	0.10167	0.562667	1
LOC107391335	LHFPL4	lhfpl4 (1 of 3)	0.32304	0.0494698	0.75854	0.0987956	0.571607	1	-0.224243	0.213677	1
tRNA.Pro	NA	NA	0.31966	0.0495051	0.75854	-0.0489444	0.802605	1	-0.368598	0.0395909	1
naa40	NAA40	naa40	-0.191422	0.0495431	0.758547	-0.137522	0.193021	1	0.0539002	0.607329	1
abl1	ABL1	abl1	0.250824	0.0496157	0.759083	0.178964	0.185381	1	-0.0718612	0.625405	1
LOC107390456	SRC	src (2 of 2)	-0.267132	0.0497013	0.759817	-0.106285	0.463432	1	0.160844	0.284294	1
recql	RECQL	recql (2 of 2)	-0.205564	0.050529	0.759984	-0.0849682	0.457577	1	0.120595	0.289299	1
lmbrd1	LMBRD1	lmbrd1	0.196054	0.0498933	0.759984	0.266094	0.0126181	1	0.0700379	0.509981	1
LOC107376510	SLC25A17	slc25a17 (2 of 2)	0.402789	0.0506553	0.759984	0.269228	0.223448	1	-0.133563	0.553797	1
nat8l	NAT8L	nat8l (2 of 2)	0.221973	0.0508337	0.759984	0.117587	0.336817	1	-0.104385	0.396668	1
LOC107377957	UBR7	ubr7 (1 of 2)	-0.20236	0.0501536	0.759984	-0.102322	0.357434	1	0.100039	0.373257	1
LOC107377988	DPF1	dpf3 (1 of 2)	-0.32869	0.0502405	0.759984	0.0064881	0.976201	1	0.335172	0.063587	1
ilkap	ILKAP	ilkap	-0.23025	0.0501533	0.759984	-0.013385	0.936728	1	0.216861	0.0851673	1
hnf1b	HNF1B	hnf1b	-0.327114	0.0506972	0.759984	-0.175982	0.329314	1	0.151131	0.405419	1
LOC107380296	RTN2	rtn3 (1 of 2)	-0.191782	0.0505577	0.759984	-0.0445204	0.674483	1	0.147261	0.16445	1
tmem39a	TMEM39A	tmem39a	-0.2294	0.0502507	0.759984	-0.0536026	0.661678	1	0.175795	0.17081	1
smpx	SMPX	smpx	-0.602813	0.0501246	0.759984	-0.396372	0.235613	1	0.206443	0.529218	1
LOC107384025	PAX3	pax3 (2 of 2)	-0.324376	0.0504282	0.759984	-0.00857674	0.966301	1	0.315792	0.0772735	1
LOC107384544	NA	LOC107384544	0.342051	0.050188	0.759984	0.198027	0.278849	1	-0.144025	0.47525	1
cd59	CD59	cd59 (1 of 3)	0.415354	0.0507279	0.759984	0.397658	0.0800264	1	-0.0176957	0.944439	1
taf6	TAF6	taf6	-0.203421	0.0508412	0.759984	-0.0333736	0.778135	1	0.170044	0.129873	1
adad2	ADAD2	adad2	-0.504343	0.050446	0.759984	-0.407255	0.145355	1	0.0970948	0.735734	1
met	MET	met (1 of 2)	0.561991	0.0500636	0.759984	0.0583899	0.842232	1	-0.503587	0.111395	1
znf277	ZNF277	znf277	-0.252486	0.0502588	0.759984	-0.0206458	0.880275	1	0.231836	0.0978991	1
LOC107388996	ASCL1	ascl1 (2 of 2)	-0.347387	0.0507298	0.759984	-0.184851	0.334746	1	0.162534	0.40571	1
popdc2	POPDC2	popdc2	0.613251	0.0502846	0.759984	0.207982	0.556113	1	-0.40525	0.232101	1
LOC107390966	SLC25A22	slc25a22 (2 of 3)	-0.861409	0.0500717	0.759984	0.0665145	0.984566	1	0.92739	0.0515061	1
LOC107392148	FABP7	fabp7 (1 of 2)	0.290382	0.0504698	0.759984	0.0309352	0.846631	1	-0.259445	0.108095	1
slc44a5	SLC44A5	slc44a5	-0.226102	0.0504172	0.759984	-0.163324	0.194108	1	0.0627782	0.61152	1
dhx37	DHX37	dhx37	-0.245842	0.0504449	0.759984	-0.0636992	0.65148	1	0.182139	0.181607	1
LOC107394645	PIP5K1A	pip5k1a (2 of 2)	-0.247263	0.0501111	0.759984	-0.119643	0.361674	1	0.127618	0.369996	1
cgn	CGN	cgn (2 of 3)	-0.208382	0.0508286	0.759984	-0.0714464	0.53517	1	0.136935	0.235429	1
LOC107394988	NA	LOC107394988	-0.372221	0.0506641	0.759984	-0.642175	0.00160793	0.59089	-0.269886	0.195958	1
LOC107396883	PCDHGA2	pcdhga2	0.761251	0.0504856	0.759984	0.472899	0.252787	1	-0.288358	0.503716	1
LOC107372451	ADRB2	adrb2 (1 of 3)	0.322689	0.0501902	0.759984	0.158391	0.375902	1	-0.164297	0.361298	1
LOC107374025	NA	LOC107374025	0.589132	0.0498757	0.759984	0.152922	0.655374	1	-0.436142	0.191541	1
LOC107383000	P2RY12	p2ry12	0.681053	0.0510554	0.760065	0.574156	0.124256	1	-0.106979	0.788708	1
LOC107383616	NA	and2	1.05208	0.0510724	0.760065	1.1422	0.042133	1	0.089609	0.826428	1
LOC107385499	MYL2	myl2 (1 of 2)	-0.891497	0.0510625	0.760065	-0.268103	0.645399	1	0.623189	0.211974	1
atf7	ATF7	atf7 (1 of 2)	0.436993	0.0509826	0.760065	0.212022	0.37203	1	-0.22497	0.368149	1
LOC107392100	DIRAS2	diras1 (2 of 2)	0.235236	0.0509859	0.760065	0.0438251	0.732336	1	-0.19141	0.144488	1
LOC107373693	NDE1	nde1 (2 of 2)	0.316302	0.0510595	0.760065	0.346705	0.0472177	1	0.0303957	0.874631	1
LOC107387757	SIX3	six3 (1 of 2)	-0.945681	0.0511447	0.760579	-0.858634	0.106656	1	0.0874074	0.977544	1
polr1d	NA	polr1d (1 of 2)	-0.280528	0.0513449	0.761874	-0.178938	0.249974	1	0.101591	0.517997	1
kat5	KAT5	kat5	-0.189839	0.0512964	0.761874	-0.095064	0.368453	1	0.094775	0.367099	1
LOC107374331	NA	LOC107374331	1.11063	0.0513366	0.761874	0.774465	0.229338	1	-0.336483	0.622633	1
smarcd3	SMARCD3	smarcd3	0.196094	0.0515573	0.763378	0.0757006	0.48941	1	-0.120393	0.268379	1
LOC107388623	SLC27A2	slc27a2 (2 of 3)	0.279198	0.0515343	0.763378	0.287005	0.0622186	1	0.00780114	0.95836	1
adssl1	ADSS	adssl1	-1.00577	0.0515596	0.763378	-0.806031	0.156516	1	0.199829	0.717076	1
barhl1	BARHL1	barhl1 (1 of 2)	-0.38291	0.0516933	0.764354	-0.107201	0.618432	1	0.275708	0.190717	1
LOC107382044	SEMA7A	sema7a (3 of 3)	0.607671	0.051775	0.764354	0.307902	0.370647	1	-0.299769	0.376854	1
LOC107394067	NA	LOC107394067	0.546412	0.051777	0.764354	-0.00338986	1	1	-0.549683	0.0743102	1
LOC107395215	VCP	vcp (1 of 2)	-0.463436	0.0517758	0.764354	-0.101456	0.710169	1	0.361968	0.151704	1
LOC107380340	SPATA5	spata5 (1 of 3)	0.415769	0.0534467	0.765905	0.134885	0.578658	1	-0.280872	0.222852	1
LOC107374837	RNH1	rnh1 (1 of 2)	0.78787	0.0525949	0.765905	0.318057	0.460052	1	-0.469795	0.299731	1
LOC107391618	NA	LOC107391618	-0.294771	0.052681	0.765905	-0.115346	0.491882	1	0.179421	0.269744	1
ddx17	DDX17	ddx17	-0.222815	0.052278	0.765905	-0.120806	0.332503	1	0.102009	0.408142	1
LOC107392744	BCL11A	bcl11a (2 of 2)	0.33685	0.0523337	0.765905	0.286743	0.123198	1	-0.050109	0.795111	1
sirt7	SIRT7	sirt7	-0.186951	0.0523981	0.765905	-0.0926507	0.376333	1	0.0942999	0.365578	1
LOC107375120	MAN1B1	man1b1 (1 of 2)	0.719976	0.0525702	0.765905	0.451583	0.261009	1	-0.268412	0.520348	1
LOC107376634	IER2	ier2 (1 of 2)	-0.439236	0.053366	0.765905	-0.213455	0.387651	1	0.225779	0.356513	1
LOC107376370	TMEM150B	tmem150b	-0.316575	0.0538324	0.765905	-0.211512	0.21695	1	0.105064	0.592081	1
LOC107376958	NA	LOC107376958	1.16395	0.0537422	0.765905	0.0222714	1	1	-1.14124	0.100485	1
LOC107377177	ACIN1	acin1 (1 of 2)	-0.197902	0.0524131	0.765905	-0.171402	0.121498	1	0.0265001	0.80789	1
cd164	CD164	cd164	0.210353	0.0528603	0.765905	0.0733789	0.527751	1	-0.136974	0.24716	1
tpd52l1	TPD52L1	tpd52l1	0.228764	0.0531321	0.765905	0.0692112	0.589143	1	-0.159552	0.21347	1
strada	STRADA	strada	-0.190775	0.0531927	0.765905	-0.0907729	0.394422	1	0.100002	0.349016	1
LOC107378550	HEG1	muc13 (2 of 2)	-0.44197	0.0538541	0.765905	-0.159142	0.496816	1	0.28281	0.261106	1
LOC107379238	PNP	pnp (1 of 5)	0.694332	0.053306	0.765905	0.262315	0.547628	1	-0.431939	0.300107	1
LOC107379323	AGO3	ago3 (1 of 2)	0.26575	0.0531724	0.765905	0.0396717	0.78831	1	-0.226078	0.129695	1
LOC107381280	CHRNB4	chrnb4	0.321788	0.0537603	0.765905	0.303584	0.0974667	1	-0.0182223	0.915375	1
LOC107381496	CNGB1	cngb1 (2 of 3)	-0.359705	0.052137	0.765905	-0.255478	0.21143	1	0.104229	0.589715	1
cpsf7	CPSF7	cpsf7	-0.20192	0.0531556	0.765905	-0.0621398	0.584022	1	0.13978	0.214029	1
ctxn2	CTXN2	ctxn2	0.274921	0.0533116	0.765905	0.218321	0.144998	1	-0.0566035	0.742548	1
LOC107384256	CASQ1	casq1 (1 of 3)	-1.84783	0.0521494	0.765905	-1.3964	0.18754	1	0.451449	0.633912	1
LOC107384607	SENP7	senp7 (1 of 2)	-0.183894	0.0530261	0.765905	-0.17918	0.0805899	1	0.00471407	0.968845	1
LOC107384715	TYRO3	tyro3 (2 of 2)	0.371639	0.0537328	0.765905	0.26816	0.19324	1	-0.103484	0.626516	1
alpk1	ALPK1	alpk1	-0.196005	0.0538388	0.765905	-0.275736	0.0122351	1	-0.0797292	0.470399	1
LOC107385067	C1QA	c1qc (2 of 2)	0.312497	0.0535193	0.765905	0.132827	0.470446	1	-0.179668	0.30033	1
sp7	SP7	sp7	-1.6905	0.0519573	0.765905	-1.17074	0.233219	1	0.519756	0.566305	1
LOC107386528	ZNF185	znf185	0.859718	0.0527532	0.765905	0.103564	0.862597	1	-0.755746	0.130816	1
LOC107388119	ZNF782	znf664 (6 of 10)	-0.282957	0.0526187	0.765905	-0.198656	0.202925	1	0.0843022	0.609658	1
LOC107388336	SLC23A2	slc23a2 (1 of 2)	0.667504	0.0537909	0.765905	0.26844	0.496907	1	-0.399036	0.278592	1
LOC107388684	FADS2	fads2 (1 of 4)	0.282778	0.0529309	0.765905	0.168681	0.28242	1	-0.114097	0.47255	1
fnbp4	FNBP4	fnbp4	-0.275328	0.0524246	0.765905	-0.155151	0.314206	1	0.120177	0.430262	1
itgb5	ITGB5	itgb5	0.227168	0.0520471	0.765905	0.324414	0.00950831	1	0.0972456	0.434013	1
LOC107390014	PPP1R9A	ppp1r9a (2 of 3)	0.221288	0.0533869	0.765905	0.0567307	0.65279	1	-0.164556	0.182377	1
LOC107390123	PFKL	pfkl	-0.219984	0.0535369	0.765905	-0.0326986	0.793063	1	0.187284	0.126692	1
tnpo1	TNPO1	tnpo1	-0.220609	0.0519806	0.765905	-0.0533239	0.663286	1	0.167284	0.171846	1
LOC107390646	B3GNT7	b3gnt7 (2 of 2)	0.437259	0.0531727	0.765905	0.947722	5.1735e-05	0.0696526	0.510383	0.0265019	1
hhipl1	HHIPL1	hhipl1 (1 of 2)	0.245814	0.0529857	0.765905	0.228941	0.0954117	1	-0.0168772	0.896725	1
LOC107392430	DPF3	dpf3 (2 of 2)	-0.218373	0.0538359	0.765905	-0.0734033	0.549441	1	0.144969	0.23592	1
tmem125	TMEM125	tmem125 (1 of 2)	0.241723	0.0533593	0.765905	0.17273	0.199051	1	-0.068994	0.615556	1
LOC107393455	NA	LOC107393455	0.95753	0.0527612	0.765905	0.453718	0.437932	1	-0.503809	0.355684	1
LOC107394845	SBK1	sbk2 (2 of 2)	-0.374399	0.0534358	0.765905	0.00418355	0.988826	1	0.378571	0.0686373	1
LOC107395475	ZSCAN5CP	zscan5cp	-0.203309	0.0534427	0.765905	-0.0791319	0.4899	1	0.124177	0.274594	1
cdc14a	CDC14A	cdc14a	0.640143	0.0529003	0.765905	0.158643	0.685515	1	-0.481447	0.190991	1
LOC107396337	PPM1H	ppm1h (2 of 3)	-0.275487	0.0534327	0.765905	-0.151243	0.329472	1	0.124244	0.416512	1
LOC107372530	FBLN7	fbln7 (3 of 3)	-0.802897	0.0524416	0.765905	-0.49031	0.27861	1	0.312585	0.478089	1
LOC107372538	ZNF234	znf260 (1 of 14)	-0.535473	0.0536364	0.765905	-0.137876	0.645531	1	0.397527	0.184203	1
LOC107373336	NA	LOC107373336	-0.408295	0.0528265	0.765905	-0.244808	0.282788	1	0.163486	0.479781	1
LOC107373377	ZNF235	znf235 (73 of 112)	-0.272714	0.0533998	0.765905	-0.198991	0.188944	1	0.0737239	0.643845	1
klhl2	KLHL2	klhl2	-0.195557	0.053157	0.765905	-0.045724	0.681345	1	0.149832	0.167751	1
LOC107373724	RGS8	rgs21 (1 of 5)	0.828549	0.0527569	0.765905	0.94294	0.042977	1	0.113814	0.884522	1
LOC107374226	HOOK1	hook1 (1 of 2)	-0.232934	0.052699	0.765905	-0.099711	0.449724	1	0.133222	0.303584	1
LOC107376484	PCDHA3	pcdha3 (1 of 7)	0.606785	0.0549055	0.76775	0.353208	0.289885	1	-0.253581	0.47508	1
LOC107373354	PCDHGC4	pcdhgc4	0.400245	0.0545949	0.76775	0.522777	0.0178919	1	0.122522	0.569541	1
ttc39b	TTC39B	ttc39b (2 of 2)	-1.17083	0.0543908	0.76775	-1.24976	0.0639903	1	-0.0783804	0.972237	1
LOC107395465	KDM2B	kdm2b (2 of 2)	-0.228895	0.0549631	0.76775	-0.127885	0.323798	1	0.101009	0.431254	1
LOC107374665	NACC2	nacc2 (2 of 2)	0.214322	0.0550308	0.76775	0.172717	0.147873	1	-0.0416058	0.740562	1
rnf165	RNF165	rnf165 (2 of 2)	-0.229607	0.0543004	0.76775	-0.130729	0.31234	1	0.0988775	0.441093	1
bfsp1	BFSP1	bfsp1	0.693643	0.054755	0.76775	0.383916	0.321575	1	-0.309737	0.4218	1
tbpl1	TBPL1	tbpl1	0.24295	0.05487	0.76775	0.117558	0.381735	1	-0.125391	0.373016	1
LOC107378680	DNAH11	dnah11 (1 of 5)	0.997892	0.0546147	0.76775	-0.126405	0.878596	1	-1.12325	0.0548117	1
LOC107379502	ATP1A3	atp1a3 (1 of 2)	0.170683	0.0542261	0.76775	0.113557	0.23366	1	-0.0571262	0.553116	1
arhgap35	ARHGAP35	arhgap35 (2 of 2)	0.3476	0.0542284	0.76775	0.0572093	0.765974	1	-0.29039	0.13965	1
LOC107383404	SLCO5A1	slco5a1 (1 of 2)	-0.21312	0.0548132	0.76775	-0.117085	0.331209	1	0.0960343	0.42059	1
LOC107383983	ZNF813	znf701 (1 of 2)	-0.282705	0.0542436	0.76775	-0.0793084	0.622081	1	0.203394	0.199125	1
LOC107384398	ANGPTL3	angptl3 (1 of 2)	-0.903942	0.0546538	0.76775	-0.210832	0.700213	1	0.692855	0.159873	1
LOC107385032	MYBPH	mybph (2 of 2)	-1.11861	0.0544944	0.76775	-0.559943	0.381417	1	0.558651	0.359007	1
LOC107385506	TACC1	tacc1 (1 of 2)	0.213706	0.0547844	0.76775	0.104029	0.38087	1	-0.109677	0.368382	1
faxdc2	FAXDC2	faxdc2	0.384155	0.054631	0.76775	-0.0911043	0.673185	1	-0.475248	0.0283469	1
LOC107386822	SLC22A5	slc22a5 (3 of 3)	0.56141	0.0545605	0.76775	0.347675	0.278424	1	-0.213747	0.496728	1
LOC107388118	ZNF502	znf664 (3 of 10)	-0.336468	0.0545068	0.76775	-0.148595	0.426634	1	0.187867	0.330949	1
LOC107388299	RADIL	radil (2 of 3)	0.290814	0.0542335	0.76775	0.157871	0.339847	1	-0.132943	0.409512	1
tpm1	TPM1	tpm1 (3 of 3)	-0.931038	0.054323	0.76775	-0.478193	0.369827	1	0.452843	0.371892	1
LOC107389240	GALNT18	galnt18 (3 of 3)	0.331788	0.055006	0.76775	0.141392	0.435782	1	-0.190394	0.324655	1
ccdc181	CCDC181	ccdc181	0.480818	0.0543474	0.76775	0.267135	0.328746	1	-0.213688	0.417694	1
LOC107394552	SLC4A7	slc4a7 (2 of 2)	-0.278328	0.0545973	0.76775	-0.21792	0.166538	1	0.0604088	0.695226	1
arfgap1	ARFGAP1	arfgap1	0.208623	0.0547368	0.76775	0.0668199	0.564817	1	-0.141803	0.231583	1
LOC107396842	RBM12B	prg4 (5 of 8)	0.215024	0.0549355	0.76775	0.196433	0.102592	1	-0.0185905	0.880987	1
LOC107397127	FAM208A	fam208a (2 of 2)	-0.165741	0.0548068	0.76775	-0.0516582	0.579781	1	0.114083	0.220791	1
LOC107373645	LPCAT1	lpcat1 (3 of 3)	0.702874	0.0550484	0.76775	0.594366	0.12812	1	-0.108579	0.819133	1
LOC107382813	RAB33A	rab33a	0.399301	0.0552621	0.768608	0.158956	0.475868	1	-0.240344	0.290171	1
tra2b	TRA2B	tra2b	-0.205207	0.0552591	0.768608	-0.0634101	0.584996	1	0.141796	0.218898	1
LOC107393723	PPP1R3C	ppp1r3c (2 of 3)	-0.354785	0.0552073	0.768608	-0.134109	0.503679	1	0.220675	0.26818	1
LOC107395710	STK25	stk25	-0.215047	0.0551687	0.768608	-0.0711802	0.56615	1	0.143867	0.23011	1
simc1	SIMC1	simc1	-0.1897	0.0558473	0.769713	-0.12278	0.252544	1	0.0669208	0.532235	1
LOC107382796	ARNTL2	arntl2	-0.428915	0.0557517	0.769713	-0.587457	0.0144859	1	-0.158501	0.503868	1
LOC107391722	HIST1H1A	LOC101060796 (5 of 5)	0.847585	0.0562538	0.769713	0.0625357	0.999375	1	-0.784764	0.095951	1
dnm1	DNM1	dnm1 (3 of 3)	-0.203356	0.0554662	0.769713	-0.161824	0.160019	1	0.0415324	0.715293	1
tjp2	TJP2	tjp2	0.28636	0.0558483	0.769713	0.119409	0.457421	1	-0.166951	0.306505	1
npnt	NPNT	npnt (2 of 2)	0.334344	0.0557457	0.769713	0.0967964	0.611025	1	-0.237546	0.209645	1
LOC107376612	RFX1	rfx1 (2 of 2)	-0.206533	0.0554724	0.769713	-0.0594019	0.612543	1	0.14713	0.20491	1
LOC107376394	ARHGDIB	arhgdia (2 of 3)	0.212624	0.0563335	0.769713	0.14899	0.211646	1	-0.0636347	0.603994	1
neurl4	NEURL4	neurl4	0.234348	0.0560467	0.769713	0.0726331	0.579387	1	-0.161714	0.226383	1
LOC107381403	NA	LOC107381403	-0.227771	0.0555709	0.769713	-0.147142	0.251528	1	0.0806294	0.533847	1
slc39a12	SLC39A12	slc39a12	0.805751	0.0555644	0.769713	0.308565	0.51255	1	-0.49717	0.274089	1
slc25a36	SLC25A36	slc25a36 (1 of 3)	-0.173757	0.0554107	0.769713	-0.0811259	0.407813	1	0.0926306	0.344785	1
LOC107385126	ITIH4	itih3 (3 of 3)	-0.530413	0.056399	0.769713	-0.309219	0.290304	1	0.221189	0.489561	1
LOC107385151	FRS2	frs2 (2 of 2)	0.339595	0.0562688	0.769713	0.129725	0.49523	1	-0.209869	0.280018	1
LOC107388507	DUOX1	duox2	-0.899136	0.056485	0.769713	-0.646116	0.187604	1	0.253076	0.74285	1
ppfibp1	PPFIBP1	ppfibp1 (1 of 2)	0.279475	0.0562384	0.769713	0.240471	0.126507	1	-0.039005	0.806585	1
LOC107389052	HIPK2	hipk2 (4 of 4)	0.647069	0.0560745	0.769713	0.138836	0.708589	1	-0.508196	0.171594	1
tspan9	TSPAN9	tspan9 (1 of 2)	0.385869	0.0557371	0.769713	0.183877	0.39561	1	-0.201992	0.358592	1
cacna1f	CACNA1F	cacna1f	-0.388398	0.0563267	0.769713	-0.424518	0.0560049	1	-0.0360989	0.90823	1
LOC107391611	ZNF646	znf646 (1 of 3)	-0.206977	0.0564235	0.769713	-0.0989368	0.394644	1	0.10804	0.36125	1
usp13	USP13	usp13	-0.25808	0.0563565	0.769713	-0.170511	0.243411	1	0.0875698	0.550883	1
LOC107393112	INSR	insr (1 of 3)	0.746201	0.056481	0.769713	0.253192	0.540259	1	-0.493002	0.253464	1
skiv2l	SKIV2L	skiv2l	0.255781	0.0563099	0.769713	0.166304	0.251596	1	-0.0894783	0.538561	1
nrm	NRM	nrm	0.50113	0.056331	0.769713	0.501172	0.076708	1	6.42822e-06	1	1
trps1	TRPS1	trps1	0.444439	0.0559101	0.769713	-0.0592426	0.819329	1	-0.503676	0.0473257	1
LOC107397087	PLXNB1	plxnb1 (2 of 4)	0.612197	0.0563355	0.769713	0.313467	0.35771	1	-0.29873	0.398328	1
LOC107372933	CXorf57	cxorf57	-0.190439	0.0562042	0.769713	-0.191475	0.0754497	1	-0.0010345	0.992232	1
LOC107372963	YDJC	ydjc (2 of 2)	-0.289805	0.0555237	0.769713	-0.121462	0.46795	1	0.16834	0.305085	1
sirt2	SIRT2	sirt2	-0.175956	0.0559971	0.769713	-0.12146	0.221656	1	0.0544955	0.586247	1
ccne1	CCNE1	ccne1	-0.248201	0.0559644	0.769713	-0.118125	0.403587	1	0.130075	0.355598	1
vstm4	VSTM4	vstm4 (1 of 2)	0.57531	0.0566192	0.770657	0.333451	0.30697	1	-0.241867	0.478292	1
LOC107376814	INPP4B	inpp4b (1 of 2)	-0.21123	0.0566688	0.770657	-0.243078	0.0411016	1	-0.0318471	0.783305	1
LOC107379635	EPB41L4B	epb41l4b	-0.332354	0.0566581	0.770657	-0.216166	0.253578	1	0.116188	0.536048	1
LOC107391878	ALMS1	alms1	-0.26616	0.0567349	0.771037	-0.272289	0.0725888	1	-0.00612789	0.971485	1
cfap57	CFAP57	cfap57	-0.256154	0.0567754	0.771069	-0.292646	0.0457839	1	-0.0364898	0.813795	1
LOC107374913	FAM132A	c1qtnf12	0.636422	0.0568371	0.771388	0.76253	0.0302733	1	0.125972	0.724506	1
LOC107393195	PLPP2	plpp2 (1 of 2)	0.338223	0.0569024	0.771756	0.280807	0.143335	1	-0.0574191	0.76173	1
mri1	MRI1	mri1	0.225853	0.0569825	0.771879	0.218749	0.0852356	1	-0.0071047	0.963902	1
LOC107396638	C22orf31	LOC107396638	0.969275	0.0569879	0.771879	0.460497	0.416729	1	-0.508768	0.358926	1
cers2	CERS2	cers2 (1 of 4)	0.23065	0.0570689	0.771993	0.0556097	0.674015	1	-0.17504	0.181812	1
prdm16	PRDM16	prdm16	0.350996	0.0570728	0.771993	0.0191571	0.918012	1	-0.331835	0.100326	1
LOC107377841	SLC22A2	slc22a2 (1 of 2)	0.418259	0.0573067	0.772569	0.0628213	0.793486	1	-0.355414	0.140454	1
LOC107379497	ENDOD1	endod1 (8 of 8)	0.428569	0.0571865	0.772569	0.100948	0.680611	1	-0.327601	0.193741	1
LOC107391780	MLLT4	afdn	-0.806551	0.0572869	0.772569	-0.0935843	0.946226	1	0.712636	0.108307	1
LOC107392035	NA	LOC107392035	1.46084	0.0572135	0.772569	1.45207	0.0703403	1	-0.00959761	1	1
asnsd1	ASNSD1	asnsd1	-0.18657	0.0572736	0.772569	-0.0637855	0.549452	1	0.122784	0.246838	1
mdm4	MDM4	mdm4	-0.183795	0.0573615	0.772792	-0.0986143	0.343941	1	0.0851807	0.41683	1
LOC107380956	NA	trip11 (2 of 2)	0.907591	0.057417	0.773024	0.29622	0.569482	1	-0.611335	0.246228	1
kiaa2013	KIAA2013	kiaa2013	0.178439	0.0575531	0.77434	0.138948	0.166808	1	-0.0394918	0.709058	1
LOC107376136	NA	LOC107376136	1.05259	0.0580308	0.774581	0.390777	0.585793	1	-0.661723	0.264003	1
wfikkn2	WFIKKN2	wfikkn2 (2 of 2)	0.420224	0.0579007	0.774581	0.297565	0.215891	1	-0.122663	0.605463	1
LOC107378105	MGA	mga (3 of 3)	-0.291073	0.0580047	0.774581	-0.0169275	0.91896	1	0.274138	0.0987061	1
xrn2	XRN2	xrn2	-0.172135	0.0580798	0.774581	-0.0939008	0.338451	1	0.078234	0.426032	1
azin1	AZIN1	azin1 (2 of 2)	-0.172146	0.0577607	0.774581	-0.0669727	0.498928	1	0.105173	0.281579	1
fam171a1	FAM171A1	fam171a1	-0.220974	0.0580934	0.774581	-0.178959	0.156291	1	0.0420153	0.73968	1
arglu1	ARGLU1	arglu1	-0.216925	0.0579053	0.774581	-0.203522	0.100713	1	0.0134032	0.91325	1
dnajc27	DNAJC27	dnajc27	0.351253	0.057943	0.774581	0.0449618	0.820397	1	-0.30629	0.128857	1
rhobtb3	RHOBTB3	rhobtb3	0.220572	0.0576879	0.774581	0.248419	0.0444838	1	0.0278424	0.820835	1
LOC107386732	IL2RG	il2rg (1 of 2)	0.444129	0.0577939	0.774581	0.288597	0.252009	1	-0.155546	0.537048	1
glra2	GLRA2	glra2	-0.252847	0.0581079	0.774581	-0.104424	0.472544	1	0.148423	0.299689	1
LOC107394926	SFPQ	sfpq	0.189498	0.057935	0.774581	0.101242	0.345288	1	-0.0882568	0.416925	1
LOC107374186	TMEM117	tmem117 (1 of 2)	0.377115	0.0576384	0.774581	0.110969	0.604052	1	-0.266144	0.21891	1
LOC107374577	DCTN4	dctn4 (1 of 2)	-0.174818	0.0579586	0.774581	-0.0301025	0.764478	1	0.144715	0.146991	1
ints6l	INTS6	ints6l	-0.212137	0.0582544	0.774884	-0.0279792	0.825341	1	0.184157	0.125682	1
LOC107391958	KRT27	krt24	0.414766	0.0585528	0.774884	0.317129	0.172918	1	-0.097656	0.71674	1
LOC107386605	PCDHAC2	pcdhac2 (3 of 7)	0.279241	0.058266	0.774884	0.191807	0.224659	1	-0.0874351	0.587958	1
kif6	KIF6	kif6	0.547243	0.0584104	0.774884	0.26131	0.400965	1	-0.285929	0.364786	1
srsf5	SRSF4	srsf5 (2 of 2)	-0.21853	0.0583793	0.774884	-0.123707	0.32287	1	0.0948228	0.445437	1
cap2	CAP2	cap2	-0.698449	0.058453	0.774884	-0.59404	0.139921	1	0.104451	0.793459	1
LOC107396070	NA	LOC107396070	0.489377	0.0585289	0.774884	0.282252	0.302193	1	-0.207127	0.476705	1
LOC107396850	NA	LOC107396850	0.381306	0.0585162	0.774884	0.124584	0.561201	1	-0.256718	0.246608	1
LOC107372554	KRT13	krt13 (6 of 6)	-1.58928	0.0585089	0.774884	-2.782	0.00511073	0.913374	-1.19242	0.208194	1
LOC107372770	KIAA1324L	kiaa1324 (1 of 4)	0.297197	0.0582914	0.774884	0.0921665	0.581124	1	-0.205029	0.232573	1
LOC107373859	PCDHA7	pcdha7	1.09302	0.0583009	0.774884	0.446011	0.459209	1	-0.647005	0.310243	1
LOC107396839	NA	LOC107396839	-0.48645	0.0586313	0.775409	-0.308949	0.269357	1	0.177504	0.543695	1
LOC107391775	KCNC1	kcnc1 (2 of 3)	0.62694	0.0586692	0.775409	0.156754	0.658118	1	-0.470179	0.194126	1
LOC107372718	SLC25A36	slc25a36 (3 of 3)	-0.204801	0.0587772	0.776328	-0.241969	0.0389274	1	-0.0371675	0.75142	1
LOC107392305	MUM1L1	mum1l1	-0.380788	0.0588286	0.776499	-0.22183	0.317771	1	0.158958	0.468138	1
dcun1d2	DCUN1D2	dcun1d2	0.368565	0.0589302	0.777332	0.337642	0.104092	1	-0.0309373	0.896929	1
smarcc1	SMARCC1	smarcc1 (2 of 2)	-0.194174	0.0590689	0.778197	-0.0954627	0.391332	1	0.0987115	0.373284	1
gas1	GAS1	gas1 (2 of 3)	-0.249401	0.0590877	0.778197	-0.00702725	0.967345	1	0.24237	0.0884231	1
LOC107395341	PSMG2	psmg2 (1 of 2)	-0.709507	0.0591114	0.778197	-0.0695668	0.976609	1	0.63972	0.104867	1
kifc1	KIFC1	kifc1 (1 of 2)	-0.258991	0.0591598	0.778327	-0.206274	0.159457	1	0.0527189	0.739123	1
LOC107379437	NA	LOC107379437	0.50608	0.0593053	0.77872	0.277029	0.324857	1	-0.229051	0.44685	1
LOC107387246	ASB3	asb3	-0.284323	0.0592948	0.77872	-0.224496	0.173634	1	0.0598327	0.729641	1
LOC107397222	SHCBP1	shcbp1	0.356803	0.0593021	0.77872	0.194115	0.360842	1	-0.16269	0.412752	1
LOC107380823	MAP1B	map1a (1 of 5)	0.242154	0.0595299	0.780197	0.0174749	0.896474	1	-0.224679	0.107758	1
LOC107381673	IL1R2	il1r1 (1 of 3)	0.846163	0.0594783	0.780197	0.470422	0.360733	1	-0.375802	0.436234	1
LOC107384440	NA	LOC107384440	1.00284	0.0595337	0.780197	1.73787	0.00114033	0.506695	0.733986	0.135625	1
LOC107382969	GPT2	gpt2 (3 of 3)	0.246298	0.0596388	0.781067	0.307199	0.0287831	1	0.0608986	0.669846	1
LOC107376355	C1QTNF1	c1qtnf1	0.998282	0.0598252	0.782155	0.351204	0.599299	1	-0.647015	0.249212	1
ptrf	PTRF	ptrf (2 of 2)	0.261385	0.0598781	0.782155	0.287489	0.0534003	1	0.0260988	0.866969	1
LOC107383904	MYLK4	mylk2	-1.12672	0.0598787	0.782155	-1.59604	0.0182893	1	-0.467758	0.599604	1
LOC107385116	CACNA1D	cacna1d (5 of 5)	-0.237447	0.0599155	0.782155	-0.109282	0.425302	1	0.128165	0.344528	1
otogl	OTOGL	otogl	-0.442137	0.0597779	0.782155	-0.489268	0.0586278	1	-0.0471125	0.870058	1
LOC107379641	TMEM244	tmem244 (2 of 2)	-0.268917	0.0600059	0.782829	0.00184085	1	1	0.27075	0.0813216	1
LOC107381464	GAS2	gas2 (3 of 3)	-0.235892	0.0600944	0.782971	-0.11979	0.378505	1	0.116101	0.39122	1
fam104a	FAM104A	fam104a	-0.176579	0.0600617	0.782971	-0.0245145	0.822008	1	0.152063	0.130265	1
etaa1	ETAA1	etaa1 (1 of 2)	-0.269774	0.0601615	0.783341	-0.152594	0.324806	1	0.11718	0.452668	1
LOC107381474	NA	LOC107381474	1.25274	0.0602446	0.78337	0.64808	0.357146	1	-0.604641	0.507055	1
LOC107385163	TGFA	tmeff2 (1 of 2)	-0.211684	0.0604255	0.78337	-0.108593	0.367184	1	0.103091	0.405128	1
LOC107385667	C1orf106	LOC107385667	0.416361	0.0604353	0.78337	0.293811	0.216946	1	-0.122561	0.624467	1
LOC107385810	NA	LOC107385810	0.352058	0.060388	0.78337	0.352214	0.0775858	1	0.000145657	0.985417	1
LOC107389970	MBNL2	mbnl2 (2 of 2)	0.31392	0.0602263	0.78337	0.0936954	0.597267	1	-0.220224	0.228448	1
reep6	REEP6	reep6	0.345705	0.0603488	0.78337	-0.0300722	0.86338	1	-0.375766	0.0560789	1
LOC107395621	SLC6A4	slc6a4 (3 of 3)	0.445986	0.0603613	0.78337	0.166361	0.527368	1	-0.279618	0.277312	1
ftsj2	FTSJ2	ftsj2	-0.280677	0.0605417	0.783743	-0.205118	0.210177	1	0.0755623	0.65002	1
trim37	TRIM37	trim37	-0.189194	0.0605395	0.783743	-0.151058	0.167682	1	0.038136	0.723611	1
LOC107394901	NA	LOC107394901	-0.331375	0.0606213	0.784271	-0.442812	0.0198622	1	-0.111421	0.563676	1
LOC107378096	ENTPD5	entpd5 (1 of 2)	0.316037	0.06067	0.784398	0.267346	0.142414	1	-0.0486978	0.78666	1
znf800	ZNF800	znf800	-0.203551	0.0609318	0.785507	0.0143343	0.903875	1	0.217884	0.0625004	1
LOC107377610	HEBP2	hebp2 (1 of 4)	0.351135	0.0610422	0.785507	0.0958771	0.637404	1	-0.255255	0.2103	1
nr4a3	NR4A3	nr4a3	0.368719	0.0609355	0.785507	0.280236	0.182723	1	-0.0884841	0.685107	1
lmf1	LMF1	lmf1	-0.188764	0.060831	0.785507	-0.134196	0.210222	1	0.0545687	0.632332	1
olig2	OLIG2	olig2	0.256465	0.0610669	0.785507	0.177275	0.229529	1	-0.0791909	0.59358	1
LOC107395482	MAN1A2	man1a2 (1 of 2)	0.280996	0.0608505	0.785507	0.151187	0.34165	1	-0.129809	0.437878	1
LOC107396993	NA	LOC107396993	0.936941	0.0609706	0.785507	0.103385	0.861409	1	-0.833414	0.133539	1
LOC107374620	ACAD11	acad11 (3 of 4)	0.762588	0.0610597	0.785507	0.75225	0.0864531	1	-0.0107289	0.958837	1
LOC107391141	PPHLN1	pphln1 (1 of 3)	0.938482	0.061241	0.787246	0.603483	0.252278	1	-0.335072	0.564589	1
gpi	GPI	gpi (2 of 2)	-0.994319	0.0614242	0.788059	-1.37738	0.0223003	1	-0.382839	0.541009	1
nop9	NOP9	nop9	-0.335495	0.0615666	0.788059	-0.202289	0.28469	1	0.133206	0.518842	1
esyt1	ESYT1	esyt1 (1 of 2)	0.193582	0.0613883	0.788059	0.00780753	0.957265	1	-0.185773	0.095193	1
pkmyt1	PKMYT1	pkmyt1	-0.305249	0.0614924	0.788059	-0.0157153	0.931331	1	0.289527	0.0997036	1
LOC107391065	GRIP1	grip2 (2 of 2)	-0.456642	0.0614275	0.788059	-0.2745	0.303174	1	0.182143	0.483383	1
LOC107391823	NA	LOC107391823	0.509751	0.0615775	0.788059	0.066591	0.816683	1	-0.443158	0.136707	1
LOC107394679	NA	LOC107394679	-0.220473	0.0615232	0.788059	-0.166769	0.185922	1	0.0537051	0.687171	1
gria2	GRIA2	gria2 (2 of 2)	-0.227483	0.0620381	0.788678	-0.177047	0.181495	1	0.0504359	0.698004	1
LOC107384049	BHLHE40	bhlhe40 (1 of 2)	-0.278459	0.0619659	0.788678	-0.158461	0.32883	1	0.119998	0.452698	1
alox15	ALOX5	alox15	0.52866	0.0619084	0.788678	0.636084	0.0315785	1	0.107282	0.745512	1
atrip	ATRIP	atrip	-0.238899	0.0617655	0.788678	-0.216112	0.116672	1	0.0227892	0.879232	1
LOC107386475	ADAMTS15	adamts15 (1 of 2)	-0.463194	0.0620554	0.788678	-0.214222	0.417822	1	0.248955	0.376773	1
LOC107391307	KDM5B	kdm5b (2 of 2)	-0.188573	0.0618593	0.788678	-0.0585922	0.592869	1	0.12998	0.232054	1
slc25a29	SLC25A29	slc25a29 (2 of 2)	-0.243679	0.0618999	0.788678	-0.195669	0.167468	1	0.04801	0.731338	1
reck	RECK	reck	0.278087	0.0617355	0.788678	0.163439	0.312279	1	-0.114649	0.474962	1
LOC107395743	TMEM94	tmem94 (2 of 2)	0.34485	0.0616668	0.788678	0.276095	0.16011	1	-0.0687587	0.753599	1
LOC107373504	ZFP3	znf883 (1 of 5)	-0.211482	0.0617823	0.788678	-0.128079	0.293997	1	0.0834023	0.501525	1
LOC107373754	ZNF79	znf8 (1 of 2)	-0.408069	0.0619922	0.788678	-0.437397	0.0665188	1	-0.029302	0.942509	1
LOC107387866	PHOSPHO1	phospho1 (2 of 2)	0.412166	0.0621415	0.789276	0.0153411	0.972528	1	-0.396803	0.0994743	1
LOC107379630	NA	LOC107379630	0.53299	0.0624389	0.789559	0.348149	0.251997	1	-0.184844	0.562197	1
LOC107388958	SMCR8	smcr8 (2 of 2)	-0.310772	0.0625394	0.789559	-0.179988	0.298055	1	0.130783	0.488789	1
LOC107393393	IKZF3	ikzf1 (2 of 2)	-0.262458	0.0629568	0.789559	-0.274392	0.0736553	1	-0.0119308	0.947734	1
znf511	ZNF511	znf511	-0.262965	0.0625614	0.789559	-0.143819	0.339275	1	0.119146	0.444688	1
lyrm7	LYRM7	lyrm7	-0.245255	0.0626477	0.789559	-0.154728	0.272895	1	0.0905277	0.535149	1
LOC107378297	DNAJB1	dnajb1 (1 of 2)	0.243449	0.0623078	0.789559	0.238928	0.0895892	1	-0.00452269	0.973699	1
fam117a	FAM117A	fam117a (2 of 2)	-0.431297	0.0627166	0.789559	-0.12356	0.597923	1	0.307705	0.232373	1
kdf1	KDF1	kdf1 (1 of 2)	0.851326	0.0623513	0.789559	0.675385	0.191442	1	-0.176224	0.76071	1
rrp8	RRP8	rrp8	-0.308719	0.0628951	0.789559	-0.162603	0.365189	1	0.146115	0.415993	1
b3gnt8	B3GNT2	b3gnt8	-0.267923	0.0622736	0.789559	0.0117332	0.944809	1	0.279646	0.0726963	1
LOC107381349	NFAT5	nfat5 (1 of 2)	0.261469	0.0629925	0.789559	0.0992944	0.523789	1	-0.162174	0.281579	1
LOC107381634	LIMS3	lims1 (1 of 2)	-0.2089	0.0626091	0.789559	-0.11883	0.329689	1	0.0900702	0.45564	1
LOC107383773	TMEM236	tmem236 (1 of 2)	0.824976	0.0629198	0.789559	0.00892381	1	1	-0.815713	0.0842273	1
acsl4	ACSL4	acsl4	0.175747	0.0622996	0.789559	0.134995	0.182083	1	-0.0407522	0.694341	1
LOC107387025	CEP290	cep290 (2 of 5)	0.976021	0.0629734	0.789559	0.132097	0.816126	1	-0.843837	0.150016	1
LOC107390557	OPRL1	oprl1 (2 of 2)	0.534969	0.0626834	0.789559	0.2404	0.433381	1	-0.294565	0.357516	1
LOC107391239	TRHR	trhr (3 of 3)	0.33565	0.0630413	0.789559	0.389258	0.0455382	1	0.0535891	0.804167	1
tmem38a	TMEM38A	tmem38a	-0.215052	0.0630631	0.789559	-0.0835684	0.506368	1	0.131482	0.293349	1
LOC107395904	WNT7A	wnt7a (2 of 2)	-0.520464	0.0626625	0.789559	-0.227426	0.442293	1	0.293024	0.348658	1
LOC107396752	ZNF300	znf157	-0.162288	0.0627702	0.789559	-0.118387	0.21431	1	0.0439019	0.634328	1
prrc2c	PRRC2C	prrc2c	0.337981	0.0625891	0.789559	0.113854	0.556479	1	-0.224127	0.257095	1
LOC107372784	NA	samd3 (10 of 18)	0.56677	0.0628602	0.789559	0.224393	0.490581	1	-0.34237	0.306719	1
LOC107374128	NA	LOC107374128	-0.540205	0.0627107	0.789559	-0.148506	0.646909	1	0.39165	0.227516	1
LOC107385579	ASB12	asb12 (2 of 2)	1.14971	0.0636626	0.791555	0.625301	0.33595	1	-0.524445	0.459904	1
LOC107382520	TSPAN9	tspan9 (2 of 2)	0.236302	0.0634854	0.791555	0.241854	0.0804196	1	0.0055479	0.992479	1
uap1l1	UAP1L1	uap1l1	0.266086	0.0638217	0.791555	0.225938	0.150486	1	-0.0401561	0.794483	1
cabp4	CABP4	cabp4	0.664793	0.0637113	0.791555	-0.0872816	0.936343	1	-0.751763	0.0753228	1
LOC107377033	RBM4	rbm4 (2 of 2)	-0.254243	0.063403	0.791555	-0.166903	0.261994	1	0.0873403	0.551825	1
cyth2	CYTH2	cyth2	0.196954	0.0640456	0.791555	0.277316	0.014077	1	0.0803595	0.468616	1
zbtb5	ZBTB5	zbtb5 (2 of 2)	0.27425	0.0640372	0.791555	0.190775	0.228344	1	-0.0834765	0.614127	1
LOC107383499	GLIS1	glis1 (1 of 2)	0.574096	0.0634083	0.791555	0.454013	0.176904	1	-0.120126	0.722605	1
tmem88b	TMEM88	tmem88b	0.362572	0.0639235	0.791555	0.0688252	0.715027	1	-0.293737	0.182032	1
itpr1	ITPR1	itpr1 (2 of 2)	-0.575222	0.0637711	0.791555	-0.277011	0.415977	1	0.298211	0.364703	1
LOC107387936	MYLPF	mylpf (2 of 2)	-0.926441	0.0639446	0.791555	-0.71969	0.195498	1	0.206783	0.706943	1
fancf	FANCF	fancf	-0.331451	0.0635373	0.791555	-0.175108	0.374929	1	0.156341	0.430212	1
LOC107391582	STXBP4	stxbp4 (1 of 2)	-0.185124	0.0633026	0.791555	0.000290493	0.98914	1	0.185414	0.0822483	1
LOC107392469	NA	LOC107392469	0.368465	0.0633057	0.791555	0.256253	0.227228	1	-0.112215	0.607452	1
LOC107392842	IFI44L	ifi44 (2 of 4)	0.496574	0.0636943	0.791555	0.565731	0.0465738	1	0.0691455	0.801229	1
rsad1	RSAD1	rsad1	-0.329473	0.0640278	0.791555	-0.195973	0.313859	1	0.133499	0.482791	1
ybey	YBEY	ybey	-0.23646	0.0635459	0.791555	-0.140602	0.304617	1	0.0958576	0.493424	1
LOC107396674	COL7A1	col7a1 (2 of 3)	0.944075	0.0637529	0.791555	1.34788	0.00894456	1	0.403127	0.477899	1
LOC107397376	MICAL2	mical2 (3 of 4)	-0.26702	0.0639934	0.791555	-0.319198	0.0445492	1	-0.0521707	0.769834	1
LOC107372965	H3F3A	h3f3a (5 of 6)	-0.251432	0.0637928	0.791555	0.0577748	0.688595	1	0.309206	0.0334865	1
LOC107373677	MEF2D	mef2a (1 of 3)	0.430274	0.0634636	0.791555	0.108657	0.664771	1	-0.321609	0.204162	1
LOC107375562	SF3A2	sf3a2 (2 of 2)	-0.210038	0.067046	0.794301	-0.224396	0.0675897	1	-0.0143555	0.903588	1
pdgfrb	PDGFRB	pdgfrb	0.186036	0.066301	0.794301	0.0769437	0.480502	1	-0.109092	0.321301	1
LOC107376008	SSH3	ssh3	-0.328728	0.0653341	0.794301	-0.130435	0.502089	1	0.198293	0.300416	1
scyl1	SCYL1	scyl1	-0.159676	0.0663422	0.794301	-0.0248863	0.796019	1	0.134789	0.15022	1
aars2	AARS2	aars2	-0.200024	0.0650577	0.794301	-0.16437	0.160406	1	0.0356556	0.765196	1
LOC107373116	BMP1	bmp1 (2 of 2)	0.209785	0.0667504	0.794301	0.118652	0.337251	1	-0.0911333	0.460354	1
rax	RAX	rax (1 of 2)	-0.615758	0.0664731	0.794301	-1.20162	0.00257821	0.788894	-0.585145	0.20875	1
lrpprc	LRPPRC	lrpprc	0.151806	0.0655921	0.794301	0.0963268	0.276364	1	-0.0554792	0.5383	1
LOC107375881	PANK1	pank1	0.274706	0.0670168	0.794301	0.0911493	0.570356	1	-0.183556	0.26213	1
LOC107377002	TNFSF10	tnfsf10 (1 of 4)	0.267687	0.0670604	0.794301	0.127894	0.429554	1	-0.139793	0.372644	1
abcd4	ABCD4	abcd4	-0.207005	0.0645201	0.794301	-0.0793911	0.514185	1	0.127613	0.292336	1
LOC107378257	NA	LOC107378257	-0.496977	0.0668247	0.794301	0.0563613	0.85362	1	0.553289	0.0570648	1
hsd17b14	HSD17B14	hsd17b14	0.302858	0.0660947	0.794301	0.27149	0.126328	1	-0.0313737	0.862657	1
ngfr	NGFR	ngfr (1 of 2)	0.540142	0.0650357	0.794301	0.105579	0.741052	1	-0.434552	0.176504	1
LOC107378696	CHN2	chn2 (1 of 2)	-0.463905	0.0657715	0.794301	-0.281772	0.305471	1	0.182133	0.498836	1
has2	HAS2	has2	0.577848	0.0647461	0.794301	0.446893	0.181141	1	-0.130977	0.713751	1
LOC107379487	FBXW7	fbxw7 (3 of 3)	-0.177677	0.0659791	0.794301	0.0837156	0.405169	1	0.261388	0.0111912	1
exosc5	EXOSC5	exosc5	-0.290783	0.0650281	0.794301	-0.0237518	0.905047	1	0.26702	0.114144	1
LOC107380031	FCGR1A	fcgr1a (1 of 2)	0.488228	0.0653071	0.794301	0.181819	0.542276	1	-0.306394	0.298048	1
rilp	RILPL1	rilp	-0.219612	0.06582	0.794301	-0.093694	0.457158	1	0.125917	0.338599	1
LOC107380401	NA	LOC107380401	0.786926	0.0649012	0.794301	-0.0217212	1	1	-0.808455	0.0974338	1
LOC107380508	EHD2	ehd2 (2 of 2)	0.518576	0.0655024	0.794301	0.174891	0.55088	1	-0.343663	0.275978	1
LOC107380514	SI	si	-0.498149	0.066256	0.794301	-0.609626	0.0394936	1	-0.111415	0.728851	1
usp32	USP32	usp32	0.285304	0.0668713	0.794301	0.167575	0.314891	1	-0.117729	0.490035	1
swap70	SWAP70	swap70 (3 of 3)	0.240824	0.0659701	0.794301	0.342981	0.0150333	1	0.102153	0.480275	1
LOC107381964	NA	LOC107381964	1.441	0.0656237	0.794301	0.493634	0.552589	1	-0.947202	0.271682	1
lrrc28	LRRC28	lrrc28	-0.229495	0.0660537	0.794301	-0.262255	0.0508165	1	-0.0327571	0.804614	1
LOC107383143	TUBB6	tubb (1 of 6)	0.367511	0.0666333	0.794301	0.23387	0.287744	1	-0.133645	0.531535	1
LOC107384477	PIK3CA	pik3ca (3 of 3)	0.205683	0.0652028	0.794301	0.099151	0.407189	1	-0.106532	0.381839	1
ddx4	DDX4	ddx4	1.26647	0.0649094	0.794301	0.418508	0.558325	1	-0.847845	0.277721	1
pcid2	PCID2	pcid2	-0.244082	0.0660733	0.794301	-0.178428	0.202082	1	0.0656546	0.677609	1
id1	ID1	id1	-0.227115	0.0655798	0.794301	0.096741	0.460581	1	0.323853	0.0142238	1
ttf1	TTF1	ttf1	-0.215637	0.0668336	0.794301	-0.0725188	0.571252	1	0.143117	0.260713	1
LOC107386063	NA	kif20b (3 of 3)	1.00913	0.0648047	0.794301	-0.0668301	0.960641	1	-1.07567	0.0794495	1
myh15	NA	myh15	0.366821	0.0661786	0.794301	0.17556	0.411011	1	-0.19126	0.379465	1
gemin5	GEMIN5	gemin5	-0.188054	0.0661056	0.794301	-0.0669827	0.536803	1	0.12107	0.279564	1
LOC107387167	SLCO2B1	slco2b1	0.54412	0.0661392	0.794301	-0.143128	0.664815	1	-0.687178	0.0346454	1
LOC107387219	CBL	cbl (2 of 3)	0.358556	0.0668089	0.794301	0.12586	0.54778	1	-0.232696	0.275605	1
snf8	SNF8	snf8	-0.219898	0.0664029	0.794301	-0.0472666	0.715882	1	0.172629	0.184062	1
LOC107387645	LASP1	lasp1 (2 of 2)	0.26866	0.0660274	0.794301	0.094313	0.562312	1	-0.174344	0.268191	1
dclre1a	DCLRE1A	dclre1a	0.310523	0.0650098	0.794301	0.143272	0.438706	1	-0.167248	0.375592	1
LOC107387899	FRA10AC1	fra10ac1	-0.193751	0.0648694	0.794301	-0.107777	0.345565	1	0.0859744	0.448408	1
pik3cb	PIK3CB	pik3cb (2 of 2)	0.206497	0.065854	0.794301	-0.0575524	0.64984	1	-0.264047	0.0316976	1
lactb	LACTB	lactb	0.222686	0.0643347	0.794301	0.166483	0.208259	1	-0.0562059	0.654569	1
slc1a2	SLC1A2	slc1a2 (2 of 3)	0.26577	0.0665394	0.794301	0.35458	0.0223852	1	0.0888103	0.565786	1
LOC107389113	FAM3C	fam3c (2 of 2)	-0.275879	0.0666985	0.794301	-0.250242	0.12601	1	0.0256408	0.87892	1
ccnyl1	CCNYL1	ccnyl1 (1 of 2)	-0.161394	0.066973	0.794301	-0.12216	0.197932	1	0.0392345	0.685272	1
gdi1	GDI1	gdi1	0.185252	0.0653911	0.794301	0.19936	0.0644777	1	0.0141085	0.891724	1
gabrd	GABRD	gabrd	-0.330892	0.066275	0.794301	-0.346448	0.0776566	1	-0.0155557	0.941272	1
uckl1	UCKL1	uckl1	-0.1856	0.0662766	0.794301	-0.255157	0.0194202	1	-0.0695544	0.525621	1
LOC107391088	SLC6A1	slc6a1 (2 of 4)	-0.212733	0.0647603	0.794301	-0.00779207	0.953317	1	0.204941	0.0975858	1
LOC107391240	TMEM198	tmem198 (4 of 4)	0.561239	0.0662056	0.794301	0.516076	0.101128	1	-0.0452153	0.941783	1
atg2b	ATG2B	atg2b	-0.171469	0.0666646	0.794301	-0.126891	0.209871	1	0.0445779	0.659151	1
LOC107392495	TMEM39B	tmem39b (1 of 2)	-0.197698	0.0646379	0.794301	-0.120805	0.292211	1	0.0768933	0.51407	1
LOC107393010	NA	LOC107393010	0.524894	0.0667474	0.794301	-0.263489	0.495803	1	-0.788056	0.0149581	1
atp13a3	ATP13A3	atp13a3 (1 of 2)	-0.201967	0.066147	0.794301	-0.166636	0.162312	1	0.0353304	0.764203	1
ppp6c	PPP6C	ppp6c (1 of 2)	-0.196892	0.0665822	0.794301	-0.125594	0.278066	1	0.0712973	0.540643	1
chmp7	CHMP7	chmp7	-0.172724	0.0648439	0.794301	-0.0941695	0.350549	1	0.0785547	0.439351	1
asb6	ASB6	asb6 (1 of 2)	0.543005	0.0648945	0.794301	0.217631	0.481445	1	-0.325354	0.324021	1
LOC107394068	TSPAN3	tspan3 (1 of 3)	0.39599	0.0667712	0.794301	0.183993	0.428547	1	-0.211996	0.370269	1
LOC107394594	S100P	s100p	0.462855	0.0653085	0.794301	0.359227	0.18115	1	-0.103631	0.707857	1
ubqln4	UBQLN4	ubqln4	0.147124	0.0669675	0.794301	0.0365387	0.674382	1	-0.110585	0.203595	1
LOC107394841	GSG1L	gsg1 (3 of 8)	-0.39222	0.0659967	0.794301	-0.257052	0.267283	1	0.135169	0.559442	1
LOC107395560	ZNF235	znf146 (3 of 60)	-0.219405	0.0665938	0.794301	0.015656	0.90712	1	0.235055	0.0667057	1
slc35a2	SLC35A2	slc35a2	0.219208	0.0668222	0.794301	0.252628	0.049395	1	0.0334149	0.817446	1
fbxo33	FBXO33	fbxo33	0.247674	0.0645642	0.794301	0.201705	0.157425	1	-0.0459713	0.768201	1
LOC107373671	TBKBP1	tbkbp1 (2 of 2)	0.346789	0.0658112	0.794301	-0.0228067	0.91727	1	-0.369593	0.0723356	1
LOC107373777	NA	LOC107373777	0.421937	0.0662547	0.794301	0.361211	0.139255	1	-0.0607299	0.8217	1
LOC107373834	ADPRM	adprm (1 of 2)	0.449283	0.0669148	0.794301	0.452812	0.082473	1	0.00349976	0.991636	1
LOC107374380	RTL1	rtl1 (1 of 16)	0.840569	0.066833	0.794301	1.43457	0.00273668	0.806811	0.593398	0.234709	1
LOC107374614	ZNF235	LOC107374614	0.481715	0.0664233	0.794301	0.196373	0.51532	1	-0.28533	0.313794	1
LOC107377080	CHRNB3	chrnb3 (2 of 2)	-0.318434	0.0671075	0.794394	0.0437682	0.813312	1	0.362185	0.054142	1
LOC107392678	NA	LOC107392678	-0.326069	0.0671675	0.794638	-0.311106	0.0966224	1	0.0149721	0.985166	1
LOC107395019	KCNN3	kcnn3	0.451999	0.0672168	0.794755	0.0674323	0.792947	1	-0.38456	0.157724	1
LOC107375118	COL24A1	col1a2 (2 of 3)	-0.725328	0.0673704	0.796106	-0.214966	0.666627	1	0.510219	0.224429	1
fmr1	FXR1	fmr1	0.355033	0.0677274	0.796486	0.199609	0.336069	1	-0.155424	0.465612	1
LOC107376629	NACC1	nacc1 (2 of 2)	0.333592	0.0683176	0.796486	0.124116	0.526088	1	-0.209475	0.293811	1
LOC107376235	GIMAP4	gimap7 (3 of 8)	0.21844	0.0680366	0.796486	0.177795	0.170036	1	-0.0406455	0.749582	1
znf512	ZNF512	znf512	-0.164662	0.0678812	0.796486	-0.0143391	0.887379	1	0.150323	0.121274	1
hsf2	HSF2	hsf2	-0.182698	0.0685102	0.796486	0.0297538	0.776634	1	0.212449	0.0482255	1
LOC107378088	OTX2	otx2 (1 of 3)	-0.326322	0.067643	0.796486	0.188047	0.323137	1	0.514359	0.00703436	1
LOC107378648	DCBLD1	dcbld1	0.23141	0.0678411	0.796486	0.221367	0.105339	1	-0.0100443	0.939701	1
arhgef2	ARHGEF2	arhgef2	0.343077	0.0674804	0.796486	0.114894	0.564283	1	-0.228182	0.266643	1
tlcd1	TLCD1	tlcd1	0.210646	0.0685744	0.796486	0.302578	0.0147969	1	0.0919314	0.460956	1
prcp	PRCP	prcp	-0.238062	0.0684381	0.796486	-0.193953	0.160318	1	0.0441111	0.784915	1
wisp3	WISP3	wisp3	0.687482	0.0680396	0.796486	0.612268	0.118207	1	-0.0753183	0.916956	1
LOC107382188	CLOCK	clock (1 of 2)	0.246609	0.0675898	0.796486	0.101665	0.484524	1	-0.144943	0.322235	1
LOC107382761	NA	LOC107382761	1.04503	0.0685665	0.796486	0.493163	0.428136	1	-0.551853	0.390854	1
LOC107384035	PFKM	pfkm (2 of 2)	-0.842497	0.0675493	0.796486	-0.682384	0.173741	1	0.160155	0.752312	1
fam171b	FAM171B	fam171b (1 of 2)	0.307167	0.0685241	0.796486	0.246479	0.171444	1	-0.0606882	0.74765	1
eya2	EYA2	eya2	0.281912	0.0679038	0.796486	-0.278655	0.108429	1	-0.560544	0.00115677	1
LOC107387144	KLF8	klf8	0.254201	0.0681723	0.796486	0.0366399	0.805591	1	-0.21756	0.151504	1
gltscr1l	GLTSCR1L	gltscr1l	-0.186552	0.0678715	0.796486	-0.138144	0.209088	1	0.0484079	0.666302	1
LOC107387594	NA	LOC107387594	-0.762754	0.067622	0.796486	-0.0560103	1	1	0.706429	0.110886	1
ttc38	TTC38	ttc38	0.234561	0.0680439	0.796486	0.216051	0.121771	1	-0.018513	0.885923	1
LOC107389177	TGM2	tgm2 (3 of 3)	0.353279	0.0682705	0.796486	0.242318	0.254998	1	-0.110965	0.585979	1
LOC107389963	GPC6	gpc6 (1 of 2)	0.37645	0.0682212	0.796486	-0.124833	0.57041	1	-0.501248	0.0236039	1
LOC107390653	CASP9	casp9 (1 of 2)	-0.241614	0.0685049	0.796486	-0.179017	0.200932	1	0.0625976	0.6903	1
LOC107391406	MECP2	mecp2	-0.218804	0.0680778	0.796486	-0.161578	0.214141	1	0.0572268	0.661024	1
zbtb24	ZBTB24	zbtb24	-0.199988	0.0682119	0.796486	-0.1233	0.299677	1	0.0766886	0.520233	1
arhgef18	CTD-2207O23.3	arhgef18 (1 of 2)	0.179804	0.0683241	0.796486	0.0492796	0.649915	1	-0.130523	0.220507	1
LOC107396253	PGBD4	pgbd4 (6 of 13)	-0.570436	0.0680436	0.796486	-0.60076	0.0649184	1	-0.0302124	0.960905	1
LOC107372494	NA	LOC107372494	-0.674765	0.0685858	0.796486	-0.428219	0.289714	1	0.246551	0.574605	1
LOC107373776	CNFN	cnfn (3 of 6)	0.376244	0.0683997	0.796486	0.171121	0.438913	1	-0.205121	0.365068	1
LOC107374076	RBM10	rbm10 (1 of 2)	-0.200311	0.0674861	0.796486	-0.150949	0.203101	1	0.0493625	0.677211	1
LOC107376997	HTR2A	htr2a (2 of 2)	0.286742	0.0687086	0.796614	0.119425	0.485722	1	-0.167315	0.329063	1
LOC107381739	SMAD6	smad6 (1 of 2)	-0.354641	0.0688157	0.796614	-0.129303	0.542148	1	0.225324	0.306568	1
LOC107388147	GID4	gid4 (1 of 2)	-0.201022	0.0687065	0.796614	-0.149157	0.210607	1	0.0518651	0.667355	1
ptdss2	PTDSS2	ptdss2	0.220655	0.0688729	0.796614	0.16039	0.223075	1	-0.0602658	0.643804	1
pogz	POGZ	pogz	-0.219299	0.0688383	0.796614	-0.0339127	0.803377	1	0.185384	0.152609	1
LOC107395758	CASKIN1	caskin1 (4 of 5)	0.324871	0.0688042	0.796614	0.262795	0.165892	1	-0.0620811	0.7725	1
LOC107396861	PCDHGA11	pcdhb16 (6 of 11)	0.687251	0.0687449	0.796614	0.31925	0.421552	1	-0.367999	0.377965	1
aste1	ASTE1	aste1	0.345733	0.0689429	0.796967	0.0589361	0.801281	1	-0.28678	0.160175	1
wdr61	WDR61	wdr61	-0.199343	0.0690708	0.797989	-0.0781189	0.515102	1	0.121224	0.30278	1
hmg20b	HMG20B	hmg20b	-0.242274	0.0691531	0.798483	0.0251027	0.84966	1	0.267374	0.0602178	1
LOC107372346	AMBP	ambp (1 of 2)	0.433093	0.0693608	0.79904	0.0370242	0.909728	1	-0.396027	0.130132	1
LOC107375566	TMEM63B	tmem63b (2 of 2)	0.183775	0.0695061	0.79904	0.127058	0.244632	1	-0.0567172	0.60454	1
plekhf2	PLEKHF2	plekhf2 (1 of 2)	0.311367	0.069516	0.79904	0.264919	0.149628	1	-0.0464521	0.807031	1
LOC107383432	FZD8	fzd8 (2 of 2)	-0.377572	0.0695179	0.79904	-0.280619	0.220653	1	0.096961	0.661411	1
LOC107386982	CADM2	cadm2 (2 of 5)	0.224273	0.0692999	0.79904	0.157084	0.234138	1	-0.0671891	0.622408	1
LOC107395233	NA	LOC107395233	-0.675742	0.0694099	0.79904	-0.517016	0.186013	1	0.158814	0.773594	1
kcnk1	KCNK1	kcnk1 (1 of 2)	0.179338	0.0695142	0.79904	0.182592	0.083665	1	0.0032535	0.968509	1
LOC107372838	CACNA1I	cacna1i (4 of 5)	-0.259622	0.0692575	0.79904	-0.212762	0.170473	1	0.0468598	0.75896	1
poglut1	POGLUT1	poglut1	-0.241746	0.0695672	0.799153	-0.307663	0.0294423	1	-0.0659093	0.629246	1
LOC107389344	CECR1	cecr1 (2 of 2)	0.283881	0.0697152	0.800397	0.0857639	0.608665	1	-0.198115	0.247849	1
LOC107372373	NA	sept9 (2 of 2)	0.518411	0.0697741	0.800618	0.461611	0.131016	1	-0.0568838	0.890662	1
grin2b	GRIN2B	grin2b (1 of 2)	0.605814	0.0700534	0.800839	0.149158	0.669551	1	-0.456656	0.213526	1
hsd11b2	HSD11B2	hsd11b2	0.492351	0.0699677	0.800839	0.0863257	0.772118	1	-0.406012	0.172733	1
edc3	EDC3	edc3 (1 of 2)	-0.216768	0.0698744	0.800839	-0.168373	0.190567	1	0.0483958	0.716159	1
LOC107384897	NA	LOC107384897	1.03995	0.0703472	0.800839	0.881444	0.142424	1	-0.158665	0.845235	1
LOC107386637	NA	LOC107386637	0.415669	0.0701749	0.800839	0.394966	0.11121	1	-0.02072	0.936931	1
stxbp4	STXBP4	stxbp4 (2 of 2)	-0.216726	0.0700805	0.800839	-0.182291	0.158125	1	0.0344352	0.793813	1
stx4	STX4	stx4	0.24216	0.0703916	0.800839	0.108448	0.448926	1	-0.133711	0.368883	1
LOC107389523	F5	f5	0.603862	0.0703614	0.800839	0.505427	0.160731	1	-0.0985233	0.795984	1
LOC107390968	CAMKV	camk4 (2 of 2)	-0.431199	0.0702935	0.800839	-0.283892	0.275177	1	0.147307	0.560665	1
LOC107392152	COL10A1	col10a1 (1 of 3)	-2.14591	0.0702234	0.800839	-1.09124	0.412941	1	1.05466	0.369448	1
ano8	ANO8	ano8 (1 of 3)	-0.181353	0.0698414	0.800839	-0.0747259	0.489034	1	0.106627	0.323735	1
mtss1	MTSS1	mtss1 (3 of 3)	-0.204479	0.0702806	0.800839	-0.151072	0.217698	1	0.0534078	0.659891	1
LOC107395256	WNT2	wnt2	1.15259	0.0703182	0.800839	1.40246	0.0286786	1	0.249017	0.642313	1
abat	ABAT	abat	0.279689	0.0704245	0.800839	0.168564	0.3089	1	-0.111125	0.509547	1
znf646	ZNF208	znf646 (2 of 3)	0.276543	0.0701303	0.800839	0.0780571	0.632437	1	-0.198486	0.232027	1
LOC107374477	TNIP1	tnip1 (3 of 4)	0.252006	0.0704279	0.800839	0.117156	0.432612	1	-0.13485	0.375756	1
LOC107388084	SLC6A15	slc6a15 (3 of 3)	-0.384004	0.0705061	0.801278	-0.642164	0.00575179	0.940508	-0.258146	0.270698	1
LOC107373056	ZNF333	znf664 (4 of 10)	-0.275577	0.0706184	0.802103	-0.195521	0.235667	1	0.0800574	0.622848	1
LOC107380774	CLCN2	clcn2 (1 of 3)	0.277702	0.0707156	0.802755	0.106934	0.517085	1	-0.170768	0.30653	1
LOC107382304	MAST1	mast1 (2 of 2)	-0.232557	0.0708635	0.803982	-0.143959	0.304031	1	0.0885979	0.520355	1
efnb1	EFNB1	efnb1	0.42767	0.073669	0.804244	0.100281	0.691388	1	-0.327386	0.211609	1
slu7	SLU7	slu7	-0.167642	0.0728289	0.804244	-0.0818009	0.418457	1	0.0858411	0.396163	1
apln	NA	apln	0.386163	0.0730166	0.804244	-0.0325693	0.890976	1	-0.418714	0.0722775	1
LOC107378160	MID1IP1	mid1ip1 (1 of 4)	0.24615	0.0732582	0.804244	0.0474897	0.746527	1	-0.19866	0.183389	1
LOC107379623	NA	LOC107379623	-0.529626	0.0723579	0.804244	-0.619272	0.0519107	1	-0.0895251	0.83571	1
tapt1	TAPT1	tapt1 (2 of 2)	-0.198798	0.073723	0.804244	-0.119457	0.31581	1	0.0793408	0.516466	1
LOC107384056	CDKN1B	cdkn1b (2 of 4)	0.232707	0.0723364	0.804244	0.0548908	0.702714	1	-0.177815	0.202213	1
LOC107384496	GXYLT1	gxylt1 (1 of 2)	-0.2619	0.0727647	0.804244	-0.177564	0.257581	1	0.0843359	0.599442	1
LOC107388927	GRIN2A	grin2a (3 of 3)	0.402135	0.0722323	0.804244	0.136441	0.56563	1	-0.265694	0.277169	1
panx1	PANX1	panx1 (1 of 2)	-0.205315	0.0725791	0.804244	0.0196607	0.870746	1	0.224974	0.0669671	1
LOC107392121	NA	LOC107392121	1.16182	0.0724251	0.804244	0.257344	0.708975	1	-0.904295	0.206829	1
egfl7	EGFL7	egfl7	-0.228018	0.073035	0.804244	-0.189997	0.166938	1	0.0380215	0.784735	1
dnhd1	DNHD1	dnhd1 (1 of 2)	0.385885	0.0734793	0.804244	0.198496	0.404895	1	-0.187388	0.411126	1
fignl1	FIGNL1	fignl1	-0.487035	0.0728206	0.804244	-0.41147	0.169789	1	0.075601	0.775828	1
myof	MYOF	myof (2 of 2)	-0.268657	0.0728435	0.804244	-0.156461	0.332539	1	0.112196	0.490765	1
col21a1	COL21A1	col21a1 (1 of 3)	-0.456206	0.0716397	0.804244	-0.438439	0.120697	1	0.0177898	0.932918	1
psap	PSAP	psap (1 of 3)	0.179301	0.0731568	0.804244	0.169329	0.115444	1	-0.00997226	0.929176	1
gtpbp2	GTPBP2	gtpbp2 (1 of 2)	-0.255415	0.0725087	0.804244	-0.335819	0.0268003	1	-0.0803977	0.582978	1
LOC107376266	GIMAP4	gimap4 (18 of 18)	0.254888	0.0715311	0.804244	0.0274942	0.864095	1	-0.227392	0.136797	1
adat2	ADAT2	adat2	-0.369097	0.0739656	0.804244	-0.0772034	0.74679	1	0.29188	0.188316	1
cebpz	CEBPZ	cebpz	-0.167103	0.0731117	0.804244	-0.110848	0.270857	1	0.0562556	0.579477	1
LOC107378355	HMCN2	hspg2 (2 of 4)	0.19815	0.0713124	0.804244	0.125095	0.29643	1	-0.0730557	0.533047	1
tuft1	TUFT1	tuft1 (1 of 2)	0.280817	0.0710241	0.804244	0.209973	0.211007	1	-0.0708461	0.668727	1
rundc3b	RUNDC3B	rundc3b	-0.198074	0.0724315	0.804244	-0.281215	0.0196013	1	-0.0831373	0.507246	1
LOC107380106	DIXDC1	dixdc1 (2 of 2)	-0.173537	0.0720957	0.804244	-0.105008	0.31691	1	0.0685291	0.50764	1
LOC107381181	NA	LOC107381181	-0.794031	0.0719206	0.804244	-0.296911	0.544846	1	0.496874	0.323904	1
LOC107381330	FES	fes	-0.533265	0.0740678	0.804244	-0.0959682	0.800172	1	0.43722	0.174733	1
kat2a	KAT2A	kat2a	0.202541	0.0731848	0.804244	0.0200689	0.872666	1	-0.182471	0.13641	1
en2	EN2	en2	-0.373119	0.0730811	0.804244	0.10415	0.640572	1	0.47726	0.0322523	1
enosf1	ENOSF1	enosf1	0.410873	0.0740772	0.804244	0.102981	0.686274	1	-0.307865	0.218613	1
LOC107382645	SERPINB6	serpinb1 (3 of 4)	0.205234	0.0738619	0.804244	0.170875	0.168725	1	-0.0343599	0.779952	1
gpr12	GPR12	gpr12 (1 of 2)	0.306379	0.0735817	0.804244	0.104526	0.571594	1	-0.201852	0.277795	1
casd1	CASD1	casd1	-0.159946	0.0731829	0.804244	-0.0907717	0.348292	1	0.0691739	0.471798	1
amph	AMPH	amph	-0.1781	0.0709897	0.804244	-0.077354	0.469603	1	0.100746	0.342736	1
LOC107383809	NA	LOC107383809	-0.5839	0.072698	0.804244	-0.342198	0.346093	1	0.241701	0.486972	1
LOC107384176	PTBP2	ptbp2 (1 of 2)	-0.168146	0.0736893	0.804244	-0.0391414	0.702083	1	0.129004	0.202584	1
LOC107384348	CA2	ca2	0.473128	0.0709818	0.804244	0.743364	0.00783033	1	0.270228	0.334134	1
leprot	LEPROT	leprot	0.216937	0.073178	0.804244	0.093677	0.474925	1	-0.12326	0.348007	1
LOC107384963	ANGPT1	angpt1 (2 of 2)	0.348868	0.0738554	0.804244	0.207523	0.329593	1	-0.141346	0.494331	1
LOC107385045	KCNA3	kcna3 (1 of 3)	-0.235605	0.0729601	0.804244	-0.162426	0.249995	1	0.0731797	0.615261	1
qrich1	QRICH1	qrich1 (1 of 2)	-0.178634	0.071896	0.804244	-0.079759	0.455945	1	0.0988752	0.357829	1
mfap2	MFAP2	mfap2 (1 of 2)	-0.305224	0.0739005	0.804244	-0.332768	0.0782771	1	-0.0275328	0.916196	1
LOC107386084	NA	card11 (3 of 3)	0.801955	0.072695	0.804244	0.4803	0.290571	1	-0.321698	0.583969	1
wdr44	WDR44	wdr44	-0.189912	0.0733019	0.804244	-0.0471632	0.680676	1	0.142748	0.212255	1
c2cd2l	C2CD2L	c2cd2l	-0.19854	0.0723047	0.804244	-0.217087	0.0704729	1	-0.0185465	0.882498	1
LOC107388125	ZNF235	znf146 (43 of 60)	0.289755	0.0724011	0.804244	0.263153	0.130044	1	-0.0266118	0.911057	1
LOC107388158	PVALB	pvalb (1 of 6)	-1.90803	0.072594	0.804244	0.0681329	0.922819	1	1.97614	0.0720709	1
mrpl38	MRPL38	mrpl38	-0.176014	0.0723733	0.804244	-0.0971346	0.352244	1	0.0788791	0.465559	1
LOC107388586	NR2C2	nr2c1	-0.195294	0.0712668	0.804244	-0.0510396	0.669005	1	0.144253	0.215771	1
ush1c	USH1C	ush1c (1 of 2)	-0.244362	0.0718129	0.804244	-0.269123	0.0653788	1	-0.0247587	0.863052	1
LOC107389281	CHST6	chst5 (3 of 3)	1.01671	0.0739402	0.804244	0.653137	0.296929	1	-0.363804	0.626446	1
il1rapl1	IL1RAPL1	il1rapl1 (1 of 2)	-0.19582	0.0717368	0.804244	-0.184967	0.117596	1	0.0108536	0.922677	1
LOC107389874	ERBB4	erbb4 (4 of 4)	0.646888	0.0712171	0.804244	0.216796	0.565709	1	-0.430086	0.276972	1
guca1b	GUCA1B	guca1b (2 of 3)	0.51969	0.0741123	0.804244	0.4062	0.185076	1	-0.113532	0.769257	1
LOC107390814	ADORA1	adora1 (4 of 4)	-0.235998	0.0739805	0.804244	-0.0188915	0.884002	1	0.217102	0.132935	1
LOC107391442	COX4I1	cox4i2	0.235105	0.0721378	0.804244	0.0884685	0.53542	1	-0.146635	0.298931	1
LOC107391514	NA	LOC107391514	0.583335	0.0711249	0.804244	0.173504	0.611842	1	-0.409826	0.248158	1
LOC107392127	FAM163A	fam163a (2 of 2)	-0.230868	0.07298	0.804244	-0.29672	0.0329663	1	-0.0658495	0.635838	1
iqcc	IQCC	iqcc	-0.354822	0.0738513	0.804244	-0.237846	0.262439	1	0.116982	0.605003	1
homer3	HOMER3	homer3 (2 of 2)	0.27835	0.073795	0.804244	0.00959569	0.961524	1	-0.268751	0.11093	1
LOC107393136	QSOX1	qsox1	0.386663	0.0735739	0.804244	0.0693823	0.802231	1	-0.317255	0.172446	1
LOC107393970	NA	LOC107393970	-0.241143	0.0730571	0.804244	-0.207702	0.154757	1	0.0334458	0.823361	1
LOC107394315	NA	LOC107394315	-0.795198	0.0719459	0.804244	-0.756115	0.12086	1	0.0390917	0.924946	1
samd12	SAMD12	samd12 (2 of 2)	0.250028	0.0727336	0.804244	0.136353	0.361001	1	-0.113675	0.455568	1
LOC107394925	NA	LOC107394925	-0.261859	0.0727759	0.804244	-0.217074	0.17128	1	0.0447851	0.773142	1
LOC107394942	FABP6	fabp6 (3 of 3)	0.576324	0.0724328	0.804244	0.290546	0.455641	1	-0.28578	0.400852	1
ranbp2	RANBP2	ranbp2	0.200941	0.0729898	0.804244	0.0815264	0.497817	1	-0.119415	0.327229	1
LOC107395931	NA	mprip (1 of 5)	0.616465	0.0738356	0.804244	0.0875165	0.807601	1	-0.528933	0.162478	1
nod1	NOD1	nod1	0.330115	0.0732045	0.804244	0.232502	0.237748	1	-0.097617	0.650046	1
LOC107396444	SPTBN1	sptbn1 (3 of 4)	0.258061	0.0740212	0.804244	0.0713173	0.643501	1	-0.186744	0.234768	1
LOC107396487	MEF2B	mef2b (2 of 2)	-0.810454	0.0717772	0.804244	-0.568467	0.19579	1	0.242005	0.769928	1
LOC107396881	PCDHB16	pcdhb16 (1 of 11)	0.699789	0.073295	0.804244	0.57283	0.161409	1	-0.127003	0.798811	1
LOC107396859	PCDHGA11	pcdhb16 (4 of 11)	0.441251	0.0729108	0.804244	0.18231	0.492345	1	-0.258938	0.337975	1
LOC107397054	MAPK12	mapk12 (2 of 3)	0.509886	0.0712793	0.804244	0.678368	0.0265287	1	0.168367	0.625165	1
LOC107372958	NA	LOC107372958	-0.284675	0.0735779	0.804244	-0.194977	0.253887	1	0.0896992	0.600973	1
LOC107373168	NA	LOC107373168	-0.523353	0.0717774	0.804244	0.0641383	0.871817	1	0.587391	0.0612753	1
LOC107373311	TMC3	tmc3 (2 of 2)	0.699121	0.0715043	0.804244	-0.0136534	1	1	-0.712682	0.0954889	1
LOC107374251	KRT17	krt13 (3 of 6)	-1.76124	0.0714935	0.804244	-2.91358	0.0121758	1	-1.15222	0.294822	1
LOC107374292	ZNF436	znf260 (12 of 14)	-0.229608	0.0733753	0.804244	-0.160625	0.233327	1	0.068984	0.650769	1
LOC107374440	RYR2	ryr2 (2 of 7)	-0.202761	0.0730159	0.804244	-0.167698	0.170907	1	0.0350629	0.774593	1
LOC107374548	SERPINE1	serpine1	0.384764	0.0725554	0.804244	0.145382	0.535567	1	-0.239373	0.31925	1
fzr1	FZR1	fzr1 (2 of 2)	-0.177556	0.0742518	0.805325	-0.00758978	0.946415	1	0.169965	0.113037	1
LOC107395114	CRB1	crb2	0.799156	0.0749099	0.805393	-0.205031	0.746447	1	-1.00378	0.0562221	1
pisd	PISD	pisd	-0.18864	0.0749639	0.805393	-0.116833	0.312904	1	0.071808	0.528068	1
LOC107377329	NA	LOC107377329	0.435762	0.0747553	0.805393	0.0165385	0.95082	1	-0.41917	0.128365	1
tfap2b	TFAP2B	tfap2b	-0.226523	0.0746346	0.805393	0.149057	0.272125	1	0.375576	0.00579708	1
LOC107380889	DMD	dmd (1 of 3)	0.716743	0.0747185	0.805393	0.081334	0.851648	1	-0.635384	0.149733	1
kiaa0895l	KIAA0895L	kiaa0895l	0.200177	0.0743575	0.805393	0.211635	0.0789027	1	0.0114557	0.928996	1
tcf24	TCF24	tcf24 (1 of 2)	0.657555	0.0743395	0.805393	-0.0881717	0.899036	1	-0.745449	0.0716478	1
otos	OTOS	otos	0.521438	0.0749191	0.805393	0.216312	0.486745	1	-0.305124	0.341255	1
rap1gds1	RAP1GDS1	rap1gds1 (1 of 3)	0.177598	0.0749286	0.805393	0.126978	0.234308	1	-0.0506199	0.645411	1
LOC107386944	FHDC1	fhdc1 (5 of 5)	0.74869	0.0747525	0.805393	0.256314	0.573074	1	-0.492302	0.301027	1
LOC107387305	NA	LOC107387305	-0.471007	0.0750158	0.805393	-0.292102	0.298315	1	0.178905	0.539022	1
LOC107388928	FAM60A	fam60a (1 of 2)	-0.24592	0.0746157	0.805393	0.0820333	0.575785	1	0.327948	0.0264516	1
LOC107391124	CTDSP2	ctdsp2	-0.204161	0.0747692	0.805393	-0.238616	0.0542385	1	-0.0344543	0.779857	1
mocs3	MOCS3	mocs3	-0.208062	0.0749902	0.805393	-0.124245	0.320303	1	0.0838168	0.516313	1
naprt	NAPRT	naprt	0.447967	0.0747059	0.805393	0.24065	0.403136	1	-0.207321	0.435677	1
LOC107393201	ANKRD24	rai14 (1 of 2)	-0.417418	0.0746472	0.805393	-0.521225	0.0361166	1	-0.103773	0.672016	1
syt13	SYT4	syt13	0.602324	0.0744279	0.805393	-0.0319552	0.953384	1	-0.634074	0.0847994	1
LOC107372923	ZNF679	znf248	-0.220374	0.0745723	0.805393	-0.0188206	0.895003	1	0.201551	0.129607	1
xylb	XYLB	xylb	-0.262054	0.0749732	0.805393	-0.150449	0.345507	1	0.111605	0.498276	1
LOC107374737	HNRNPK	hnrnpk (2 of 2)	-0.19202	0.075442	0.805673	-0.0730762	0.534024	1	0.118943	0.306902	1
LOC107374949	FNBP1	fnbp1 (1 of 3)	0.361241	0.0755207	0.805673	0.189581	0.381408	1	-0.17166	0.442495	1
LOC107380221	TIAM1	tiam1 (2 of 2)	0.157229	0.0754887	0.805673	-0.00579466	0.962271	1	-0.163024	0.0912837	1
dpp10	DPP10	dpp10 (2 of 4)	-0.181485	0.0752103	0.805673	-0.0860455	0.43764	1	0.0954398	0.383789	1
LOC107387932	DCAF7	dcaf7 (1 of 2)	-0.316178	0.0752663	0.805673	-0.22884	0.240538	1	0.0873427	0.661807	1
ajap1	AJAP1	ajap1	0.453187	0.0753919	0.805673	0.0834855	0.755074	1	-0.369701	0.184636	1
noc2l	NOC2L	noc2l	0.205742	0.0754786	0.805673	0.0595638	0.626584	1	-0.146176	0.252608	1
LOC107391403	NA	LOC107391403	-0.561755	0.0751563	0.805673	-0.241679	0.491384	1	0.320031	0.368135	1
ghsr	GHSR	ghsr (2 of 4)	0.569184	0.0754591	0.805673	-0.0475249	0.947908	1	-0.616581	0.0885149	1
LOC107392954	GPC5	gpc5 (4 of 4)	0.368858	0.075224	0.805673	0.218354	0.325627	1	-0.150505	0.507277	1
ccdc50	CCDC50	ccdc50	-0.17129	0.0754661	0.805673	-0.180571	0.0832492	1	-0.0092802	0.930255	1
LOC107396996	CPZ	cpz (1 of 2)	-0.418027	0.0754523	0.805673	-0.560193	0.0288174	1	-0.142059	0.628927	1
camkk2	CAMKK2	camkk2	-0.25007	0.0756073	0.806172	-0.198664	0.19428	1	0.051406	0.731535	1
vwa2	VWA2	vwa2	0.713093	0.075666	0.806372	0.175642	0.740368	1	-0.537365	0.210071	1
atp6v0e1	ATP6V0E1	atp6v0e1	0.289819	0.0757576	0.806922	0.278145	0.116577	1	-0.0116812	0.930194	1
spred1	SPRED1	spred1	0.367578	0.0759027	0.808042	0.0755029	0.73016	1	-0.292074	0.196281	1
LOC107372376	TNC	tnc (4 of 7)	-0.993487	0.0760485	0.809167	-0.365305	0.523438	1	0.627787	0.34103	1
fam208a	FAM208A	fam208a (1 of 2)	-0.199891	0.0760953	0.809239	-0.0619374	0.613901	1	0.137953	0.254975	1
LOC107385580	MAP4K4	map4k4 (2 of 3)	0.69902	0.0762255	0.809248	-0.0469051	0.924724	1	-0.745911	0.0863884	1
pick1	PICK1	pick1	-0.184684	0.0762564	0.809248	-0.130164	0.247501	1	0.0545203	0.629977	1
LOC107377205	ATP1A1	atp1a1 (1 of 2)	-0.376521	0.0761459	0.809248	-0.476314	0.0353687	1	-0.0997655	0.649449	1
LOC107395807	SOCS7	socs7 (2 of 2)	-0.154167	0.076197	0.809248	-0.0873413	0.356783	1	0.0668255	0.472658	1
nacc1	NACC1	nacc1 (1 of 2)	0.450283	0.0764364	0.809329	-0.0180186	0.954129	1	-0.468298	0.0917284	1
knop1	KNOP1	knop1	-0.223033	0.0766293	0.809329	-0.157562	0.243968	1	0.0654709	0.638559	1
LOC107377940	NA	LOC107377940	0.934158	0.0763454	0.809329	0.260353	0.733411	1	-0.673631	0.223365	1
LOC107379767	NA	LOC107379767	0.760239	0.0765322	0.809329	0.315224	0.504054	1	-0.444991	0.366612	1
LOC107382249	NA	LOC107382249	-0.192646	0.0764648	0.809329	-0.0779922	0.506018	1	0.114653	0.330937	1
LOC107382747	NA	LOC107382747	0.358398	0.0766386	0.809329	0.384895	0.072363	1	0.0264761	0.890516	1
zswim5	ZSWIM5	zswim5	-0.21114	0.0766016	0.809329	-0.193564	0.135159	1	0.0175766	0.888305	1
LOC107386606	NA	LOC107386606	0.204307	0.0766152	0.809329	0.154694	0.210584	1	-0.0496137	0.697447	1
atp10d	ATP10D	atp10d	-0.215584	0.0766051	0.809329	-0.208007	0.11541	1	0.00757747	0.952571	1
LOC107394404	POMC	pomc (1 of 3)	-0.436227	0.0766648	0.809329	-0.864289	0.00174474	0.618157	-0.427917	0.147572	1
ccdc117	CCDC117	ccdc117	-0.221315	0.0767222	0.809512	-0.255807	0.0582949	1	-0.0344871	0.80781	1
plcb3	PLCB1	plcb3	0.395972	0.0770627	0.809792	0.21228	0.372263	1	-0.183692	0.465755	1
[truncated: 18,280 more rows]

## Sheet: Linear model-ATM
				BRAIN_continuous			LIVER_continuous
[truncated: 179 more rows]

[truncated: 1 more sheets: atm;cgas fertility assessment]
